# Supplementary material for: Interaction with the carboxy-terminal tip of SSB is critical for RecG function in E. coli
Source: Nucleic Acids Res. 2023 Mar 13;51(8):3735–53. doi: 10.1093/nar/gkad162 (PMC10164576; doi:10.1093/nar/gkad162)
Supplement: gkad162_Supplemental_Files [file gkad162_supplemental_files.zip]

Archive with 4 entries (4 files):
- Brightfield MJ contrast.ijm
- RecG SSB Supplementary Revised - clean.docx
- RecG_SSB_AlphaFold_predictions.cif
- setuprecg2.xml
