# Supplementary material for: Interaction with the carboxy-terminal tip of SSB is critical for RecG function in E. coli
Source: Nucleic Acids Res. 2023 Mar 13;51(8):3735–53. doi: 10.1093/nar/gkad162 (PMC10164576; doi:10.1093/nar/gkad162)
Supplement: gkad162_Supplemental_Files [file gkad162_supplemental_files.zip › Brightfield MJ contrast.ijm]

selectWindow("DIA");
run("Invert", "stack");

run("Enhance Contrast...", "saturated=0.1 normalize process_all");
run("Subtract Background...", "rolling=30 light stack");
run("Bandpass Filter...", "filter_large=40 filter_small=2 suppress=None tolerance=5 autoscale process");
run("Subtract Background...", "rolling=20 light stack");
run("Enhance Contrast...", "saturated=0.1 normalize process_all");
run("Subtract Background...", "rolling=15 light stack");
