# Supplementary material for: Interaction with the carboxy-terminal tip of SSB is critical for RecG function in E. coli
Source: Nucleic Acids Res. 2023 Mar 13;51(8):3735–53. doi: 10.1093/nar/gkad162 (PMC10164576; doi:10.1093/nar/gkad162)
Supplement: gkad162_Supplemental_Files [file gkad162_supplemental_files.zip › RecG_SSB_AlphaFold_predictions.cif]

# generated by PyMOL 2.4.0
#
data_ranked_0
_entry.id ranked_0
#
loop_
_atom_site.group_PDB
_atom_site.id
_atom_site.type_symbol
_atom_site.label_atom_id
_atom_site.label_alt_id
_atom_site.label_comp_id
_atom_site.label_asym_id
_atom_site.label_entity_id
_atom_site.label_seq_id
_atom_site.pdbx_PDB_ins_code
_atom_site.Cartn_x
_atom_site.Cartn_y
_atom_site.Cartn_z
_atom_site.occupancy
_atom_site.B_iso_or_equiv
_atom_site.pdbx_formal_charge
_atom_site.auth_asym_id
_atom_site.pdbx_PDB_model_num
ATOM   1   N N   . MET . . 1 ? 28.983 33.209  8.885 1.00  31.60 0 A 1
ATOM   2   C CA  . MET . . 1 ? 28.104 33.675  9.995 1.00  31.60 0 A 1
ATOM   3   C C   . MET . . 1 ? 27.493 32.437 10.642 1.00  31.60 0 A 1
ATOM   4   O O   . MET . . 1 ? 27.394 31.452  9.935 1.00  31.60 0 A 1
ATOM   5   C CB  . MET . . 1 ? 27.036 34.642  9.463 1.00  31.60 0 A 1
ATOM   6   C CG  . MET . . 1 ? 27.682 35.990  9.110 1.00  31.60 0 A 1
ATOM   7   S SD  . MET . . 1 ? 26.664 37.059  8.072 1.00  31.60 0 A 1
ATOM   8   C CE  . MET . . 1 ? 27.726 38.528  7.991 1.00  31.60 0 A 1
ATOM   9   H H   . MET . . 1 ? 28.435 32.645  8.252 1.00  31.60 0 A 1
ATOM   10  H HA  . MET . . 1 ? 28.704 34.189 10.747 1.00  31.60 0 A 1
ATOM   11  H HB2 . MET . . 1 ? 26.272 34.807 10.222 1.00  31.60 0 A 1
ATOM   12  H HB3 . MET . . 1 ? 26.565 34.213  8.579 1.00  31.60 0 A 1
ATOM   13  H HG2 . MET . . 1 ? 28.614 35.818  8.571 1.00  31.60 0 A 1
ATOM   14  H HG3 . MET . . 1 ? 27.919 36.518 10.033 1.00  31.60 0 A 1
ATOM   15  H HE1 . MET . . 1 ? 27.243 39.288  7.377 1.00  31.60 0 A 1
ATOM   16  H HE2 . MET . . 1 ? 27.884 38.926  8.994 1.00  31.60 0 A 1
ATOM   17  H HE3 . MET . . 1 ? 28.685 38.267  7.544 1.00  31.60 0 A 1
ATOM   18  H H2  . MET . . 1 ? 29.378 33.983  8.371 1.00  31.60 0 A 1
ATOM   19  H H3  . MET . . 1 ? 29.720 32.615  9.236 1.00  31.60 0 A 1
ATOM   20  N N   . LYS . . 2 ? 27.190 32.395 11.950 1.00  32.01 0 A 1
ATOM   21  C CA  . LYS . . 2 ? 26.927 31.107 12.634 1.00  32.01 0 A 1
ATOM   22  C C   . LYS . . 2 ? 25.451 30.677 12.573 1.00  32.01 0 A 1
ATOM   23  O O   . LYS . . 2 ? 24.597 31.415 13.049 1.00  32.01 0 A 1
ATOM   24  C CB  . LYS . . 2 ? 27.411 31.154 14.100 1.00  32.01 0 A 1
ATOM   25  C CG  . LYS . . 2 ? 27.501 29.730 14.685 1.00  32.01 0 A 1
ATOM   26  C CD  . LYS . . 2 ? 27.716 29.681 16.205 1.00  32.01 0 A 1
ATOM   27  C CE  . LYS . . 2 ? 27.842 28.204 16.619 1.00  32.01 0 A 1
ATOM   28  N NZ  . LYS . . 2 ? 27.807 27.999 18.089 1.00  32.01 1 A 1
ATOM   29  H H   . LYS . . 2 ? 27.207 33.236 12.510 1.00  32.01 0 A 1
ATOM   30  H HA  . LYS . . 2 ? 27.511 30.334 12.135 1.00  32.01 0 A 1
ATOM   31  H HB2 . LYS . . 2 ? 26.723 31.756 14.693 1.00  32.01 0 A 1
ATOM   32  H HB3 . LYS . . 2 ? 28.401 31.609 14.146 1.00  32.01 0 A 1
ATOM   33  H HG2 . LYS . . 2 ? 26.578 29.190 14.471 1.00  32.01 0 A 1
ATOM   34  H HG3 . LYS . . 2 ? 28.319 29.205 14.192 1.00  32.01 0 A 1
ATOM   35  H HD2 . LYS . . 2 ? 28.623 30.223 16.471 1.00  32.01 0 A 1
ATOM   36  H HD3 . LYS . . 2 ? 26.858 30.136 16.700 1.00  32.01 0 A 1
ATOM   37  H HE2 . LYS . . 2 ? 27.023 27.648 16.162 1.00  32.01 0 A 1
ATOM   38  H HE3 . LYS . . 2 ? 28.768 27.802 16.206 1.00  32.01 0 A 1
ATOM   39  H HZ1 . LYS . . 2 ? 27.883 27.014 18.298 1.00  32.01 0 A 1
ATOM   40  H HZ2 . LYS . . 2 ? 26.929 28.318 18.474 1.00  32.01 0 A 1
ATOM   41  H HZ3 . LYS . . 2 ? 28.569 28.478 18.547 1.00  32.01 0 A 1
ATOM   42  N N   . GLY . . 3 ? 25.104 29.477 12.105 1.00  36.96 0 A 1
ATOM   43  C CA  . GLY . . 3 ? 25.686 28.779 10.947 1.00  36.96 0 A 1
ATOM   44  C C   . GLY . . 3 ? 25.416 29.402  9.557 1.00  36.96 0 A 1
ATOM   45  O O   . GLY . . 3 ? 26.018 28.947  8.598 1.00  36.96 0 A 1
ATOM   46  H H   . GLY . . 3 ? 24.177 29.175 12.368 1.00  36.96 0 A 1
ATOM   47  H HA2 . GLY . . 3 ? 26.766 28.685 11.064 1.00  36.96 0 A 1
ATOM   48  H HA3 . GLY . . 3 ? 25.289 27.764 10.915 1.00  36.96 0 A 1
ATOM   49  N N   . ARG . . 4 ? 24.591 30.450  9.360 1.00  45.08 0 A 1
ATOM   50  C CA  . ARG . . 4 ? 23.257 30.611  9.969 1.00  45.08 0 A 1
ATOM   51  C C   . ARG . . 4 ? 22.463 29.460  9.385 1.00  45.08 0 A 1
ATOM   52  O O   . ARG . . 4 ? 22.239 29.452  8.181 1.00  45.08 0 A 1
ATOM   53  C CB  . ARG . . 4 ? 22.645 31.980  9.634 1.00  45.08 0 A 1
ATOM   54  C CG  . ARG . . 4 ? 21.437 32.263 10.544 1.00  45.08 0 A 1
ATOM   55  C CD  . ARG . . 4 ? 20.748 33.573 10.143 1.00  45.08 0 A 1
ATOM   56  N NE  . ARG . . 4 ? 19.961 34.144 11.254 1.00  45.08 0 A 1
ATOM   57  C CZ  . ARG . . 4 ? 19.277 35.274 11.220 1.00  45.08 0 A 1
ATOM   58  N NH1 . ARG . . 4 ? 19.137 35.958 10.119 1.00  45.08 1 A 1
ATOM   59  N NH2 . ARG . . 4 ? 18.720 35.745 12.300 1.00  45.08 0 A 1
ATOM   60  H H   . ARG . . 4 ? 24.638 30.761  8.401 1.00  45.08 0 A 1
ATOM   61  H HA  . ARG . . 4 ? 23.260 30.516 11.055 1.00  45.08 0 A 1
ATOM   62  H HB2 . ARG . . 4 ? 23.394 32.754  9.801 1.00  45.08 0 A 1
ATOM   63  H HB3 . ARG . . 4 ? 22.343 32.011  8.587 1.00  45.08 0 A 1
ATOM   64  H HG2 . ARG . . 4 ? 20.715 31.449 10.476 1.00  45.08 0 A 1
ATOM   65  H HG3 . ARG . . 4 ? 21.790 32.336 11.573 1.00  45.08 0 A 1
ATOM   66  H HD2 . ARG . . 4 ? 21.510 34.294  9.849 1.00  45.08 0 A 1
ATOM   67  H HD3 . ARG . . 4 ? 20.105 33.374  9.286 1.00  45.08 0 A 1
ATOM   68  H HE  . ARG . . 4 ? 19.922 33.602 12.106 1.00  45.08 0 A 1
ATOM   69  H HH11 . ARG . . 4 ? 18.570 36.793 10.092 1.00  45.08 0 A 1
ATOM   70  H HH12 . ARG . . 4 ? 19.496 35.557  9.264 1.00  45.08 0 A 1
ATOM   71  H HH21 . ARG . . 4 ? 18.161 36.585 12.258 1.00  45.08 0 A 1
ATOM   72  H HH22 . ARG . . 4 ? 18.751 35.205 13.153 1.00  45.08 0 A 1
ATOM   73  N N   . LEU . . 5 ? 22.229 28.452 10.222 1.00  56.43 0 A 1
ATOM   74  C CA  . LEU . . 5 ? 21.817 27.132  9.766 1.00  56.43 0 A 1
ATOM   75  C C   . LEU . . 5 ? 20.543 27.274  8.918 1.00  56.43 0 A 1
ATOM   76  O O   . LEU . . 5 ? 19.735 28.182  9.134 1.00  56.43 0 A 1
ATOM   77  C CB  . LEU . . 5 ? 21.685 26.200 10.986 1.00  56.43 0 A 1
ATOM   78  C CG  . LEU . . 5 ? 23.002 25.845 11.696 1.00  56.43 0 A 1
ATOM   79  C CD1 . LEU . . 5 ? 22.724 25.223 13.062 1.00  56.43 0 A 1
ATOM   80  C CD2 . LEU . . 5 ? 23.861 24.879 10.880 1.00  56.43 0 A 1
ATOM   81  H H   . LEU . . 5 ? 22.328 28.581 11.218 1.00  56.43 0 A 1
ATOM   82  H HA  . LEU . . 5 ? 22.589 26.732  9.108 1.00  56.43 0 A 1
ATOM   83  H HB2 . LEU . . 5 ? 21.204 25.272 10.676 1.00  56.43 0 A 1
ATOM   84  H HB3 . LEU . . 5 ? 21.036 26.689 11.713 1.00  56.43 0 A 1
ATOM   85  H HG  . LEU . . 5 ? 23.569 26.760 11.870 1.00  56.43 0 A 1
ATOM   86  H HD11 . LEU . . 5 ? 22.149 25.909 13.683 1.00  56.43 0 A 1
ATOM   87  H HD12 . LEU . . 5 ? 23.657 24.960 13.561 1.00  56.43 0 A 1
ATOM   88  H HD13 . LEU . . 5 ? 22.137 24.315 12.931 1.00  56.43 0 A 1
ATOM   89  H HD21 . LEU . . 5 ? 24.768 24.628 11.428 1.00  56.43 0 A 1
ATOM   90  H HD22 . LEU . . 5 ? 24.136 25.314  9.919 1.00  56.43 0 A 1
ATOM   91  H HD23 . LEU . . 5 ? 23.306 23.957 10.706 1.00  56.43 0 A 1
ATOM   92  N N   . LEU . . 6 ? 20.448 26.468  7.862 1.00  61.39 0 A 1
ATOM   93  C CA  . LEU . . 6 ? 19.465 26.673  6.791 1.00  61.39 0 A 1
ATOM   94  C C   . LEU . . 6 ? 18.025 26.363  7.255 1.00  61.39 0 A 1
ATOM   95  O O   . LEU . . 6 ? 17.065 26.775  6.605 1.00  61.39 0 A 1
ATOM   96  C CB  . LEU . . 6 ? 19.930 25.873  5.556 1.00  61.39 0 A 1
ATOM   97  C CG  . LEU . . 6 ? 21.218 26.438  4.911 1.00  61.39 0 A 1
ATOM   98  C CD1 . LEU . . 6 ? 21.881 25.382  4.033 1.00  61.39 0 A 1
ATOM   99  C CD2 . LEU . . 6 ? 20.928 27.667  4.045 1.00  61.39 0 A 1
ATOM   100 H H   . LEU . . 6 ? 21.133 25.734  7.749 1.00  61.39 0 A 1
ATOM   101 H HA  . LEU . . 6 ? 19.464 27.731  6.528 1.00  61.39 0 A 1
ATOM   102 H HB2 . LEU . . 6 ? 19.137 25.866  4.809 1.00  61.39 0 A 1
ATOM   103 H HB3 . LEU . . 6 ? 20.104 24.842  5.863 1.00  61.39 0 A 1
ATOM   104 H HG  . LEU . . 6 ? 21.933 26.717  5.685 1.00  61.39 0 A 1
ATOM   105 H HD11 . LEU . . 6 ? 22.783 25.790  3.575 1.00  61.39 0 A 1
ATOM   106 H HD12 . LEU . . 6 ? 22.161 24.522  4.641 1.00  61.39 0 A 1
ATOM   107 H HD13 . LEU . . 6 ? 21.198 25.067  3.244 1.00  61.39 0 A 1
ATOM   108 H HD21 . LEU . . 6 ? 21.853 28.014  3.584 1.00  61.39 0 A 1
ATOM   109 H HD22 . LEU . . 6 ? 20.514 28.469  4.656 1.00  61.39 0 A 1
ATOM   110 H HD23 . LEU . . 6 ? 20.226 27.404  3.254 1.00  61.39 0 A 1
ATOM   111 N N   . ASP . . 7 ? 17.894 25.713  8.415 1.00  68.70 0 A 1
ATOM   112 C CA  . ASP . . 7 ? 16.689 25.566  9.241 1.00  68.70 0 A 1
ATOM   113 C C   . ASP . . 7 ? 16.173 26.908  9.818 1.00  68.70 0 A 1
ATOM   114 O O   . ASP . . 7 ? 14.973 27.145  9.918 1.00  68.70 0 A 1
ATOM   115 C CB  . ASP . . 7 ? 17.018 24.567 10.379 1.00  68.70 0 A 1
ATOM   116 C CG  . ASP . . 7 ? 18.224 24.933 11.271 1.00  68.70 0 A 1
ATOM   117 O OD1 . ASP . . 7 ? 18.633 24.093 12.092 1.00  68.70 0 A 1
ATOM   118 O OD2 . ASP . . 7 ? 18.784 26.041 11.111 1.00  68.70 -1 A 1
ATOM   119 H H   . ASP . . 7 ? 18.752 25.477  8.893 1.00  68.70 0 A 1
ATOM   120 H HA  . ASP . . 7 ? 15.890 25.140  8.634 1.00  68.70 0 A 1
ATOM   121 H HB2 . ASP . . 7 ? 16.136 24.463 11.011 1.00  68.70 0 A 1
ATOM   122 H HB3 . ASP . . 7 ? 17.212 23.594  9.927 1.00  68.70 0 A 1
ATOM   123 N N   . ALA . . 8 ? 17.067 27.839 10.146 1.00  70.54 0 A 1
ATOM   124 C CA  . ALA . . 8 ? 16.775 29.138 10.742 1.00  70.54 0 A 1
ATOM   125 C C   . ALA . . 8 ? 16.631 30.258  9.696 1.00  70.54 0 A 1
ATOM   126 O O   . ALA . . 8 ? 16.457 31.430 10.053 1.00  70.54 0 A 1
ATOM   127 C CB  . ALA . . 8 ? 17.864 29.434 11.782 1.00  70.54 0 A 1
ATOM   128 H H   . ALA . . 8 ? 18.028 27.528 10.155 1.00  70.54 0 A 1
ATOM   129 H HA  . ALA . . 8 ? 15.822 29.067 11.266 1.00  70.54 0 A 1
ATOM   130 H HB1 . ALA . . 8 ? 18.829 29.531 11.286 1.00  70.54 0 A 1
ATOM   131 H HB2 . ALA . . 8 ? 17.626 30.355 12.314 1.00  70.54 0 A 1
ATOM   132 H HB3 . ALA . . 8 ? 17.915 28.610 12.495 1.00  70.54 0 A 1
ATOM   133 N N   . VAL . . 9 ? 16.717 29.920  8.405 1.00  80.09 0 A 1
ATOM   134 C CA  . VAL . . 9 ? 16.475 30.833  7.282 1.00  80.09 0 A 1
ATOM   135 C C   . VAL . . 9 ? 15.061 30.568  6.741 1.00  80.09 0 A 1
ATOM   136 O O   . VAL . . 9 ? 14.848 29.558  6.069 1.00  80.09 0 A 1
ATOM   137 C CB  . VAL . . 9 ? 17.558 30.697  6.193 1.00  80.09 0 A 1
ATOM   138 C CG1 . VAL . . 9 ? 17.361 31.770  5.115 1.00  80.09 0 A 1
ATOM   139 C CG2 . VAL . . 9 ? 18.971 30.900  6.763 1.00  80.09 0 A 1
ATOM   140 H H   . VAL . . 9 ? 16.865 28.943  8.198 1.00  80.09 0 A 1
ATOM   141 H HA  . VAL . . 9 ? 16.538 31.858  7.646 1.00  80.09 0 A 1
ATOM   142 H HB  . VAL . . 9 ? 17.505 29.709  5.735 1.00  80.09 0 A 1
ATOM   143 H HG11 . VAL . . 9 ? 17.437 32.768  5.549 1.00  80.09 0 A 1
ATOM   144 H HG12 . VAL . . 9 ? 18.119 31.655  4.340 1.00  80.09 0 A 1
ATOM   145 H HG13 . VAL . . 9 ? 16.380 31.662  4.653 1.00  80.09 0 A 1
ATOM   146 H HG21 . VAL . . 9 ? 19.200 30.111  7.480 1.00  80.09 0 A 1
ATOM   147 H HG22 . VAL . . 9 ? 19.047 31.868  7.257 1.00  80.09 0 A 1
ATOM   148 H HG23 . VAL . . 9 ? 19.706 30.837  5.960 1.00  80.09 0 A 1
ATOM   149 N N   . PRO . . 10 ? 14.066 31.430  7.033 1.00  85.40 0 A 1
ATOM   150 C CA  . PRO . . 10 ? 12.694 31.222  6.577 1.00  85.40 0 A 1
ATOM   151 C C   . PRO . . 10 ? 12.573 31.503  5.078 1.00  85.40 0 A 1
ATOM   152 O O   . PRO . . 10 ? 13.170 32.448  4.569 1.00  85.40 0 A 1
ATOM   153 C CB  . PRO . . 10 ? 11.847 32.193  7.402 1.00  85.40 0 A 1
ATOM   154 C CG  . PRO . . 10 ? 12.805 33.359  7.651 1.00  85.40 0 A 1
ATOM   155 C CD  . PRO . . 10 ? 14.157 32.662  7.805 1.00  85.40 0 A 1
ATOM   156 H HA  . PRO . . 10 ? 12.379 30.199  6.779 1.00  85.40 0 A 1
ATOM   157 H HB2 . PRO . . 10 ? 11.586 31.728  8.352 1.00  85.40 0 A 1
ATOM   158 H HB3 . PRO . . 10 ? 10.947 32.509  6.874 1.00  85.40 0 A 1
ATOM   159 H HG2 . PRO . . 10 ? 12.825 34.015  6.780 1.00  85.40 0 A 1
ATOM   160 H HG3 . PRO . . 10 ? 12.536 33.919  8.546 1.00  85.40 0 A 1
ATOM   161 H HD2 . PRO . . 10 ? 14.950 33.308  7.429 1.00  85.40 0 A 1
ATOM   162 H HD3 . PRO . . 10 ? 14.328 32.417  8.854 1.00  85.40 0 A 1
ATOM   163 N N   . LEU . . 11 ? 11.720 30.759  4.370 1.00  87.08 0 A 1
ATOM   164 C CA  . LEU . . 11 ? 11.564 30.904  2.913 1.00  87.08 0 A 1
ATOM   165 C C   . LEU . . 11 ? 11.164 32.315  2.453 1.00  87.08 0 A 1
ATOM   166 O O   . LEU . . 11 ? 11.458 32.689  1.321 1.00  87.08 0 A 1
ATOM   167 C CB  . LEU . . 11 ? 10.545 29.868  2.413 1.00  87.08 0 A 1
ATOM   168 C CG  . LEU . . 11 ? 11.094 28.435  2.454 1.00  87.08 0 A 1
ATOM   169 C CD1 . LEU . . 11 ?  9.965 27.441  2.218 1.00  87.08 0 A 1
ATOM   170 C CD2 . LEU . . 11 ? 12.157 28.215  1.381 1.00  87.08 0 A 1
ATOM   171 H H   . LEU . . 11 ? 11.270 29.981  4.830 1.00  87.08 0 A 1
ATOM   172 H HA  . LEU . . 11 ? 12.533 30.713  2.452 1.00  87.08 0 A 1
ATOM   173 H HB2 . LEU . . 11 ?  9.647 29.934  3.028 1.00  87.08 0 A 1
ATOM   174 H HB3 . LEU . . 11 ? 10.269 30.098  1.384 1.00  87.08 0 A 1
ATOM   175 H HG  . LEU . . 11 ? 11.534 28.239  3.433 1.00  87.08 0 A 1
ATOM   176 H HD11 . LEU . . 11 ?  9.575 27.531  1.204 1.00  87.08 0 A 1
ATOM   177 H HD12 . LEU . . 11 ?  9.164 27.616  2.937 1.00  87.08 0 A 1
ATOM   178 H HD13 . LEU . . 11 ? 10.355 26.434  2.371 1.00  87.08 0 A 1
ATOM   179 H HD21 . LEU . . 11 ? 13.034 28.833  1.577 1.00  87.08 0 A 1
ATOM   180 H HD22 . LEU . . 11 ? 12.484 27.176  1.418 1.00  87.08 0 A 1
ATOM   181 H HD23 . LEU . . 11 ? 11.753 28.437  0.394 1.00  87.08 0 A 1
ATOM   182 N N   . SER . . 12 ? 10.552 33.123  3.324 1.00  83.40 0 A 1
ATOM   183 C CA  . SER . . 12 ? 10.237 34.537  3.074 1.00  83.40 0 A 1
ATOM   184 C C   . SER . . 12 ? 11.460 35.444  2.868 1.00  83.40 0 A 1
ATOM   185 O O   . SER . . 12 ? 11.282 36.590  2.455 1.00  83.40 0 A 1
ATOM   186 C CB  . SER . . 12 ?  9.382 35.084  4.221 1.00  83.40 0 A 1
ATOM   187 O OG  . SER . . 12 ? 10.008 34.847  5.471 1.00  83.40 0 A 1
ATOM   188 H H   . SER . . 12 ? 10.434 32.785  4.268 1.00  83.40 0 A 1
ATOM   189 H HA  . SER . . 12 ?  9.648 34.601  2.159 1.00  83.40 0 A 1
ATOM   190 H HB2 . SER . . 12 ?  8.413 34.586  4.209 1.00  83.40 0 A 1
ATOM   191 H HB3 . SER . . 12 ?  9.227 36.154  4.081 1.00  83.40 0 A 1
ATOM   192 H HG  . SER . . 12 ?  9.566 35.365  6.147 1.00  83.40 0 A 1
ATOM   193 N N   . SER . . 13 ? 12.688 34.969  3.116 1.00  85.04 0 A 1
ATOM   194 C CA  . SER . . 13 ? 13.914 35.681  2.733 1.00  85.04 0 A 1
ATOM   195 C C   . SER . . 13 ? 14.296 35.503  1.258 1.00  85.04 0 A 1
ATOM   196 O O   . SER . . 13 ? 15.103 36.281  0.753 1.00  85.04 0 A 1
ATOM   197 C CB  . SER . . 13 ? 15.083 35.264  3.633 1.00  85.04 0 A 1
ATOM   198 O OG  . SER . . 13 ? 15.464 33.922  3.420 1.00  85.04 0 A 1
ATOM   199 H H   . SER . . 13 ? 12.791 34.046  3.514 1.00  85.04 0 A 1
ATOM   200 H HA  . SER . . 13 ? 13.754 36.748  2.887 1.00  85.04 0 A 1
ATOM   201 H HB2 . SER . . 13 ? 15.937 35.912  3.435 1.00  85.04 0 A 1
ATOM   202 H HB3 . SER . . 13 ? 14.789 35.388  4.675 1.00  85.04 0 A 1
ATOM   203 H HG  . SER . . 13 ? 15.924 33.837  2.582 1.00  85.04 0 A 1
ATOM   204 N N   . LEU . . 14 ? 13.752 34.497  0.561 1.00  87.70 0 A 1
ATOM   205 C CA  . LEU . . 14 ? 14.049 34.236 -0.852 1.00  87.70 0 A 1
ATOM   206 C C   . LEU . . 14 ? 13.250 35.171 -1.771 1.00  87.70 0 A 1
ATOM   207 O O   . LEU . . 14 ? 12.067 35.453 -1.544 1.00  87.70 0 A 1
ATOM   208 C CB  . LEU . . 14 ? 13.776 32.764 -1.209 1.00  87.70 0 A 1
ATOM   209 C CG  . LEU . . 14 ? 14.530 31.707 -0.383 1.00  87.70 0 A 1
ATOM   210 C CD1 . LEU . . 14 ? 14.161 30.321 -0.911 1.00  87.70 0 A 1
ATOM   211 C CD2 . LEU . . 14 ? 16.046 31.862 -0.473 1.00  87.70 0 A 1
ATOM   212 H H   . LEU . . 14 ? 13.057 33.918  1.010 1.00  87.70 0 A 1
ATOM   213 H HA  . LEU . . 14 ? 15.106 34.436 -1.027 1.00  87.70 0 A 1
ATOM   214 H HB2 . LEU . . 14 ? 12.708 32.580 -1.091 1.00  87.70 0 A 1
ATOM   215 H HB3 . LEU . . 14 ? 14.024 32.620 -2.261 1.00  87.70 0 A 1
ATOM   216 H HG  . LEU . . 14 ? 14.228 31.774  0.662 1.00  87.70 0 A 1
ATOM   217 H HD11 . LEU . . 14 ? 14.481 30.210 -1.947 1.00  87.70 0 A 1
ATOM   218 H HD12 . LEU . . 14 ? 14.657 29.557 -0.313 1.00  87.70 0 A 1
ATOM   219 H HD13 . LEU . . 14 ? 13.083 30.173 -0.842 1.00  87.70 0 A 1
ATOM   220 H HD21 . LEU . . 14 ? 16.360 32.808 -0.033 1.00  87.70 0 A 1
ATOM   221 H HD22 . LEU . . 14 ? 16.371 31.815 -1.512 1.00  87.70 0 A 1
ATOM   222 H HD23 . LEU . . 14 ? 16.523 31.052  0.079 1.00  87.70 0 A 1
ATOM   223 N N   . THR . . 15 ? 13.864 35.627 -2.866 1.00  87.94 0 A 1
ATOM   224 C CA  . THR . . 15 ? 13.209 36.583 -3.766 1.00  87.94 0 A 1
ATOM   225 C C   . THR . . 15 ? 12.022 35.935 -4.485 1.00  87.94 0 A 1
ATOM   226 O O   . THR . . 15 ? 12.136 34.900 -5.146 1.00  87.94 0 A 1
ATOM   227 C CB  . THR . . 15 ? 14.161 37.293 -4.746 1.00  87.94 0 A 1
ATOM   228 C CG2 . THR . . 15 ? 15.368 37.919 -4.051 1.00  87.94 0 A 1
ATOM   229 O OG1 . THR . . 15 ? 14.629 36.449 -5.769 1.00  87.94 0 A 1
ATOM   230 H H   . THR . . 15 ? 14.790 35.291 -3.093 1.00  87.94 0 A 1
ATOM   231 H HA  . THR . . 15 ? 12.809 37.371 -3.128 1.00  87.94 0 A 1
ATOM   232 H HB  . THR . . 15 ? 13.598 38.098 -5.220 1.00  87.94 0 A 1
ATOM   233 H HG1 . THR . . 15 ? 15.135 35.755 -5.340 1.00  87.94 0 A 1
ATOM   234 H HG21 . THR . . 15 ? 15.038 38.573 -3.244 1.00  87.94 0 A 1
ATOM   235 H HG22 . THR . . 15 ? 15.940 38.504 -4.771 1.00  87.94 0 A 1
ATOM   236 H HG23 . THR . . 15 ? 16.014 37.143 -3.639 1.00  87.94 0 A 1
ATOM   237 N N   . GLY . . 16 ? 10.851 36.563 -4.339 1.00  85.91 0 A 1
ATOM   238 C CA  . GLY . . 16 ?  9.572 36.082 -4.872 1.00  85.91 0 A 1
ATOM   239 C C   . GLY . . 16 ?  8.671 35.353 -3.865 1.00  85.91 0 A 1
ATOM   240 O O   . GLY . . 16 ?  7.495 35.149 -4.175 1.00  85.91 0 A 1
ATOM   241 H H   . GLY . . 16 ? 10.834 37.370 -3.732 1.00  85.91 0 A 1
ATOM   242 H HA2 . GLY . . 16 ?  9.015 36.934 -5.260 1.00  85.91 0 A 1
ATOM   243 H HA3 . GLY . . 16 ?  9.758 35.398 -5.699 1.00  85.91 0 A 1
ATOM   244 N N   . VAL . . 17 ?  9.142 35.013 -2.657 1.00  89.14 0 A 1
ATOM   245 C CA  . VAL . . 17 ?  8.313 34.349 -1.629 1.00  89.14 0 A 1
ATOM   246 C C   . VAL . . 17 ?  7.500 35.365 -0.820 1.00  89.14 0 A 1
ATOM   247 O O   . VAL . . 17 ?  7.721 35.609  0.363 1.00  89.14 0 A 1
ATOM   248 C CB  . VAL . . 17 ?  9.114 33.369 -0.749 1.00  89.14 0 A 1
ATOM   249 C CG1 . VAL . . 17 ?  8.174 32.513  0.118 1.00  89.14 0 A 1
ATOM   250 C CG2 . VAL . . 17 ?  9.910 32.387 -1.615 1.00  89.14 0 A 1
ATOM   251 H H   . VAL . . 17 ? 10.110 35.193 -2.429 1.00  89.14 0 A 1
ATOM   252 H HA  . VAL . . 17 ?  7.578 33.732 -2.146 1.00  89.14 0 A 1
ATOM   253 H HB  . VAL . . 17 ?  9.799 33.935 -0.118 1.00  89.14 0 A 1
ATOM   254 H HG11 . VAL . . 17 ?  7.627 33.138  0.825 1.00  89.14 0 A 1
ATOM   255 H HG12 . VAL . . 17 ?  8.762 31.803  0.699 1.00  89.14 0 A 1
ATOM   256 H HG13 . VAL . . 17 ?  7.470 31.963 -0.507 1.00  89.14 0 A 1
ATOM   257 H HG21 . VAL . . 17 ?  9.248 31.851 -2.295 1.00  89.14 0 A 1
ATOM   258 H HG22 . VAL . . 17 ? 10.425 31.668 -0.978 1.00  89.14 0 A 1
ATOM   259 H HG23 . VAL . . 17 ? 10.666 32.929 -2.182 1.00  89.14 0 A 1
ATOM   260 N N   . GLY . . 18 ?  6.499 35.958 -1.473 1.00  84.87 0 A 1
ATOM   261 C CA  . GLY . . 18 ?  5.448 36.702 -0.775 1.00  84.87 0 A 1
ATOM   262 C C   . GLY . . 18 ?  4.586 35.782  0.104 1.00  84.87 0 A 1
ATOM   263 O O   . GLY . . 18 ?  4.524 34.572 -0.120 1.00  84.87 0 A 1
ATOM   264 H H   . GLY . . 18 ?  6.404 35.756 -2.458 1.00  84.87 0 A 1
ATOM   265 H HA2 . GLY . . 18 ?  4.807 37.203 -1.500 1.00  84.87 0 A 1
ATOM   266 H HA3 . GLY . . 18 ?  5.911 37.459 -0.142 1.00  84.87 0 A 1
ATOM   267 N N   . ALA . . 19 ?  3.854 36.350  1.069 1.00  86.07 0 A 1
ATOM   268 C CA  . ALA . . 19 ?  3.036 35.587  2.025 1.00  86.07 0 A 1
ATOM   269 C C   . ALA . . 19 ?  2.063 34.587  1.357 1.00  86.07 0 A 1
ATOM   270 O O   . ALA . . 19 ?  1.924 33.453  1.807 1.00  86.07 0 A 1
ATOM   271 C CB  . ALA . . 19 ?  2.280 36.589  2.906 1.00  86.07 0 A 1
ATOM   272 H H   . ALA . . 19 ?  3.975 37.338  1.242 1.00  86.07 0 A 1
ATOM   273 H HA  . ALA . . 19 ?  3.702 35.008  2.665 1.00  86.07 0 A 1
ATOM   274 H HB1 . ALA . . 19 ?  1.606 37.198  2.303 1.00  86.07 0 A 1
ATOM   275 H HB2 . ALA . . 19 ?  1.698 36.048  3.652 1.00  86.07 0 A 1
ATOM   276 H HB3 . ALA . . 19 ?  2.987 37.237  3.425 1.00  86.07 0 A 1
ATOM   277 N N   . ALA . . 20 ?  1.456 34.959  0.224 1.00  86.70 0 A 1
ATOM   278 C CA  . ALA . . 20 ?  0.559 34.085 -0.541 1.00  86.70 0 A 1
ATOM   279 C C   . ALA . . 20 ?  1.256 32.885 -1.226 1.00  86.70 0 A 1
ATOM   280 O O   . ALA . . 20 ?  0.577 31.932 -1.612 1.00  86.70 0 A 1
ATOM   281 C CB  . ALA . . 20 ? -0.178 34.953 -1.568 1.00  86.70 0 A 1
ATOM   282 H H   . ALA . . 20 ?  1.606 35.902 -0.106 1.00  86.70 0 A 1
ATOM   283 H HA  . ALA . . 20 ? -0.178 33.670  0.146 1.00  86.70 0 A 1
ATOM   284 H HB1 . ALA . . 20 ? -0.708 35.760 -1.062 1.00  86.70 0 A 1
ATOM   285 H HB2 . ALA . . 20 ? -0.904 34.343 -2.106 1.00  86.70 0 A 1
ATOM   286 H HB3 . ALA . . 20 ?  0.530 35.376 -2.281 1.00  86.70 0 A 1
ATOM   287 N N   . LEU . . 21 ?  2.585 32.921 -1.392 1.00  89.11 0 A 1
ATOM   288 C CA  . LEU . . 21 ?  3.388 31.773 -1.825 1.00  89.11 0 A 1
ATOM   289 C C   . LEU . . 21 ?  3.893 30.973 -0.617 1.00  89.11 0 A 1
ATOM   290 O O   . LEU . . 21 ?  3.789 29.751 -0.640 1.00  89.11 0 A 1
ATOM   291 C CB  . LEU . . 21 ?  4.527 32.243 -2.752 1.00  89.11 0 A 1
ATOM   292 C CG  . LEU . . 21 ?  5.399 31.098 -3.315 1.00  89.11 0 A 1
ATOM   293 C CD1 . LEU . . 21 ?  4.592 30.043 -4.080 1.00  89.11 0 A 1
ATOM   294 C CD2 . LEU . . 21 ?  6.434 31.662 -4.287 1.00  89.11 0 A 1
ATOM   295 H H   . LEU . . 21 ?  3.088 33.716 -1.027 1.00  89.11 0 A 1
ATOM   296 H HA  . LEU . . 21 ?  2.746 31.103 -2.396 1.00  89.11 0 A 1
ATOM   297 H HB2 . LEU . . 21 ?  4.092 32.793 -3.586 1.00  89.11 0 A 1
ATOM   298 H HB3 . LEU . . 21 ?  5.175 32.924 -2.200 1.00  89.11 0 A 1
ATOM   299 H HG  . LEU . . 21 ?  5.926 30.613 -2.494 1.00  89.11 0 A 1
ATOM   300 H HD11 . LEU . . 21 ?  5.273 29.308 -4.509 1.00  89.11 0 A 1
ATOM   301 H HD12 . LEU . . 21 ?  4.011 30.511 -4.875 1.00  89.11 0 A 1
ATOM   302 H HD13 . LEU . . 21 ?  3.932 29.511 -3.394 1.00  89.11 0 A 1
ATOM   303 H HD21 . LEU . . 21 ?  7.078 30.857 -4.643 1.00  89.11 0 A 1
ATOM   304 H HD22 . LEU . . 21 ?  7.062 32.394 -3.780 1.00  89.11 0 A 1
ATOM   305 H HD23 . LEU . . 21 ?  5.945 32.141 -5.135 1.00  89.11 0 A 1
ATOM   306 N N   . SER . . 22 ?  4.331 31.640  0.457 1.00  88.30 0 A 1
ATOM   307 C CA  . SER . . 22 ?  4.696 30.983  1.725 1.00  88.30 0 A 1
ATOM   308 C C   . SER . . 22 ?  3.567 30.071  2.235 1.00  88.30 0 A 1
ATOM   309 O O   . SER . . 22 ?  3.771 28.878  2.437 1.00  88.30 0 A 1
ATOM   310 C CB  . SER . . 22 ?  5.050 32.041  2.776 1.00  88.30 0 A 1
ATOM   311 O OG  . SER . . 22 ?  5.611 31.403  3.898 1.00  88.30 0 A 1
ATOM   312 H H   . SER . . 22 ?  4.409 32.645  0.399 1.00  88.30 0 A 1
ATOM   313 H HA  . SER . . 22 ?  5.576 30.362  1.562 1.00  88.30 0 A 1
ATOM   314 H HB2 . SER . . 22 ?  5.778 32.739  2.362 1.00  88.30 0 A 1
ATOM   315 H HB3 . SER . . 22 ?  4.155 32.588  3.073 1.00  88.30 0 A 1
ATOM   316 H HG  . SER . . 22 ?  5.761 32.033  4.607 1.00  88.30 0 A 1
ATOM   317 N N   . ASN . . 23 ?  2.326 30.573  2.263 1.00  85.83 0 A 1
ATOM   318 C CA  . ASN . . 23 ?  1.134 29.810  2.663 1.00  85.83 0 A 1
ATOM   319 C C   . ASN . . 23 ?  0.771 28.637  1.720 1.00  85.83 0 A 1
ATOM   320 O O   . ASN . . 23 ? -0.132 27.862  2.035 1.00  85.83 0 A 1
ATOM   321 C CB  . ASN . . 23 ? -0.059 30.780  2.782 1.00  85.83 0 A 1
ATOM   322 C CG  . ASN . . 23 ?  0.054 31.793  3.910 1.00  85.83 0 A 1
ATOM   323 N ND2 . ASN . . 23 ? -0.963 32.597  4.109 1.00  85.83 0 A 1
ATOM   324 O OD1 . ASN . . 23 ?  1.030 31.890  4.628 1.00  85.83 0 A 1
ATOM   325 H H   . ASN . . 23 ?  2.221 31.569  2.135 1.00  85.83 0 A 1
ATOM   326 H HA  . ASN . . 23 ?  1.324 29.371  3.643 1.00  85.83 0 A 1
ATOM   327 H HB2 . ASN . . 23 ? -0.187 31.317  1.843 1.00  85.83 0 A 1
ATOM   328 H HB3 . ASN . . 23 ? -0.962 30.199  2.968 1.00  85.83 0 A 1
ATOM   329 H HD21 . ASN . . 23 ? -0.870 33.212  4.905 1.00  85.83 0 A 1
ATOM   330 H HD22 . ASN . . 23 ? -1.817 32.500  3.579 1.00  85.83 0 A 1
ATOM   331 N N   . LYS . . 24 ?  1.421 28.510  0.554 1.00  88.78 0 A 1
ATOM   332 C CA  . LYS . . 24 ?  1.314 27.337 -0.331 1.00  88.78 0 A 1
ATOM   333 C C   . LYS . . 24 ?  2.471 26.364 -0.129 1.00  88.78 0 A 1
ATOM   334 O O   . LYS . . 24 ?  2.233 25.165 -0.119 1.00  88.78 0 A 1
ATOM   335 C CB  . LYS . . 24 ?  1.268 27.757 -1.801 1.00  88.78 0 A 1
ATOM   336 C CG  . LYS . . 24 ? -0.024 28.467 -2.210 1.00  88.78 0 A 1
ATOM   337 C CD  . LYS . . 24 ?  0.161 28.968 -3.644 1.00  88.78 0 A 1
ATOM   338 C CE  . LYS . . 24 ? -1.145 29.498 -4.223 1.00  88.78 0 A 1
ATOM   339 N NZ  . LYS . . 24 ? -0.885 30.123 -5.538 1.00  88.78 1 A 1
ATOM   340 H H   . LYS . . 24 ?  2.166 29.167  0.372 1.00  88.78 0 A 1
ATOM   341 H HA  . LYS . . 24 ?  0.409 26.775 -0.099 1.00  88.78 0 A 1
ATOM   342 H HB2 . LYS . . 24 ?  1.356 26.854 -2.406 1.00  88.78 0 A 1
ATOM   343 H HB3 . LYS . . 24 ?  2.126 28.393 -2.021 1.00  88.78 0 A 1
ATOM   344 H HG2 . LYS . . 24 ? -0.221 29.311 -1.549 1.00  88.78 0 A 1
ATOM   345 H HG3 . LYS . . 24 ? -0.854 27.763 -2.161 1.00  88.78 0 A 1
ATOM   346 H HD2 . LYS . . 24 ?  0.914 29.757 -3.641 1.00  88.78 0 A 1
ATOM   347 H HD3 . LYS . . 24 ?  0.510 28.147 -4.269 1.00  88.78 0 A 1
ATOM   348 H HE2 . LYS . . 24 ? -1.835 28.661 -4.323 1.00  88.78 0 A 1
ATOM   349 H HE3 . LYS . . 24 ? -1.572 30.222 -3.529 1.00  88.78 0 A 1
ATOM   350 H HZ1 . LYS . . 24 ? -0.341 29.494 -6.112 1.00  88.78 0 A 1
ATOM   351 H HZ2 . LYS . . 24 ? -0.333 30.960 -5.414 1.00  88.78 0 A 1
ATOM   352 H HZ3 . LYS . . 24 ? -1.750 30.351 -6.008 1.00  88.78 0 A 1
ATOM   353 N N   . LEU . . 25 ?  3.693 26.865  0.053 1.00  88.34 0 A 1
ATOM   354 C CA  . LEU . . 25 ?  4.873 26.050  0.366 1.00  88.34 0 A 1
ATOM   355 C C   . LEU . . 25 ?  4.697 25.331  1.720 1.00  88.34 0 A 1
ATOM   356 O O   . LEU . . 25 ?  4.943 24.133  1.821 1.00  88.34 0 A 1
ATOM   357 C CB  . LEU . . 25 ?  6.118 26.960  0.306 1.00  88.34 0 A 1
ATOM   358 C CG  . LEU . . 25 ?  6.418 27.535 -1.095 1.00  88.34 0 A 1
ATOM   359 C CD1 . LEU . . 25 ?  7.580 28.526 -1.031 1.00  88.34 0 A 1
ATOM   360 C CD2 . LEU . . 25 ?  6.773 26.462 -2.128 1.00  88.34 0 A 1
ATOM   361 H H   . LEU . . 25 ?  3.804 27.869  0.051 1.00  88.34 0 A 1
ATOM   362 H HA  . LEU . . 25 ?  4.976 25.259 -0.378 1.00  88.34 0 A 1
ATOM   363 H HB2 . LEU . . 25 ?  6.991 26.398  0.640 1.00  88.34 0 A 1
ATOM   364 H HB3 . LEU . . 25 ?  5.981 27.782  1.008 1.00  88.34 0 A 1
ATOM   365 H HG  . LEU . . 25 ?  5.545 28.075 -1.464 1.00  88.34 0 A 1
ATOM   366 H HD11 . LEU . . 25 ?  7.730 28.992 -2.005 1.00  88.34 0 A 1
ATOM   367 H HD12 . LEU . . 25 ?  8.494 28.003 -0.747 1.00  88.34 0 A 1
ATOM   368 H HD13 . LEU . . 25 ?  7.368 29.298 -0.292 1.00  88.34 0 A 1
ATOM   369 H HD21 . LEU . . 25 ?  7.025 26.930 -3.080 1.00  88.34 0 A 1
ATOM   370 H HD22 . LEU . . 25 ?  5.931 25.788 -2.282 1.00  88.34 0 A 1
ATOM   371 H HD23 . LEU . . 25 ?  7.631 25.887 -1.779 1.00  88.34 0 A 1
ATOM   372 N N   . ALA . . 26 ?  4.074 26.000  2.692 1.00  87.64 0 A 1
ATOM   373 C CA  . ALA . . 26 ?  3.648 25.408  3.959 1.00  87.64 0 A 1
ATOM   374 C C   . ALA . . 26 ?  2.629 24.249  3.828 1.00  87.64 0 A 1
ATOM   375 O O   . ALA . . 26 ?  2.448 23.508  4.784 1.00  87.64 0 A 1
ATOM   376 C CB  . ALA . . 26 ?  3.071 26.543  4.815 1.00  87.64 0 A 1
ATOM   377 H H   . ALA . . 26 ?  3.970 26.999  2.587 1.00  87.64 0 A 1
ATOM   378 H HA  . ALA . . 26 ?  4.527 25.004  4.462 1.00  87.64 0 A 1
ATOM   379 H HB1 . ALA . . 26 ?  2.209 26.985  4.316 1.00  87.64 0 A 1
ATOM   380 H HB2 . ALA . . 26 ?  3.832 27.307  4.974 1.00  87.64 0 A 1
ATOM   381 H HB3 . ALA . . 26 ?  2.756 26.149  5.781 1.00  87.64 0 A 1
ATOM   382 N N   . LYS . . 27 ?  1.957 24.062  2.676 1.00  84.36 0 A 1
ATOM   383 C CA  . LYS . . 27 ?  1.072 22.898  2.426 1.00  84.36 0 A 1
ATOM   384 C C   . LYS . . 27 ?  1.813 21.648  1.937 1.00  84.36 0 A 1
ATOM   385 O O   . LYS . . 27 ?  1.173 20.634  1.676 1.00  84.36 0 A 1
ATOM   386 C CB  . LYS . . 27 ? -0.038 23.230  1.420 1.00  84.36 0 A 1
ATOM   387 C CG  . LYS . . 27 ? -1.026 24.302  1.881 1.00  84.36 0 A 1
ATOM   388 C CD  . LYS . . 27 ? -2.184 24.333  0.876 1.00  84.36 0 A 1
ATOM   389 C CE  . LYS . . 27 ? -3.296 25.266  1.348 1.00  84.36 0 A 1
ATOM   390 N NZ  . LYS . . 27 ? -4.531 25.042  0.555 1.00  84.36 1 A 1
ATOM   391 H H   . LYS . . 27 ?  2.187 24.658  1.894 1.00  84.36 0 A 1
ATOM   392 H HA  . LYS . . 27 ?  0.612 22.599  3.368 1.00  84.36 0 A 1
ATOM   393 H HB2 . LYS . . 27 ?  0.407 23.528  0.471 1.00  84.36 0 A 1
ATOM   394 H HB3 . LYS . . 27 ? -0.607 22.318  1.242 1.00  84.36 0 A 1
ATOM   395 H HG2 . LYS . . 27 ? -1.406 24.042  2.870 1.00  84.36 0 A 1
ATOM   396 H HG3 . LYS . . 27 ? -0.534 25.273  1.922 1.00  84.36 0 A 1
ATOM   397 H HD2 . LYS . . 27 ? -2.587 23.324  0.783 1.00  84.36 0 A 1
ATOM   398 H HD3 . LYS . . 27 ? -1.813 24.655 -0.097 1.00  84.36 0 A 1
ATOM   399 H HE2 . LYS . . 27 ? -3.490 25.060  2.401 1.00  84.36 0 A 1
ATOM   400 H HE3 . LYS . . 27 ? -2.950 26.297  1.268 1.00  84.36 0 A 1
ATOM   401 H HZ1 . LYS . . 27 ? -4.361 25.198 -0.429 1.00  84.36 0 A 1
ATOM   402 H HZ2 . LYS . . 27 ? -4.839 24.087  0.668 1.00  84.36 0 A 1
ATOM   403 H HZ3 . LYS . . 27 ? -5.275 25.649  0.870 1.00  84.36 0 A 1
ATOM   404 N N   . ILE . . 28 ?  3.122 21.749  1.732 1.00  82.40 0 A 1
ATOM   405 C CA  . ILE . . 28 ?  4.029 20.645  1.388 1.00  82.40 0 A 1
ATOM   406 C C   . ILE . . 28 ?  5.221 20.626  2.358 1.00  82.40 0 A 1
ATOM   407 O O   . ILE . . 28 ?  6.322 20.247  1.983 1.00  82.40 0 A 1
ATOM   408 C CB  . ILE . . 28 ?  4.418 20.667 -0.115 1.00  82.40 0 A 1
ATOM   409 C CG1 . ILE . . 28 ?  4.913 22.052 -0.599 1.00  82.40 0 A 1
ATOM   410 C CG2 . ILE . . 28 ?  3.209 20.203 -0.943 1.00  82.40 0 A 1
ATOM   411 C CD1 . ILE . . 28 ?  5.502 22.058 -2.016 1.00  82.40 0 A 1
ATOM   412 H H   . ILE . . 28 ?  3.560 22.638  1.929 1.00  82.40 0 A 1
ATOM   413 H HA  . ILE . . 28 ?  3.513 19.704  1.579 1.00  82.40 0 A 1
ATOM   414 H HB  . ILE . . 28 ?  5.215 19.940 -0.276 1.00  82.40 0 A 1
ATOM   415 H HG12 . ILE . . 28 ?  5.691 22.396  0.082 1.00  82.40 0 A 1
ATOM   416 H HG13 . ILE . . 28 ?  4.094 22.770 -0.563 1.00  82.40 0 A 1
ATOM   417 H HG21 . ILE . . 28 ?  2.391 20.914 -0.823 1.00  82.40 0 A 1
ATOM   418 H HG22 . ILE . . 28 ?  3.480 20.099 -1.993 1.00  82.40 0 A 1
ATOM   419 H HG23 . ILE . . 28 ?  2.880 19.228 -0.581 1.00  82.40 0 A 1
ATOM   420 H HD11 . ILE . . 28 ?  4.731 21.839 -2.753 1.00  82.40 0 A 1
ATOM   421 H HD12 . ILE . . 28 ?  6.299 21.318 -2.088 1.00  82.40 0 A 1
ATOM   422 H HD13 . ILE . . 28 ?  5.917 23.044 -2.228 1.00  82.40 0 A 1
ATOM   423 N N   . ASN . . 29 ?  4.986 21.075  3.599 1.00  81.45 0 A 1
ATOM   424 C CA  . ASN . . 29 ?  5.942 21.125  4.710 1.00  81.45 0 A 1
ATOM   425 C C   . ASN . . 29 ?  7.264 21.856  4.406 1.00  81.45 0 A 1
ATOM   426 O O   . ASN . . 29 ?  8.292 21.573  5.015 1.00  81.45 0 A 1
ATOM   427 C CB  . ASN . . 29 ?  6.078 19.719  5.327 1.00  81.45 0 A 1
ATOM   428 C CG  . ASN . . 29 ?  4.801 19.249  6.011 1.00  81.45 0 A 1
ATOM   429 N ND2 . ASN . . 29 ?  4.869 18.123  6.674 1.00  81.45 0 A 1
ATOM   430 O OD1 . ASN . . 29 ?  3.760 19.891  5.960 1.00  81.45 0 A 1
ATOM   431 H H   . ASN . . 29 ?  4.026 21.252  3.859 1.00  81.45 0 A 1
ATOM   432 H HA  . ASN . . 29 ?  5.483 21.745  5.480 1.00  81.45 0 A 1
ATOM   433 H HB2 . ASN . . 29 ?  6.860 19.739  6.085 1.00  81.45 0 A 1
ATOM   434 H HB3 . ASN . . 29 ?  6.367 18.999  4.561 1.00  81.45 0 A 1
ATOM   435 H HD21 . ASN . . 29 ?  5.739 17.615  6.742 1.00  81.45 0 A 1
ATOM   436 H HD22 . ASN . . 29 ?  4.173 17.961  7.388 1.00  81.45 0 A 1
ATOM   437 N N   . LEU . . 30 ?  7.234 22.833  3.491 1.00  87.58 0 A 1
ATOM   438 C CA  . LEU . . 30 ?  8.370 23.706  3.203 1.00  87.58 0 A 1
ATOM   439 C C   . LEU . . 30 ?  8.204 25.031  3.954 1.00  87.58 0 A 1
ATOM   440 O O   . LEU . . 30 ?  7.348 25.850  3.603 1.00  87.58 0 A 1
ATOM   441 C CB  . LEU . . 30 ?  8.522 23.902  1.682 1.00  87.58 0 A 1
ATOM   442 C CG  . LEU . . 30 ?  8.634 22.616  0.847 1.00  87.58 0 A 1
ATOM   443 C CD1 . LEU . . 30 ?  8.889 22.990 -0.615 1.00  87.58 0 A 1
ATOM   444 C CD2 . LEU . . 30 ?  9.737 21.687  1.327 1.00  87.58 0 A 1
ATOM   445 H H   . LEU . . 30 ?  6.363 23.013  3.013 1.00  87.58 0 A 1
ATOM   446 H HA  . LEU . . 30 ?  9.284 23.239  3.568 1.00  87.58 0 A 1
ATOM   447 H HB2 . LEU . . 30 ?  7.652 24.449  1.321 1.00  87.58 0 A 1
ATOM   448 H HB3 . LEU . . 30 ?  9.411 24.506  1.505 1.00  87.58 0 A 1
ATOM   449 H HG  . LEU . . 30 ?  7.687 22.078  0.895 1.00  87.58 0 A 1
ATOM   450 H HD11 . LEU . . 30 ?  8.095 23.647 -0.972 1.00  87.58 0 A 1
ATOM   451 H HD12 . LEU . . 30 ?  9.858 23.480 -0.709 1.00  87.58 0 A 1
ATOM   452 H HD13 . LEU . . 30 ?  8.892 22.079 -1.214 1.00  87.58 0 A 1
ATOM   453 H HD21 . LEU . . 30 ?  9.535 21.360  2.347 1.00  87.58 0 A 1
ATOM   454 H HD22 . LEU . . 30 ? 10.706 22.185  1.279 1.00  87.58 0 A 1
ATOM   455 H HD23 . LEU . . 30 ?  9.747 20.789  0.711 1.00  87.58 0 A 1
ATOM   456 N N   . HIS . . 31 ?  9.040 25.251  4.970 1.00  86.29 0 A 1
ATOM   457 C CA  . HIS . . 31 ?  9.036 26.453  5.813 1.00  86.29 0 A 1
ATOM   458 C C   . HIS . . 31 ? 10.389 27.188  5.798 1.00  86.29 0 A 1
ATOM   459 O O   . HIS . . 31 ? 10.437 28.423  5.856 1.00  86.29 0 A 1
ATOM   460 C CB  . HIS . . 31 ?  8.658 26.032  7.242 1.00  86.29 0 A 1
ATOM   461 C CG  . HIS . . 31 ?  7.326 25.328  7.335 1.00  86.29 0 A 1
ATOM   462 C CD2 . HIS . . 31 ?  7.126 23.979  7.468 1.00  86.29 0 A 1
ATOM   463 N ND1 . HIS . . 31 ?  6.085 25.920  7.265 1.00  86.29 0 A 1
ATOM   464 C CE1 . HIS . . 31 ?  5.159 24.952  7.369 1.00  86.29 0 A 1
ATOM   465 N NE2 . HIS . . 31 ?  5.744 23.756  7.494 1.00  86.29 0 A 1
ATOM   466 H H   . HIS . . 31 ?  9.667 24.507  5.243 1.00  86.29 0 A 1
ATOM   467 H HA  . HIS . . 31 ?  8.284 27.154  5.453 1.00  86.29 0 A 1
ATOM   468 H HB2 . HIS . . 31 ?  9.427 25.365  7.632 1.00  86.29 0 A 1
ATOM   469 H HB3 . HIS . . 31 ?  8.630 26.917  7.878 1.00  86.29 0 A 1
ATOM   470 H HD1 . HIS . . 31 ?  5.907 26.905  7.129 1.00  86.29 0 A 1
ATOM   471 H HD2 . HIS . . 31 ?  7.897 23.225  7.523 1.00  86.29 0 A 1
ATOM   472 H HE1 . HIS . . 31 ?  4.089 25.098  7.349 1.00  86.29 0 A 1
ATOM   473 N N   . THR . . 32 ? 11.476 26.430  5.673 1.00  87.84 0 A 1
ATOM   474 C CA  . THR . . 32 ? 12.878 26.845  5.783 1.00  87.84 0 A 1
ATOM   475 C C   . THR . . 32 ? 13.632 26.615  4.468 1.00  87.84 0 A 1
ATOM   476 O O   . THR . . 32 ? 13.161 25.898  3.580 1.00  87.84 0 A 1
ATOM   477 C CB  . THR . . 32 ? 13.573 26.087  6.932 1.00  87.84 0 A 1
ATOM   478 C CG2 . THR . . 32 ? 12.754 26.032  8.223 1.00  87.84 0 A 1
ATOM   479 O OG1 . THR . . 32 ? 13.832 24.755  6.564 1.00  87.84 0 A 1
ATOM   480 H H   . THR . . 32 ? 11.331 25.430  5.656 1.00  87.84 0 A 1
ATOM   481 H HA  . THR . . 32 ? 12.924 27.909  6.017 1.00  87.84 0 A 1
ATOM   482 H HB  . THR . . 32 ? 14.524 26.578  7.141 1.00  87.84 0 A 1
ATOM   483 H HG1 . THR . . 32 ? 13.043 24.247  6.768 1.00  87.84 0 A 1
ATOM   484 H HG21 . THR . . 32 ? 12.559 27.044  8.579 1.00  87.84 0 A 1
ATOM   485 H HG22 . THR . . 32 ? 11.813 25.504  8.073 1.00  87.84 0 A 1
ATOM   486 H HG23 . THR . . 32 ? 13.317 25.488  8.982 1.00  87.84 0 A 1
ATOM   487 N N   . VAL . . 33 ? 14.818 27.211  4.314 1.00  88.19 0 A 1
ATOM   488 C CA  . VAL . . 33 ? 15.685 26.935  3.152 1.00  88.19 0 A 1
ATOM   489 C C   . VAL . . 33 ? 16.233 25.501  3.199 1.00  88.19 0 A 1
ATOM   490 O O   . VAL . . 33 ? 16.389 24.888  2.145 1.00  88.19 0 A 1
ATOM   491 C CB  . VAL . . 33 ? 16.804 27.988  3.017 1.00  88.19 0 A 1
ATOM   492 C CG1 . VAL . . 33 ? 17.734 27.719  1.826 1.00  88.19 0 A 1
ATOM   493 C CG2 . VAL . . 33 ? 16.198 29.379  2.772 1.00  88.19 0 A 1
ATOM   494 H H   . VAL . . 33 ? 15.167 27.797  5.059 1.00  88.19 0 A 1
ATOM   495 H HA  . VAL . . 33 ? 15.076 26.993  2.250 1.00  88.19 0 A 1
ATOM   496 H HB  . VAL . . 33 ? 17.398 28.010  3.931 1.00  88.19 0 A 1
ATOM   497 H HG11 . VAL . . 33 ? 17.154 27.666  0.905 1.00  88.19 0 A 1
ATOM   498 H HG12 . VAL . . 33 ? 18.477 28.512  1.740 1.00  88.19 0 A 1
ATOM   499 H HG13 . VAL . . 33 ? 18.265 26.776  1.963 1.00  88.19 0 A 1
ATOM   500 H HG21 . VAL . . 33 ? 15.601 29.368  1.859 1.00  88.19 0 A 1
ATOM   501 H HG22 . VAL . . 33 ? 16.994 30.116  2.671 1.00  88.19 0 A 1
ATOM   502 H HG23 . VAL . . 33 ? 15.558 29.667  3.605 1.00  88.19 0 A 1
ATOM   503 N N   . GLN . . 34 ? 16.443 24.926  4.390 1.00  86.44 0 A 1
ATOM   504 C CA  . GLN . . 34 ? 16.803 23.511  4.533 1.00  86.44 0 A 1
ATOM   505 C C   . GLN . . 34 ? 15.696 22.583  4.017 1.00  86.44 0 A 1
ATOM   506 O O   . GLN . . 34 ? 16.007 21.646  3.286 1.00  86.44 0 A 1
ATOM   507 C CB  . GLN . . 34 ? 17.167 23.196  5.992 1.00  86.44 0 A 1
ATOM   508 C CG  . GLN . . 34 ? 17.625 21.742  6.178 1.00  86.44 0 A 1
ATOM   509 C CD  . GLN . . 34 ? 18.226 21.513  7.559 1.00  86.44 0 A 1
ATOM   510 N NE2 . GLN . . 34 ? 17.469 21.020  8.514 1.00  86.44 0 A 1
ATOM   511 O OE1 . GLN . . 34 ? 19.394 21.779  7.799 1.00  86.44 0 A 1
ATOM   512 H H   . GLN . . 34 ? 16.290 25.470  5.227 1.00  86.44 0 A 1
ATOM   513 H HA  . GLN . . 34 ? 17.684 23.323  3.921 1.00  86.44 0 A 1
ATOM   514 H HB2 . GLN . . 34 ? 17.991 23.846  6.288 1.00  86.44 0 A 1
ATOM   515 H HB3 . GLN . . 34 ? 16.315 23.393  6.642 1.00  86.44 0 A 1
ATOM   516 H HG2 . GLN . . 34 ? 16.777 21.071  6.040 1.00  86.44 0 A 1
ATOM   517 H HG3 . GLN . . 34 ? 18.382 21.499  5.431 1.00  86.44 0 A 1
ATOM   518 H HE21 . GLN . . 34 ? 17.857 21.026  9.447 1.00  86.44 0 A 1
ATOM   519 H HE22 . GLN . . 34 ? 16.484 20.857  8.358 1.00  86.44 0 A 1
ATOM   520 N N   . ASP . . 35 ? 14.419 22.857  4.311 1.00  86.49 0 A 1
ATOM   521 C CA  . ASP . . 35 ? 13.310 22.037  3.796 1.00  86.49 0 A 1
ATOM   522 C C   . ASP . . 35 ? 13.303 22.028  2.265 1.00  86.49 0 A 1
ATOM   523 O O   . ASP . . 35 ? 13.112 20.985  1.651 1.00  86.49 0 A 1
ATOM   524 C CB  . ASP . . 35 ? 11.935 22.544  4.259 1.00  86.49 0 A 1
ATOM   525 C CG  . ASP . . 35 ? 11.782 22.693  5.764 1.00  86.49 0 A 1
ATOM   526 O OD1 . ASP . . 35 ? 11.193 23.728  6.160 1.00  86.49 0 A 1
ATOM   527 O OD2 . ASP . . 35 ? 12.321 21.857  6.513 1.00  86.49 -1 A 1
ATOM   528 H H   . ASP . . 35 ? 14.217 23.597  4.969 1.00  86.49 0 A 1
ATOM   529 H HA  . ASP . . 35 ? 13.435 21.013  4.147 1.00  86.49 0 A 1
ATOM   530 H HB2 . ASP . . 35 ? 11.733 23.506  3.786 1.00  86.49 0 A 1
ATOM   531 H HB3 . ASP . . 35 ? 11.180 21.838  3.916 1.00  86.49 0 A 1
ATOM   532 N N   . LEU . . 36 ? 13.552 23.187  1.646 1.00  89.48 0 A 1
ATOM   533 C CA  . LEU . . 36 ? 13.592 23.357  0.193 1.00  89.48 0 A 1
ATOM   534 C C   . LEU . . 36 ? 14.794 22.661 -0.470 1.00  89.48 0 A 1
ATOM   535 O O   . LEU . . 36 ? 14.677 22.245 -1.621 1.00  89.48 0 A 1
ATOM   536 C CB  . LEU . . 36 ? 13.556 24.867 -0.079 1.00  89.48 0 A 1
ATOM   537 C CG  . LEU . . 36 ? 13.625 25.274 -1.558 1.00  89.48 0 A 1
ATOM   538 C CD1 . LEU . . 36 ? 12.394 24.822 -2.351 1.00  89.48 0 A 1
ATOM   539 C CD2 . LEU . . 36 ? 13.706 26.794 -1.649 1.00  89.48 0 A 1
ATOM   540 H H   . LEU . . 36 ? 13.717 23.993  2.233 1.00  89.48 0 A 1
ATOM   541 H HA  . LEU . . 36 ? 12.694 22.901 -0.225 1.00  89.48 0 A 1
ATOM   542 H HB2 . LEU . . 36 ? 12.633 25.260  0.347 1.00  89.48 0 A 1
ATOM   543 H HB3 . LEU . . 36 ? 14.397 25.325  0.442 1.00  89.48 0 A 1
ATOM   544 H HG  . LEU . . 36 ? 14.527 24.869 -2.017 1.00  89.48 0 A 1
ATOM   545 H HD11 . LEU . . 36 ? 11.484 25.169 -1.862 1.00  89.48 0 A 1
ATOM   546 H HD12 . LEU . . 36 ? 12.383 23.734 -2.404 1.00  89.48 0 A 1
ATOM   547 H HD13 . LEU . . 36 ? 12.444 25.217 -3.366 1.00  89.48 0 A 1
ATOM   548 H HD21 . LEU . . 36 ? 13.964 27.066 -2.673 1.00  89.48 0 A 1
ATOM   549 H HD22 . LEU . . 36 ? 12.757 27.245 -1.362 1.00  89.48 0 A 1
ATOM   550 H HD23 . LEU . . 36 ? 14.497 27.159 -0.994 1.00  89.48 0 A 1
ATOM   551 N N   . LEU . . 37 ? 15.915 22.504  0.243 1.00  87.90 0 A 1
ATOM   552 C CA  . LEU . . 37 ? 17.051 21.680 -0.194 1.00  87.90 0 A 1
ATOM   553 C C   . LEU . . 37 ? 16.787 20.177  0.005 1.00  87.90 0 A 1
ATOM   554 O O   . LEU . . 37 ? 17.232 19.351 -0.780 1.00  87.90 0 A 1
ATOM   555 C CB  . LEU . . 37 ? 18.323 22.120  0.553 1.00  87.90 0 A 1
ATOM   556 C CG  . LEU . . 37 ? 18.867 23.489  0.107 1.00  87.90 0 A 1
ATOM   557 C CD1 . LEU . . 37 ? 19.925 23.963  1.099 1.00  87.90 0 A 1
ATOM   558 C CD2 . LEU . . 37 ? 19.510 23.437 -1.282 1.00  87.90 0 A 1
ATOM   559 H H   . LEU . . 37 ? 15.947 22.903  1.170 1.00  87.90 0 A 1
ATOM   560 H HA  . LEU . . 37 ? 17.202 21.826 -1.264 1.00  87.90 0 A 1
ATOM   561 H HB2 . LEU . . 37 ? 18.105 22.146  1.620 1.00  87.90 0 A 1
ATOM   562 H HB3 . LEU . . 37 ? 19.099 21.372  0.393 1.00  87.90 0 A 1
ATOM   563 H HG  . LEU . . 37 ? 18.058 24.220  0.097 1.00  87.90 0 A 1
ATOM   564 H HD11 . LEU . . 37 ? 20.742 23.243  1.146 1.00  87.90 0 A 1
ATOM   565 H HD12 . LEU . . 37 ? 19.467 24.063  2.083 1.00  87.90 0 A 1
ATOM   566 H HD13 . LEU . . 37 ? 20.313 24.933  0.788 1.00  87.90 0 A 1
ATOM   567 H HD21 . LEU . . 37 ? 19.952 24.403 -1.524 1.00  87.90 0 A 1
ATOM   568 H HD22 . LEU . . 37 ? 18.757 23.199 -2.034 1.00  87.90 0 A 1
ATOM   569 H HD23 . LEU . . 37 ? 20.286 22.672 -1.305 1.00  87.90 0 A 1
ATOM   570 N N   . LEU . . 38 ? 16.015 19.799  1.024 1.00  84.46 0 A 1
ATOM   571 C CA  . LEU . . 38 ? 15.574 18.413  1.228 1.00  84.46 0 A 1
ATOM   572 C C   . LEU . . 38 ? 14.328 18.057  0.390 1.00  84.46 0 A 1
ATOM   573 O O   . LEU . . 38 ? 13.869 16.915  0.409 1.00  84.46 0 A 1
ATOM   574 C CB  . LEU . . 38 ? 15.399 18.162  2.736 1.00  84.46 0 A 1
ATOM   575 C CG  . LEU . . 38 ? 16.706 18.326  3.541 1.00  84.46 0 A 1
ATOM   576 C CD1 . LEU . . 38 ? 16.406 18.239  5.034 1.00  84.46 0 A 1
ATOM   577 C CD2 . LEU . . 38 ? 17.753 17.260  3.209 1.00  84.46 0 A 1
ATOM   578 H H   . LEU . . 38 ? 15.708 20.503  1.680 1.00  84.46 0 A 1
ATOM   579 H HA  . LEU . . 38 ? 16.354 17.744  0.866 1.00  84.46 0 A 1
ATOM   580 H HB2 . LEU . . 38 ? 14.655 18.864  3.114 1.00  84.46 0 A 1
ATOM   581 H HB3 . LEU . . 38 ? 15.022 17.150  2.886 1.00  84.46 0 A 1
ATOM   582 H HG  . LEU . . 38 ? 17.145 19.305  3.350 1.00  84.46 0 A 1
ATOM   583 H HD11 . LEU . . 38 ? 15.635 18.962  5.301 1.00  84.46 0 A 1
ATOM   584 H HD12 . LEU . . 38 ? 16.069 17.236  5.297 1.00  84.46 0 A 1
ATOM   585 H HD13 . LEU . . 38 ? 17.315 18.480  5.586 1.00  84.46 0 A 1
ATOM   586 H HD21 . LEU . . 38 ? 17.335 16.265  3.363 1.00  84.46 0 A 1
ATOM   587 H HD22 . LEU . . 38 ? 18.074 17.360  2.172 1.00  84.46 0 A 1
ATOM   588 H HD23 . LEU . . 38 ? 18.627 17.384  3.850 1.00  84.46 0 A 1
ATOM   589 N N   . HIS . . 39 ? 13.793 19.013 -0.375 1.00  89.02 0 A 1
ATOM   590 C CA  . HIS . . 39 ? 12.685 18.832 -1.312 1.00  89.02 0 A 1
ATOM   591 C C   . HIS . . 39 ? 13.214 18.397 -2.677 1.00  89.02 0 A 1
ATOM   592 O O   . HIS . . 39 ? 13.326 19.195 -3.611 1.00  89.02 0 A 1
ATOM   593 C CB  . HIS . . 39 ? 11.851 20.113 -1.386 1.00  89.02 0 A 1
ATOM   594 C CG  . HIS . . 39 ? 10.507 19.877 -2.016 1.00  89.02 0 A 1
ATOM   595 C CD2 . HIS . . 39 ? 10.101 20.297 -3.249 1.00  89.02 0 A 1
ATOM   596 N ND1 . HIS . . 39 ?  9.457 19.200 -1.402 1.00  89.02 0 A 1
ATOM   597 C CE1 . HIS . . 39 ?  8.435 19.242 -2.257 1.00  89.02 0 A 1
ATOM   598 N NE2 . HIS . . 39 ?  8.788 19.895 -3.378 1.00  89.02 0 A 1
ATOM   599 H H   . HIS . . 39 ? 14.190 19.938 -0.293 1.00  89.02 0 A 1
ATOM   600 H HA  . HIS . . 39 ? 12.036 18.040 -0.939 1.00  89.02 0 A 1
ATOM   601 H HB2 . HIS . . 39 ? 12.389 20.889 -1.932 1.00  89.02 0 A 1
ATOM   602 H HB3 . HIS . . 39 ? 11.682 20.478 -0.373 1.00  89.02 0 A 1
ATOM   603 H HD2 . HIS . . 39 ? 10.713 20.832 -3.960 1.00  89.02 0 A 1
ATOM   604 H HE1 . HIS . . 39 ?  7.465 18.812 -2.056 1.00  89.02 0 A 1
ATOM   605 H HE2 . HIS . . 39 ?  8.186 20.025 -4.179 1.00  89.02 0 A 1
ATOM   606 N N   . LEU . . 40 ? 13.603 17.129 -2.781 1.00  87.13 0 A 1
ATOM   607 C CA  . LEU . . 40 ? 14.268 16.605 -3.972 1.00  87.13 0 A 1
ATOM   608 C C   . LEU . . 40 ? 13.321 16.434 -5.178 1.00  87.13 0 A 1
ATOM   609 O O   . LEU . . 40 ? 12.097 16.378 -5.022 1.00  87.13 0 A 1
ATOM   610 C CB  . LEU . . 40 ? 14.975 15.286 -3.637 1.00  87.13 0 A 1
ATOM   611 C CG  . LEU . . 40 ? 16.020 15.374 -2.513 1.00  87.13 0 A 1
ATOM   612 C CD1 . LEU . . 40 ? 16.746 14.036 -2.472 1.00  87.13 0 A 1
ATOM   613 C CD2 . LEU . . 40 ? 17.069 16.470 -2.715 1.00  87.13 0 A 1
ATOM   614 H H   . LEU . . 40 ? 13.522 16.538 -1.966 1.00  87.13 0 A 1
ATOM   615 H HA  . LEU . . 40 ? 15.028 17.335 -4.252 1.00  87.13 0 A 1
ATOM   616 H HB2 . LEU . . 40 ? 15.471 14.922 -4.537 1.00  87.13 0 A 1
ATOM   617 H HB3 . LEU . . 40 ? 14.220 14.552 -3.357 1.00  87.13 0 A 1
ATOM   618 H HG  . LEU . . 40 ? 15.514 15.530 -1.561 1.00  87.13 0 A 1
ATOM   619 H HD11 . LEU . . 40 ? 17.485 13.979 -3.272 1.00  87.13 0 A 1
ATOM   620 H HD12 . LEU . . 40 ? 17.224 13.920 -1.500 1.00  87.13 0 A 1
ATOM   621 H HD13 . LEU . . 40 ? 16.023 13.232 -2.604 1.00  87.13 0 A 1
ATOM   622 H HD21 . LEU . . 40 ? 16.607 17.454 -2.636 1.00  87.13 0 A 1
ATOM   623 H HD22 . LEU . . 40 ? 17.822 16.405 -1.930 1.00  87.13 0 A 1
ATOM   624 H HD23 . LEU . . 40 ? 17.551 16.371 -3.688 1.00  87.13 0 A 1
ATOM   625 N N   . PRO . . 41 ? 13.859 16.333 -6.408 1.00  88.38 0 A 1
ATOM   626 C CA  . PRO . . 41 ? 13.067 16.004 -7.589 1.00  88.38 0 A 1
ATOM   627 C C   . PRO . . 41 ? 12.556 14.556 -7.552 1.00  88.38 0 A 1
ATOM   628 O O   . PRO . . 41 ? 13.324 13.629 -7.310 1.00  88.38 0 A 1
ATOM   629 C CB  . PRO . . 41 ? 13.983 16.246 -8.795 1.00  88.38 0 A 1
ATOM   630 C CG  . PRO . . 41 ? 15.099 17.123 -8.230 1.00  88.38 0 A 1
ATOM   631 C CD  . PRO . . 41 ? 15.229 16.627 -6.800 1.00  88.38 0 A 1
ATOM   632 H HA  . PRO . . 41 ? 12.222 16.691 -7.641 1.00  88.38 0 A 1
ATOM   633 H HB2 . PRO . . 41 ? 14.408 15.306 -9.146 1.00  88.38 0 A 1
ATOM   634 H HB3 . PRO . . 41 ? 13.454 16.746 -9.607 1.00  88.38 0 A 1
ATOM   635 H HG2 . PRO . . 41 ? 14.783 18.166 -8.220 1.00  88.38 0 A 1
ATOM   636 H HG3 . PRO . . 41 ? 16.031 17.012 -8.784 1.00  88.38 0 A 1
ATOM   637 H HD2 . PRO . . 41 ? 15.691 17.403 -6.189 1.00  88.38 0 A 1
ATOM   638 H HD3 . PRO . . 41 ? 15.825 15.715 -6.775 1.00  88.38 0 A 1
ATOM   639 N N   . LEU . . 42 ? 11.278 14.351 -7.892 1.00  80.41 0 A 1
ATOM   640 C CA  . LEU . . 42 ? 10.687 13.014 -8.084 1.00  80.41 0 A 1
ATOM   641 C C   . LEU . . 42 ? 11.152 12.364 -9.391 1.00  80.41 0 A 1
ATOM   642 O O   . LEU . . 42 ? 11.196 11.144 -9.515 1.00  80.41 0 A 1
ATOM   643 C CB  . LEU . . 42 ?  9.152 13.128 -8.137 1.00  80.41 0 A 1
ATOM   644 C CG  . LEU . . 42 ?  8.488 13.523 -6.813 1.00  80.41 0 A 1
ATOM   645 C CD1 . LEU . . 42 ?  7.006 13.817 -7.058 1.00  80.41 0 A 1
ATOM   646 C CD2 . LEU . . 42 ?  8.602 12.431 -5.752 1.00  80.41 0 A 1
ATOM   647 H H   . LEU . . 42 ? 10.727 15.160 -8.140 1.00  80.41 0 A 1
ATOM   648 H HA  . LEU . . 42 ? 10.989 12.356 -7.270 1.00  80.41 0 A 1
ATOM   649 H HB2 . LEU . . 42 ?  8.889 13.862 -8.898 1.00  80.41 0 A 1
ATOM   650 H HB3 . LEU . . 42 ?  8.742 12.167 -8.446 1.00  80.41 0 A 1
ATOM   651 H HG  . LEU . . 42 ?  8.961 14.433 -6.445 1.00  80.41 0 A 1
ATOM   652 H HD11 . LEU . . 42 ?  6.515 12.928 -7.453 1.00  80.41 0 A 1
ATOM   653 H HD12 . LEU . . 42 ?  6.532 14.092 -6.116 1.00  80.41 0 A 1
ATOM   654 H HD13 . LEU . . 42 ?  6.905 14.641 -7.765 1.00  80.41 0 A 1
ATOM   655 H HD21 . LEU . . 42 ?  8.184 11.493 -6.119 1.00  80.41 0 A 1
ATOM   656 H HD22 . LEU . . 42 ?  8.072 12.727 -4.846 1.00  80.41 0 A 1
ATOM   657 H HD23 . LEU . . 42 ?  9.647 12.273 -5.485 1.00  80.41 0 A 1
ATOM   658 N N   . ARG . . 43 ? 11.434 13.192 -10.400 1.00  81.74 0 A 1
ATOM   659 C CA  . ARG . . 43 ? 11.953 12.774 -11.702 1.00  81.74 0 A 1
ATOM   660 C C   . ARG . . 43 ? 12.754 13.899 -12.343 1.00  81.74 0 A 1
ATOM   661 O O   . ARG . . 43 ? 12.643 15.065 -11.956 1.00  81.74 0 A 1
ATOM   662 C CB  . ARG . . 43 ? 10.809 12.287 -12.621 1.00  81.74 0 A 1
ATOM   663 C CG  . ARG . . 43 ?  9.896 13.416 -13.131 1.00  81.74 0 A 1
ATOM   664 C CD  . ARG . . 43 ?  8.855 12.905 -14.131 1.00  81.74 0 A 1
ATOM   665 N NE  . ARG . . 43 ?  8.209 14.023 -14.856 1.00  81.74 0 A 1
ATOM   666 C CZ  . ARG . . 43 ?  6.937 14.148 -15.186 1.00  81.74 0 A 1
ATOM   667 N NH1 . ARG . . 43 ?  6.037 13.277 -14.822 1.00  81.74 1 A 1
ATOM   668 N NH2 . ARG . . 43 ?  6.543 15.163 -15.897 1.00  81.74 0 A 1
ATOM   669 H H   . ARG . . 43 ? 11.400 14.182 -10.203 1.00  81.74 0 A 1
ATOM   670 H HA  . ARG . . 43 ? 12.635 11.941 -11.533 1.00  81.74 0 A 1
ATOM   671 H HB2 . ARG . . 43 ? 10.207 11.550 -12.088 1.00  81.74 0 A 1
ATOM   672 H HB3 . ARG . . 43 ? 11.253 11.785 -13.481 1.00  81.74 0 A 1
ATOM   673 H HG2 . ARG . . 43 ?  9.381 13.872 -12.285 1.00  81.74 0 A 1
ATOM   674 H HG3 . ARG . . 43 ? 10.502 14.167 -13.637 1.00  81.74 0 A 1
ATOM   675 H HD2 . ARG . . 43 ?  9.356 12.267 -14.860 1.00  81.74 0 A 1
ATOM   676 H HD3 . ARG . . 43 ?  8.128 12.299 -13.589 1.00  81.74 0 A 1
ATOM   677 H HE  . ARG . . 43 ?  8.815 14.743 -15.221 1.00  81.74 0 A 1
ATOM   678 H HH11 . ARG . . 43 ?  5.065 13.413 -15.059 1.00  81.74 0 A 1
ATOM   679 H HH12 . ARG . . 43 ?  6.335 12.505 -14.243 1.00  81.74 0 A 1
ATOM   680 H HH21 . ARG . . 43 ?  5.589 15.277 -16.209 1.00  81.74 0 A 1
ATOM   681 H HH22 . ARG . . 43 ?  7.224 15.837 -16.218 1.00  81.74 0 A 1
ATOM   682 N N   . TYR . . 44 ? 13.459 13.538 -13.402 1.00  86.07 0 A 1
ATOM   683 C CA  . TYR . . 44 ? 14.187 14.457 -14.262 1.00  86.07 0 A 1
ATOM   684 C C   . TYR . . 44 ? 13.603 14.387 -15.670 1.00  86.07 0 A 1
ATOM   685 O O   . TYR . . 44 ? 13.291 13.310 -16.177 1.00  86.07 0 A 1
ATOM   686 C CB  . TYR . . 44 ? 15.676 14.115 -14.203 1.00  86.07 0 A 1
ATOM   687 C CG  . TYR . . 44 ? 16.202 14.160 -12.784 1.00  86.07 0 A 1
ATOM   688 C CD1 . TYR . . 44 ? 16.604 15.388 -12.230 1.00  86.07 0 A 1
ATOM   689 C CD2 . TYR . . 44 ? 16.188 12.995 -11.988 1.00  86.07 0 A 1
ATOM   690 C CE1 . TYR . . 44 ? 16.996 15.446 -10.882 1.00  86.07 0 A 1
ATOM   691 C CE2 . TYR . . 44 ? 16.554 13.059 -10.632 1.00  86.07 0 A 1
ATOM   692 C CZ  . TYR . . 44 ? 16.966 14.287 -10.075 1.00  86.07 0 A 1
ATOM   693 O OH  . TYR . . 44 ? 17.307 14.344 -8.763 1.00  86.07 0 A 1
ATOM   694 H H   . TYR . . 44 ? 13.459 12.565 -13.671 1.00  86.07 0 A 1
ATOM   695 H HA  . TYR . . 44 ? 14.071 15.477 -13.897 1.00  86.07 0 A 1
ATOM   696 H HB2 . TYR . . 44 ? 15.821 13.112 -14.605 1.00  86.07 0 A 1
ATOM   697 H HB3 . TYR . . 44 ? 16.232 14.820 -14.821 1.00  86.07 0 A 1
ATOM   698 H HD1 . TYR . . 44 ? 16.632 16.279 -12.839 1.00  86.07 0 A 1
ATOM   699 H HD2 . TYR . . 44 ? 15.885 12.051 -12.415 1.00  86.07 0 A 1
ATOM   700 H HE1 . TYR . . 44 ? 17.339 16.380 -10.461 1.00  86.07 0 A 1
ATOM   701 H HE2 . TYR . . 44 ? 16.529 12.169 -10.020 1.00  86.07 0 A 1
ATOM   702 H HH  . TYR . . 44 ? 17.178 13.503 -8.320 1.00  86.07 0 A 1
ATOM   703 N N   . GLU . . 45 ? 13.404 15.551 -16.270 1.00  86.98 0 A 1
ATOM   704 C CA  . GLU . . 45 ? 13.018 15.716 -17.663 1.00  86.98 0 A 1
ATOM   705 C C   . GLU . . 45 ? 14.262 16.099 -18.443 1.00  86.98 0 A 1
ATOM   706 O O   . GLU . . 45 ? 14.866 17.138 -18.185 1.00  86.98 0 A 1
ATOM   707 C CB  . GLU . . 45 ? 11.939 16.799 -17.780 1.00  86.98 0 A 1
ATOM   708 C CG  . GLU . . 45 ? 10.567 16.228 -17.409 1.00  86.98 0 A 1
ATOM   709 C CD  . GLU . . 45 ?  9.477 17.297 -17.292 1.00  86.98 0 A 1
ATOM   710 O OE1 . GLU . . 45 ?  8.388 16.925 -16.792 1.00  86.98 0 A 1
ATOM   711 O OE2 . GLU . . 45 ?  9.711 18.478 -17.646 1.00  86.98 -1 A 1
ATOM   712 H H   . GLU . . 45 ? 13.708 16.387 -15.792 1.00  86.98 0 A 1
ATOM   713 H HA  . GLU . . 45 ? 12.631 14.782 -18.071 1.00  86.98 0 A 1
ATOM   714 H HB2 . GLU . . 45 ? 11.903 17.174 -18.802 1.00  86.98 0 A 1
ATOM   715 H HB3 . GLU . . 45 ? 12.185 17.628 -17.117 1.00  86.98 0 A 1
ATOM   716 H HG2 . GLU . . 45 ? 10.643 15.706 -16.455 1.00  86.98 0 A 1
ATOM   717 H HG3 . GLU . . 45 ? 10.271 15.496 -18.161 1.00  86.98 0 A 1
ATOM   718 N N   . ASP . . 46 ? 14.657 15.264 -19.394 1.00  85.63 0 A 1
ATOM   719 C CA  . ASP . . 46 ? 15.813 15.585 -20.212 1.00  85.63 0 A 1
ATOM   720 C C   . ASP . . 46 ? 15.465 16.695 -21.215 1.00  85.63 0 A 1
ATOM   721 O O   . ASP . . 46 ? 14.470 16.590 -21.941 1.00  85.63 0 A 1
ATOM   722 C CB  . ASP . . 46 ? 16.342 14.317 -20.877 1.00  85.63 0 A 1
ATOM   723 C CG  . ASP . . 46 ? 17.847 14.412 -21.077 1.00  85.63 0 A 1
ATOM   724 O OD1 . ASP . . 46 ? 18.449 13.326 -21.188 1.00  85.63 0 A 1
ATOM   725 O OD2 . ASP . . 46 ? 18.356 15.558 -21.158 1.00  85.63 -1 A 1
ATOM   726 H H   . ASP . . 46 ? 14.191 14.381 -19.541 1.00  85.63 0 A 1
ATOM   727 H HA  . ASP . . 46 ? 16.590 15.957 -19.544 1.00  85.63 0 A 1
ATOM   728 H HB2 . ASP . . 46 ? 16.130 13.458 -20.241 1.00  85.63 0 A 1
ATOM   729 H HB3 . ASP . . 46 ? 15.846 14.155 -21.834 1.00  85.63 0 A 1
ATOM   730 N N   . ARG . . 47 ? 16.247 17.778 -21.220 1.00  83.79 0 A 1
ATOM   731 C CA  . ARG . . 47 ? 16.086 18.957 -22.098 1.00  83.79 0 A 1
ATOM   732 C C   . ARG . . 47 ? 17.440 19.518 -22.557 1.00  83.79 0 A 1
ATOM   733 O O   . ARG . . 47 ? 17.588 20.720 -22.790 1.00  83.79 0 A 1
ATOM   734 C CB  . ARG . . 47 ? 15.221 20.038 -21.430 1.00  83.79 0 A 1
ATOM   735 C CG  . ARG . . 47 ? 13.848 19.545 -20.945 1.00  83.79 0 A 1
ATOM   736 C CD  . ARG . . 47 ? 13.005 20.752 -20.535 1.00  83.79 0 A 1
ATOM   737 N NE  . ARG . . 47 ? 11.732 20.375 -19.886 1.00  83.79 0 A 1
ATOM   738 C CZ  . ARG . . 47 ? 10.711 21.183 -19.683 1.00  83.79 0 A 1
ATOM   739 N NH1 . ARG . . 47 ? 10.724 22.409 -20.117 1.00  83.79 1 A 1
ATOM   740 N NH2 . ARG . . 47 ?  9.665 20.801 -19.017 1.00  83.79 0 A 1
ATOM   741 H H   . ARG . . 47 ? 17.064 17.734 -20.627 1.00  83.79 0 A 1
ATOM   742 H HA  . ARG . . 47 ? 15.580 18.628 -23.006 1.00  83.79 0 A 1
ATOM   743 H HB2 . ARG . . 47 ? 15.062 20.835 -22.156 1.00  83.79 0 A 1
ATOM   744 H HB3 . ARG . . 47 ? 15.771 20.455 -20.586 1.00  83.79 0 A 1
ATOM   745 H HG2 . ARG . . 47 ? 13.973 18.879 -20.091 1.00  83.79 0 A 1
ATOM   746 H HG3 . ARG . . 47 ? 13.342 19.015 -21.752 1.00  83.79 0 A 1
ATOM   747 H HD2 . ARG . . 47 ? 12.807 21.335 -21.434 1.00  83.79 0 A 1
ATOM   748 H HD3 . ARG . . 47 ? 13.587 21.362 -19.843 1.00  83.79 0 A 1
ATOM   749 H HE  . ARG . . 47 ? 11.647 19.427 -19.548 1.00  83.79 0 A 1
ATOM   750 H HH11 . ARG . . 47 ?  9.950 23.025 -19.915 1.00  83.79 0 A 1
ATOM   751 H HH12 . ARG . . 47 ? 11.493 22.707 -20.700 1.00  83.79 0 A 1
ATOM   752 H HH21 . ARG . . 47 ?  8.842 21.384 -18.961 1.00  83.79 0 A 1
ATOM   753 H HH22 . ARG . . 47 ?  9.633 19.876 -18.613 1.00  83.79 0 A 1
ATOM   754 N N   . THR . . 48 ? 18.429 18.634 -22.604 1.00  83.93 0 A 1
ATOM   755 C CA  . THR . . 48 ? 19.856 18.924 -22.752 1.00  83.93 0 A 1
ATOM   756 C C   . THR . . 48 ? 20.371 18.670 -24.175 1.00  83.93 0 A 1
ATOM   757 O O   . THR . . 48 ? 21.343 19.298 -24.582 1.00  83.93 0 A 1
ATOM   758 C CB  . THR . . 48 ? 20.654 18.111 -21.719 1.00  83.93 0 A 1
ATOM   759 C CG2 . THR . . 48 ? 20.188 18.332 -20.274 1.00  83.93 0 A 1
ATOM   760 O OG1 . THR . . 48 ? 20.543 16.729 -21.982 1.00  83.93 0 A 1
ATOM   761 H H   . THR . . 48 ? 18.174 17.662 -22.499 1.00  83.93 0 A 1
ATOM   762 H HA  . THR . . 48 ? 20.035 19.978 -22.542 1.00  83.93 0 A 1
ATOM   763 H HB  . THR . . 48 ? 21.703 18.398 -21.797 1.00  83.93 0 A 1
ATOM   764 H HG1 . THR . . 48 ? 19.758 16.362 -21.568 1.00  83.93 0 A 1
ATOM   765 H HG21 . THR . . 48 ? 20.814 17.758 -19.592 1.00  83.93 0 A 1
ATOM   766 H HG22 . THR . . 48 ? 19.155 18.010 -20.145 1.00  83.93 0 A 1
ATOM   767 H HG23 . THR . . 48 ? 20.267 19.389 -20.017 1.00  83.93 0 A 1
ATOM   768 N N   . HIS . . 49 ? 19.686 17.835 -24.970 1.00  82.50 0 A 1
ATOM   769 C CA  . HIS . . 49 ? 19.993 17.591 -26.386 1.00  82.50 0 A 1
ATOM   770 C C   . HIS . . 49 ? 18.738 17.700 -27.277 1.00  82.50 0 A 1
ATOM   771 O O   . HIS . . 49 ? 17.599 17.708 -26.800 1.00  82.50 0 A 1
ATOM   772 C CB  . HIS . . 49 ? 20.685 16.230 -26.611 1.00  82.50 0 A 1
ATOM   773 C CG  . HIS . . 49 ? 21.782 15.819 -25.644 1.00  82.50 0 A 1
ATOM   774 C CD2 . HIS . . 49 ? 23.071 15.510 -25.988 1.00  82.50 0 A 1
ATOM   775 N ND1 . HIS . . 49 ? 21.677 15.564 -24.293 1.00  82.50 0 A 1
ATOM   776 C CE1 . HIS . . 49 ? 22.860 15.120 -23.845 1.00  82.50 0 A 1
ATOM   777 N NE2 . HIS . . 49 ? 23.756 15.091 -24.843 1.00  82.50 0 A 1
ATOM   778 H H   . HIS . . 49 ? 18.873 17.374 -24.586 1.00  82.50 0 A 1
ATOM   779 H HA  . HIS . . 49 ? 20.690 18.358 -26.723 1.00  82.50 0 A 1
ATOM   780 H HB2 . HIS . . 49 ? 21.125 16.250 -27.607 1.00  82.50 0 A 1
ATOM   781 H HB3 . HIS . . 49 ? 19.926 15.448 -26.653 1.00  82.50 0 A 1
ATOM   782 H HD1 . HIS . . 49 ? 20.892 15.755 -23.686 1.00  82.50 0 A 1
ATOM   783 H HD2 . HIS . . 49 ? 23.487 15.558 -26.984 1.00  82.50 0 A 1
ATOM   784 H HE1 . HIS . . 49 ? 23.067 14.845 -22.821 1.00  82.50 0 A 1
ATOM   785 N N   . LEU . . 50 ? 18.954 17.769 -28.595 1.00  87.05 0 A 1
ATOM   786 C CA  . LEU . . 50 ? 17.908 17.804 -29.622 1.00  87.05 0 A 1
ATOM   787 C C   . LEU . . 50 ? 17.728 16.452 -30.315 1.00  87.05 0 A 1
ATOM   788 O O   . LEU . . 50 ? 18.709 15.811 -30.685 1.00  87.05 0 A 1
ATOM   789 C CB  . LEU . . 50 ? 18.252 18.867 -30.680 1.00  87.05 0 A 1
ATOM   790 C CG  . LEU . . 50 ? 18.067 20.317 -30.219 1.00  87.05 0 A 1
ATOM   791 C CD1 . LEU . . 50 ? 18.469 21.260 -31.346 1.00  87.05 0 A 1
ATOM   792 C CD2 . LEU . . 50 ? 16.612 20.603 -29.857 1.00  87.05 0 A 1
ATOM   793 H H   . LEU . . 50 ? 19.905 17.680 -28.921 1.00  87.05 0 A 1
ATOM   794 H HA  . LEU . . 50 ? 16.953 18.050 -29.158 1.00  87.05 0 A 1
ATOM   795 H HB2 . LEU . . 50 ? 17.617 18.706 -31.552 1.00  87.05 0 A 1
ATOM   796 H HB3 . LEU . . 50 ? 19.284 18.724 -31.001 1.00  87.05 0 A 1
ATOM   797 H HG  . LEU . . 50 ? 18.703 20.510 -29.355 1.00  87.05 0 A 1
ATOM   798 H HD11 . LEU . . 50 ? 19.534 21.163 -31.554 1.00  87.05 0 A 1
ATOM   799 H HD12 . LEU . . 50 ? 18.252 22.291 -31.066 1.00  87.05 0 A 1
ATOM   800 H HD13 . LEU . . 50 ? 17.909 21.030 -32.253 1.00  87.05 0 A 1
ATOM   801 H HD21 . LEU . . 50 ? 16.464 21.676 -29.738 1.00  87.05 0 A 1
ATOM   802 H HD22 . LEU . . 50 ? 15.974 20.238 -30.662 1.00  87.05 0 A 1
ATOM   803 H HD23 . LEU . . 50 ? 16.354 20.105 -28.923 1.00  87.05 0 A 1
ATOM   804 N N   . TYR . . 51 ? 16.474 16.086 -30.581 1.00  87.77 0 A 1
ATOM   805 C CA  . TYR . . 51 ? 16.119 14.998 -31.493 1.00  87.77 0 A 1
ATOM   806 C C   . TYR . . 51 ? 15.723 15.524 -32.880 1.00  87.77 0 A 1
ATOM   807 O O   . TYR . . 51 ? 14.994 16.518 -32.961 1.00  87.77 0 A 1
ATOM   808 C CB  . TYR . . 51 ? 14.976 14.162 -30.912 1.00  87.77 0 A 1
ATOM   809 C CG  . TYR . . 51 ? 15.437 13.217 -29.828 1.00  87.77 0 A 1
ATOM   810 C CD1 . TYR . . 51 ? 16.146 12.052 -30.182 1.00  87.77 0 A 1
ATOM   811 C CD2 . TYR . . 51 ? 15.197 13.519 -28.476 1.00  87.77 0 A 1
ATOM   812 C CE1 . TYR . . 51 ? 16.652 11.203 -29.181 1.00  87.77 0 A 1
ATOM   813 C CE2 . TYR . . 51 ? 15.643 12.636 -27.479 1.00  87.77 0 A 1
ATOM   814 C CZ  . TYR . . 51 ? 16.407 11.506 -27.826 1.00  87.77 0 A 1
ATOM   815 O OH  . TYR . . 51 ? 16.920 10.749 -26.832 1.00  87.77 0 A 1
ATOM   816 H H   . TYR . . 51 ? 15.724 16.671 -30.241 1.00  87.77 0 A 1
ATOM   817 H HA  . TYR . . 51 ? 16.981 14.339 -31.593 1.00  87.77 0 A 1
ATOM   818 H HB2 . TYR . . 51 ? 14.195 14.822 -30.535 1.00  87.77 0 A 1
ATOM   819 H HB3 . TYR . . 51 ? 14.539 13.560 -31.709 1.00  87.77 0 A 1
ATOM   820 H HD1 . TYR . . 51 ? 16.344 11.832 -31.221 1.00  87.77 0 A 1
ATOM   821 H HD2 . TYR . . 51 ? 14.695 14.436 -28.206 1.00  87.77 0 A 1
ATOM   822 H HE1 . TYR . . 51 ? 17.240 10.336 -29.447 1.00  87.77 0 A 1
ATOM   823 H HE2 . TYR . . 51 ? 15.441 12.825 -26.435 1.00  87.77 0 A 1
ATOM   824 H HH  . TYR . . 51 ? 17.537 10.072 -27.118 1.00  87.77 0 A 1
ATOM   825 N N   . PRO . . 52 ? 16.106 14.832 -33.969 1.00  89.66 0 A 1
ATOM   826 C CA  . PRO . . 52 ? 15.524 15.055 -35.288 1.00  89.66 0 A 1
ATOM   827 C C   . PRO . . 52 ? 14.025 14.727 -35.285 1.00  89.66 0 A 1
ATOM   828 O O   . PRO . . 52 ? 13.595 13.694 -34.765 1.00  89.66 0 A 1
ATOM   829 C CB  . PRO . . 52 ? 16.304 14.153 -36.255 1.00  89.66 0 A 1
ATOM   830 C CG  . PRO . . 52 ? 17.600 13.844 -35.508 1.00  89.66 0 A 1
ATOM   831 C CD  . PRO . . 52 ? 17.148 13.819 -34.053 1.00  89.66 0 A 1
ATOM   832 H HA  . PRO . . 52 ? 15.674 16.097 -35.569 1.00  89.66 0 A 1
ATOM   833 H HB2 . PRO . . 52 ? 15.762 13.223 -36.428 1.00  89.66 0 A 1
ATOM   834 H HB3 . PRO . . 52 ? 16.503 14.658 -37.200 1.00  89.66 0 A 1
ATOM   835 H HG2 . PRO . . 52 ? 18.032 12.892 -35.817 1.00  89.66 0 A 1
ATOM   836 H HG3 . PRO . . 52 ? 18.311 14.657 -35.656 1.00  89.66 0 A 1
ATOM   837 H HD2 . PRO . . 52 ? 16.735 12.840 -33.810 1.00  89.66 0 A 1
ATOM   838 H HD3 . PRO . . 52 ? 17.996 14.047 -33.407 1.00  89.66 0 A 1
ATOM   839 N N   . ILE . . 53 ? 13.210 15.576 -35.910 1.00  90.18 0 A 1
ATOM   840 C CA  . ILE . . 53 ? 11.751 15.402 -35.977 1.00  90.18 0 A 1
ATOM   841 C C   . ILE . . 53 ? 11.371 14.104 -36.710 1.00  90.18 0 A 1
ATOM   842 O O   . ILE . . 53 ? 10.399 13.444 -36.333 1.00  90.18 0 A 1
ATOM   843 C CB  . ILE . . 53 ? 11.100 16.646 -36.620 1.00  90.18 0 A 1
ATOM   844 C CG1 . ILE . . 53 ? 11.323 17.891 -35.725 1.00  90.18 0 A 1
ATOM   845 C CG2 . ILE . . 53 ?  9.601 16.416 -36.864 1.00  90.18 0 A 1
ATOM   846 C CD1 . ILE . . 53 ? 10.781 19.206 -36.302 1.00  90.18 0 A 1
ATOM   847 H H   . ILE . . 53 ? 13.633 16.368 -36.372 1.00  90.18 0 A 1
ATOM   848 H HA  . ILE . . 53 ? 11.373 15.319 -34.957 1.00  90.18 0 A 1
ATOM   849 H HB  . ILE . . 53 ? 11.567 16.816 -37.590 1.00  90.18 0 A 1
ATOM   850 H HG12 . ILE . . 53 ? 10.862 17.723 -34.752 1.00  90.18 0 A 1
ATOM   851 H HG13 . ILE . . 53 ? 12.392 18.030 -35.568 1.00  90.18 0 A 1
ATOM   852 H HG21 . ILE . . 53 ?  9.443 15.602 -37.571 1.00  90.18 0 A 1
ATOM   853 H HG22 . ILE . . 53 ?  9.100 16.175 -35.926 1.00  90.18 0 A 1
ATOM   854 H HG23 . ILE . . 53 ?  9.176 17.316 -37.308 1.00  90.18 0 A 1
ATOM   855 H HD11 . ILE . . 53 ?  9.692 19.223 -36.266 1.00  90.18 0 A 1
ATOM   856 H HD12 . ILE . . 53 ? 11.110 19.317 -37.335 1.00  90.18 0 A 1
ATOM   857 H HD13 . ILE . . 53 ? 11.160 20.042 -35.714 1.00  90.18 0 A 1
ATOM   858 N N   . GLY . . 54 ? 12.140 13.716 -37.731 1.00  86.12 0 A 1
ATOM   859 C CA  . GLY . . 54 ? 11.963 12.472 -38.483 1.00  86.12 0 A 1
ATOM   860 C C   . GLY . . 54 ? 12.221 11.196 -37.669 1.00  86.12 0 A 1
ATOM   861 O O   . GLY . . 54 ? 11.710 10.138 -38.031 1.00  86.12 0 A 1
ATOM   862 H H   . GLY . . 54 ? 12.924 14.303 -37.979 1.00  86.12 0 A 1
ATOM   863 H HA2 . GLY . . 54 ? 12.659 12.476 -39.322 1.00  86.12 0 A 1
ATOM   864 H HA3 . GLY . . 54 ? 10.947 12.428 -38.876 1.00  86.12 0 A 1
ATOM   865 N N   . GLU . . 55 ? 12.946 11.293 -36.551 1.00  87.24 0 A 1
ATOM   866 C CA  . GLU . . 55 ? 13.305 10.160 -35.682 1.00  87.24 0 A 1
ATOM   867 C C   . GLU . . 55 ? 12.399 10.041 -34.438 1.00  87.24 0 A 1
ATOM   868 O O   . GLU . . 55 ? 12.518  9.091 -33.661 1.00  87.24 0 A 1
ATOM   869 C CB  . GLU . . 55 ? 14.799 10.240 -35.319 1.00  87.24 0 A 1
ATOM   870 C CG  . GLU . . 55 ? 15.687 10.092 -36.569 1.00  87.24 0 A 1
ATOM   871 C CD  . GLU . . 55 ? 17.194 10.081 -36.272 1.00  87.24 0 A 1
ATOM   872 O OE1 . GLU . . 55 ? 17.955  9.905 -37.251 1.00  87.24 0 A 1
ATOM   873 O OE2 . GLU . . 55 ? 17.575 10.248 -35.092 1.00  87.24 -1 A 1
ATOM   874 H H   . GLU . . 55 ? 13.314 12.197 -36.290 1.00  87.24 0 A 1
ATOM   875 H HA  . GLU . . 55 ? 13.165  9.232 -36.236 1.00  87.24 0 A 1
ATOM   876 H HB2 . GLU . . 55 ? 15.034  9.432 -34.627 1.00  87.24 0 A 1
ATOM   877 H HB3 . GLU . . 55 ? 15.002 11.193 -34.829 1.00  87.24 0 A 1
ATOM   878 H HG2 . GLU . . 55 ? 15.421  9.160 -37.068 1.00  87.24 0 A 1
ATOM   879 H HG3 . GLU . . 55 ? 15.476 10.909 -37.259 1.00  87.24 0 A 1
ATOM   880 N N   . LEU . . 56 ? 11.441 10.962 -34.254 1.00  88.63 0 A 1
ATOM   881 C CA  . LEU . . 56 ? 10.530 10.981 -33.105 1.00  88.63 0 A 1
ATOM   882 C C   . LEU . . 56 ?  9.620  9.743 -33.030 1.00  88.63 0 A 1
ATOM   883 O O   . LEU . . 56 ?  8.547  9.673 -33.643 1.00  88.63 0 A 1
ATOM   884 C CB  . LEU . . 56 ?  9.668 12.252 -33.133 1.00  88.63 0 A 1
ATOM   885 C CG  . LEU . . 56 ? 10.386 13.562 -32.782 1.00  88.63 0 A 1
ATOM   886 C CD1 . LEU . . 56 ?  9.350 14.683 -32.907 1.00  88.63 0 A 1
ATOM   887 C CD2 . LEU . . 56 ? 10.938 13.569 -31.356 1.00  88.63 0 A 1
ATOM   888 H H   . LEU . . 56 ? 11.390 11.715 -34.926 1.00  88.63 0 A 1
ATOM   889 H HA  . LEU . . 56 ? 11.135 10.987 -32.199 1.00  88.63 0 A 1
ATOM   890 H HB2 . LEU . . 56 ?  8.855 12.119 -32.419 1.00  88.63 0 A 1
ATOM   891 H HB3 . LEU . . 56 ?  9.223 12.343 -34.124 1.00  88.63 0 A 1
ATOM   892 H HG  . LEU . . 56 ? 11.202 13.738 -33.483 1.00  88.63 0 A 1
ATOM   893 H HD11 . LEU . . 56 ?  9.806 15.643 -32.663 1.00  88.63 0 A 1
ATOM   894 H HD12 . LEU . . 56 ?  8.993 14.723 -33.936 1.00  88.63 0 A 1
ATOM   895 H HD13 . LEU . . 56 ?  8.514 14.502 -32.232 1.00  88.63 0 A 1
ATOM   896 H HD21 . LEU . . 56 ? 11.331 14.560 -31.126 1.00  88.63 0 A 1
ATOM   897 H HD22 . LEU . . 56 ? 10.162 13.304 -30.639 1.00  88.63 0 A 1
ATOM   898 H HD23 . LEU . . 56 ? 11.768 12.867 -31.278 1.00  88.63 0 A 1
ATOM   899 N N   . LEU . . 57 ?  9.994  8.788 -32.177 1.00  79.51 0 A 1
ATOM   900 C CA  . LEU . . 57 ?  9.151  7.637 -31.864 1.00  79.51 0 A 1
ATOM   901 C C   . LEU . . 57 ?  7.916  8.048 -31.020 1.00  79.51 0 A 1
ATOM   902 O O   . LEU . . 57 ?  8.017  8.872 -30.107 1.00  79.51 0 A 1
ATOM   903 C CB  . LEU . . 57 ?  9.979  6.523 -31.202 1.00  79.51 0 A 1
ATOM   904 C CG  . LEU . . 57 ? 11.007  5.845 -32.126 1.00  79.51 0 A 1
ATOM   905 C CD1 . LEU . . 57 ? 11.891  4.917 -31.292 1.00  79.51 0 A 1
ATOM   906 C CD2 . LEU . . 57 ? 10.327  5.001 -33.211 1.00  79.51 0 A 1
ATOM   907 H H   . LEU . . 57 ? 10.929  8.845 -31.800 1.00  79.51 0 A 1
ATOM   908 H HA  . LEU . . 57 ?  8.807  7.257 -32.826 1.00  79.51 0 A 1
ATOM   909 H HB2 . LEU . . 57 ?  9.304  5.761 -30.812 1.00  79.51 0 A 1
ATOM   910 H HB3 . LEU . . 57 ? 10.522  6.950 -30.358 1.00  79.51 0 A 1
ATOM   911 H HG  . LEU . . 57 ? 11.640  6.597 -32.597 1.00  79.51 0 A 1
ATOM   912 H HD11 . LEU . . 57 ? 12.635  4.447 -31.935 1.00  79.51 0 A 1
ATOM   913 H HD12 . LEU . . 57 ? 12.422  5.500 -30.540 1.00  79.51 0 A 1
ATOM   914 H HD13 . LEU . . 57 ? 11.292  4.149 -30.801 1.00  79.51 0 A 1
ATOM   915 H HD21 . LEU . . 57 ?  9.653  4.273 -32.760 1.00  79.51 0 A 1
ATOM   916 H HD22 . LEU . . 57 ?  9.785  5.650 -33.899 1.00  79.51 0 A 1
ATOM   917 H HD23 . LEU . . 57 ? 11.093  4.481 -33.785 1.00  79.51 0 A 1
ATOM   918 N N   . PRO . . 58 ?  6.724  7.466 -31.263 1.00  81.67 0 A 1
ATOM   919 C CA  . PRO . . 58 ?  5.516  7.831 -30.520 1.00  81.67 0 A 1
ATOM   920 C C   . PRO . . 58 ?  5.589  7.472 -29.026 1.00  81.67 0 A 1
ATOM   921 O O   . PRO . . 58 ?  5.698  6.300 -28.663 1.00  81.67 0 A 1
ATOM   922 C CB  . PRO . . 58 ?  4.357  7.127 -31.232 1.00  81.67 0 A 1
ATOM   923 C CG  . PRO . . 58 ?  4.900  6.916 -32.644 1.00  81.67 0 A 1
ATOM   924 C CD  . PRO . . 58 ?  6.375  6.641 -32.408 1.00  81.67 0 A 1
ATOM   925 H HA  . PRO . . 58 ?  5.382  8.908 -30.622 1.00  81.67 0 A 1
ATOM   926 H HB2 . PRO . . 58 ?  4.160  6.156 -30.777 1.00  81.67 0 A 1
ATOM   927 H HB3 . PRO . . 58 ?  3.456  7.741 -31.229 1.00  81.67 0 A 1
ATOM   928 H HG2 . PRO . . 58 ?  4.802  7.837 -33.219 1.00  81.67 0 A 1
ATOM   929 H HG3 . PRO . . 58 ?  4.413  6.084 -33.152 1.00  81.67 0 A 1
ATOM   930 H HD2 . PRO . . 58 ?  6.924  6.915 -33.309 1.00  81.67 0 A 1
ATOM   931 H HD3 . PRO . . 58 ?  6.535  5.591 -32.164 1.00  81.67 0 A 1
ATOM   932 N N   . GLY . . 59 ?  5.448  8.489 -28.177 1.00  77.73 0 A 1
ATOM   933 C CA  . GLY . . 59 ?  5.569  8.445 -26.719 1.00  77.73 0 A 1
ATOM   934 C C   . GLY . . 59 ?  6.874  9.055 -26.190 1.00  77.73 0 A 1
ATOM   935 O O   . GLY . . 59 ?  6.951  9.391 -25.012 1.00  77.73 0 A 1
ATOM   936 H H   . GLY . . 59 ?  5.347  9.410 -28.578 1.00  77.73 0 A 1
ATOM   937 H HA2 . GLY . . 59 ?  4.739  8.991 -26.272 1.00  77.73 0 A 1
ATOM   938 H HA3 . GLY . . 59 ?  5.518  7.410 -26.380 1.00  77.73 0 A 1
ATOM   939 N N   . VAL . . 60 ?  7.908  9.238 -27.013 1.00  81.22 0 A 1
ATOM   940 C CA  . VAL . . 60 ?  9.169  9.838 -26.539 1.00  81.22 0 A 1
ATOM   941 C C   . VAL . . 60 ?  8.916 11.276 -26.073 1.00  81.22 0 A 1
ATOM   942 O O   . VAL . . 60 ?  8.273 12.048 -26.788 1.00  81.22 0 A 1
ATOM   943 C CB  . VAL . . 60 ? 10.262  9.792 -27.623 1.00  81.22 0 A 1
ATOM   944 C CG1 . VAL . . 60 ? 11.601 10.326 -27.106 1.00  81.22 0 A 1
ATOM   945 C CG2 . VAL . . 60 ? 10.518  8.356 -28.090 1.00  81.22 0 A 1
ATOM   946 H H   . VAL . . 60 ?  7.821  9.030 -27.998 1.00  81.22 0 A 1
ATOM   947 H HA  . VAL . . 60 ?  9.529  9.264 -25.685 1.00  81.22 0 A 1
ATOM   948 H HB  . VAL . . 60 ?  9.948 10.389 -28.479 1.00  81.22 0 A 1
ATOM   949 H HG11 . VAL . . 60 ? 11.943  9.750 -26.246 1.00  81.22 0 A 1
ATOM   950 H HG12 . VAL . . 60 ? 12.358 10.260 -27.888 1.00  81.22 0 A 1
ATOM   951 H HG13 . VAL . . 60 ? 11.517 11.375 -26.822 1.00  81.22 0 A 1
ATOM   952 H HG21 . VAL . . 60 ?  9.613  7.911 -28.504 1.00  81.22 0 A 1
ATOM   953 H HG22 . VAL . . 60 ? 10.851  7.735 -27.258 1.00  81.22 0 A 1
ATOM   954 H HG23 . VAL . . 60 ? 11.299  8.368 -28.849 1.00  81.22 0 A 1
ATOM   955 N N   . TYR . . 61 ?  9.409 11.632 -24.881 1.00  85.56 0 A 1
ATOM   956 C CA  . TYR . . 61 ?  9.538 13.033 -24.474 1.00  85.56 0 A 1
ATOM   957 C C   . TYR . . 61 ? 10.858 13.551 -25.031 1.00  85.56 0 A 1
ATOM   958 O O   . TYR . . 61 ? 11.925 13.080 -24.645 1.00  85.56 0 A 1
ATOM   959 C CB  . TYR . . 61 ?  9.484 13.214 -22.951 1.00  85.56 0 A 1
ATOM   960 C CG  . TYR . . 61 ?  8.089 13.274 -22.358 1.00  85.56 0 A 1
ATOM   961 C CD1 . TYR . . 61 ?  7.611 14.449 -21.738 1.00  85.56 0 A 1
ATOM   962 C CD2 . TYR . . 61 ?  7.282 12.128 -22.390 1.00  85.56 0 A 1
ATOM   963 C CE1 . TYR . . 61 ?  6.339 14.469 -21.124 1.00  85.56 0 A 1
ATOM   964 C CE2 . TYR . . 61 ?  6.020 12.143 -21.781 1.00  85.56 0 A 1
ATOM   965 C CZ  . TYR . . 61 ?  5.542 13.302 -21.130 1.00  85.56 0 A 1
ATOM   966 O OH  . TYR . . 61 ?  4.322 13.271 -20.520 1.00  85.56 0 A 1
ATOM   967 H H   . TYR . . 61 ?  9.973 10.965 -24.375 1.00  85.56 0 A 1
ATOM   968 H HA  . TYR . . 61 ?  8.727 13.619 -24.905 1.00  85.56 0 A 1
ATOM   969 H HB2 . TYR . . 61 ?  9.988 14.150 -22.712 1.00  85.56 0 A 1
ATOM   970 H HB3 . TYR . . 61 ? 10.049 12.416 -22.468 1.00  85.56 0 A 1
ATOM   971 H HD1 . TYR . . 61 ?  8.242 15.325 -21.700 1.00  85.56 0 A 1
ATOM   972 H HD2 . TYR . . 61 ?  7.641 11.230 -22.870 1.00  85.56 0 A 1
ATOM   973 H HE1 . TYR . . 61 ?  5.997 15.362 -20.623 1.00  85.56 0 A 1
ATOM   974 H HE2 . TYR . . 61 ?  5.425 11.243 -21.821 1.00  85.56 0 A 1
ATOM   975 H HH  . TYR . . 61 ?  4.054 14.097 -20.111 1.00  85.56 0 A 1
ATOM   976 N N   . ALA . . 62 ? 10.774 14.498 -25.956 1.00  90.42 0 A 1
ATOM   977 C CA  . ALA . . 62 ? 11.911 14.977 -26.725 1.00  90.42 0 A 1
ATOM   978 C C   . ALA . . 62 ? 11.918 16.503 -26.774 1.00  90.42 0 A 1
ATOM   979 O O   . ALA . . 62 ? 10.857 17.129 -26.836 1.00  90.42 0 A 1
ATOM   980 C CB  . ALA . . 62 ? 11.820 14.377 -28.132 1.00  90.42 0 A 1
ATOM   981 H H   . ALA . . 62 ?  9.866 14.872 -26.191 1.00  90.42 0 A 1
ATOM   982 H HA  . ALA . . 62 ? 12.845 14.649 -26.269 1.00  90.42 0 A 1
ATOM   983 H HB1 . ALA . . 62 ? 12.020 13.306 -28.096 1.00  90.42 0 A 1
ATOM   984 H HB2 . ALA . . 62 ? 12.549 14.852 -28.789 1.00  90.42 0 A 1
ATOM   985 H HB3 . ALA . . 62 ? 10.825 14.547 -28.543 1.00  90.42 0 A 1
ATOM   986 N N   . THR . . 63 ? 13.116 17.083 -26.800 1.00  90.91 0 A 1
ATOM   987 C CA  . THR . . 63 ? 13.326 18.452 -27.277 1.00  90.91 0 A 1
ATOM   988 C C   . THR . . 63 ? 13.583 18.396 -28.775 1.00  90.91 0 A 1
ATOM   989 O O   . THR . . 63 ? 14.415 17.606 -29.220 1.00  90.91 0 A 1
ATOM   990 C CB  . THR . . 63 ? 14.524 19.140 -26.605 1.00  90.91 0 A 1
ATOM   991 C CG2 . THR . . 63 ? 14.387 20.660 -26.651 1.00  90.91 0 A 1
ATOM   992 O OG1 . THR . . 63 ? 14.649 18.769 -25.256 1.00  90.91 0 A 1
ATOM   993 H H   . THR . . 63 ? 13.944 16.515 -26.690 1.00  90.91 0 A 1
ATOM   994 H HA  . THR . . 63 ? 12.432 19.046 -27.084 1.00  90.91 0 A 1
ATOM   995 H HB  . THR . . 63 ? 15.441 18.853 -27.121 1.00  90.91 0 A 1
ATOM   996 H HG1 . THR . . 63 ? 15.483 18.296 -25.200 1.00  90.91 0 A 1
ATOM   997 H HG21 . THR . . 63 ? 14.343 20.996 -27.687 1.00  90.91 0 A 1
ATOM   998 H HG22 . THR . . 63 ? 15.256 21.112 -26.172 1.00  90.91 0 A 1
ATOM   999 H HG23 . THR . . 63 ? 13.483 20.970 -26.127 1.00  90.91 0 A 1
ATOM   1000 N N   . VAL . . 64 ? 12.908 19.237 -29.553 1.00  91.18 0 A 1
ATOM   1001 C CA  . VAL . . 64 ? 13.220 19.457 -30.971 1.00  91.18 0 A 1
ATOM   1002 C C   . VAL . . 64 ? 13.372 20.944 -31.261 1.00  91.18 0 A 1
ATOM   1003 O O   . VAL . . 64 ? 12.790 21.785 -30.574 1.00  91.18 0 A 1
ATOM   1004 C CB  . VAL . . 64 ? 12.203 18.803 -31.922 1.00  91.18 0 A 1
ATOM   1005 C CG1 . VAL . . 64 ? 12.045 17.306 -31.638 1.00  91.18 0 A 1
ATOM   1006 C CG2 . VAL . . 64 ? 10.813 19.446 -31.887 1.00  91.18 0 A 1
ATOM   1007 H H   . VAL . . 64 ? 12.203 19.825 -29.133 1.00  91.18 0 A 1
ATOM   1008 H HA  . VAL . . 64 ? 14.181 18.993 -31.196 1.00  91.18 0 A 1
ATOM   1009 H HB  . VAL . . 64 ? 12.591 18.907 -32.935 1.00  91.18 0 A 1
ATOM   1010 H HG11 . VAL . . 64 ? 13.024 16.859 -31.461 1.00  91.18 0 A 1
ATOM   1011 H HG12 . VAL . . 64 ? 11.422 17.141 -30.759 1.00  91.18 0 A 1
ATOM   1012 H HG13 . VAL . . 64 ? 11.613 16.824 -32.515 1.00  91.18 0 A 1
ATOM   1013 H HG21 . VAL . . 64 ? 10.198 18.971 -32.652 1.00  91.18 0 A 1
ATOM   1014 H HG22 . VAL . . 64 ? 10.359 19.320 -30.904 1.00  91.18 0 A 1
ATOM   1015 H HG23 . VAL . . 64 ? 10.884 20.508 -32.121 1.00  91.18 0 A 1
ATOM   1016 N N   . GLU . . 65 ? 14.130 21.267 -32.300 1.00  92.89 0 A 1
ATOM   1017 C CA  . GLU . . 65 ? 14.199 22.598 -32.893 1.00  92.89 0 A 1
ATOM   1018 C C   . GLU . . 65 ? 13.615 22.519 -34.304 1.00  92.89 0 A 1
ATOM   1019 O O   . GLU . . 65 ? 13.861 21.556 -35.022 1.00  92.89 0 A 1
ATOM   1020 C CB  . GLU . . 65 ? 15.650 23.106 -32.888 1.00  92.89 0 A 1
ATOM   1021 C CG  . GLU . . 65 ? 15.769 24.506 -33.511 1.00  92.89 0 A 1
ATOM   1022 C CD  . GLU . . 65 ? 17.177 25.111 -33.419 1.00  92.89 0 A 1
ATOM   1023 O OE1 . GLU . . 65 ? 17.262 26.348 -33.607 1.00  92.89 0 A 1
ATOM   1024 O OE2 . GLU . . 65 ? 18.145 24.386 -33.119 1.00  92.89 -1 A 1
ATOM   1025 H H   . GLU . . 65 ? 14.552 20.526 -32.842 1.00  92.89 0 A 1
ATOM   1026 H HA  . GLU . . 65 ? 13.596 23.295 -32.311 1.00  92.89 0 A 1
ATOM   1027 H HB2 . GLU . . 65 ? 15.997 23.148 -31.856 1.00  92.89 0 A 1
ATOM   1028 H HB3 . GLU . . 65 ? 16.275 22.409 -33.447 1.00  92.89 0 A 1
ATOM   1029 H HG2 . GLU . . 65 ? 15.065 25.166 -33.004 1.00  92.89 0 A 1
ATOM   1030 H HG3 . GLU . . 65 ? 15.485 24.460 -34.562 1.00  92.89 0 A 1
ATOM   1031 N N   . GLY . . 66 ? 12.837 23.519 -34.713 1.00  91.90 0 A 1
ATOM   1032 C CA  . GLY . . 66 ? 12.345 23.600 -36.084 1.00  91.90 0 A 1
ATOM   1033 C C   . GLY . . 66 ? 11.879 24.998 -36.465 1.00  91.90 0 A 1
ATOM   1034 O O   . GLY . . 66 ? 11.530 25.817 -35.611 1.00  91.90 0 A 1
ATOM   1035 H H   . GLY . . 66 ? 12.599 24.257 -34.066 1.00  91.90 0 A 1
ATOM   1036 H HA2 . GLY . . 66 ? 11.520 22.901 -36.221 1.00  91.90 0 A 1
ATOM   1037 H HA3 . GLY . . 66 ? 13.144 23.308 -36.766 1.00  91.90 0 A 1
ATOM   1038 N N   . GLU . . 67 ? 11.860 25.269 -37.764 1.00  92.33 0 A 1
ATOM   1039 C CA  . GLU . . 67 ? 11.334 26.502 -38.341 1.00  92.33 0 A 1
ATOM   1040 C C   . GLU . . 67 ?  9.817 26.391 -38.547 1.00  92.33 0 A 1
ATOM   1041 O O   . GLU . . 67 ?  9.321 25.384 -39.058 1.00  92.33 0 A 1
ATOM   1042 C CB  . GLU . . 67 ? 12.074 26.804 -39.649 1.00  92.33 0 A 1
ATOM   1043 C CG  . GLU . . 67 ? 11.799 28.232 -40.136 1.00  92.33 0 A 1
ATOM   1044 C CD  . GLU . . 67 ? 12.517 28.530 -41.460 1.00  92.33 0 A 1
ATOM   1045 O OE1 . GLU . . 67 ? 11.833 29.051 -42.370 1.00  92.33 0 A 1
ATOM   1046 O OE2 . GLU . . 67 ? 13.734 28.252 -41.539 1.00  92.33 -1 A 1
ATOM   1047 H H   . GLU . . 67 ? 12.145 24.543 -38.407 1.00  92.33 0 A 1
ATOM   1048 H HA  . GLU . . 67 ? 11.532 27.322 -37.651 1.00  92.33 0 A 1
ATOM   1049 H HB2 . GLU . . 67 ? 11.771 26.089 -40.414 1.00  92.33 0 A 1
ATOM   1050 H HB3 . GLU . . 67 ? 13.145 26.696 -39.474 1.00  92.33 0 A 1
ATOM   1051 H HG2 . GLU . . 67 ? 10.725 28.366 -40.264 1.00  92.33 0 A 1
ATOM   1052 H HG3 . GLU . . 67 ? 12.133 28.936 -39.374 1.00  92.33 0 A 1
ATOM   1053 N N   . VAL . . 68 ?  9.061 27.419 -38.152 1.00  93.25 0 A 1
ATOM   1054 C CA  . VAL . . 68 ?  7.604 27.472 -38.338 1.00  93.25 0 A 1
ATOM   1055 C C   . VAL . . 68 ?  7.260 27.593 -39.820 1.00  93.25 0 A 1
ATOM   1056 O O   . VAL . . 68 ?  7.472 28.633 -40.439 1.00  93.25 0 A 1
ATOM   1057 C CB  . VAL . . 68 ?  6.962 28.616 -37.530 1.00  93.25 0 A 1
ATOM   1058 C CG1 . VAL . . 68 ?  5.443 28.696 -37.768 1.00  93.25 0 A 1
ATOM   1059 C CG2 . VAL . . 68 ?  7.161 28.443 -36.020 1.00  93.25 0 A 1
ATOM   1060 H H   . VAL . . 68 ?  9.522 28.197 -37.702 1.00  93.25 0 A 1
ATOM   1061 H HA  . VAL . . 68 ?  7.176 26.535 -37.982 1.00  93.25 0 A 1
ATOM   1062 H HB  . VAL . . 68 ?  7.423 29.556 -37.833 1.00  93.25 0 A 1
ATOM   1063 H HG11 . VAL . . 68 ?  5.233 28.979 -38.799 1.00  93.25 0 A 1
ATOM   1064 H HG12 . VAL . . 68 ?  5.005 29.446 -37.110 1.00  93.25 0 A 1
ATOM   1065 H HG13 . VAL . . 68 ?  4.991 27.723 -37.575 1.00  93.25 0 A 1
ATOM   1066 H HG21 . VAL . . 68 ?  8.221 28.316 -35.800 1.00  93.25 0 A 1
ATOM   1067 H HG22 . VAL . . 68 ?  6.803 29.332 -35.499 1.00  93.25 0 A 1
ATOM   1068 H HG23 . VAL . . 68 ?  6.620 27.568 -35.662 1.00  93.25 0 A 1
ATOM   1069 N N   . LEU . . 69 ?  6.622 26.554 -40.358 1.00  92.19 0 A 1
ATOM   1070 C CA  . LEU . . 69 ?  6.070 26.525 -41.711 1.00  92.19 0 A 1
ATOM   1071 C C   . LEU . . 69 ?  4.738 27.284 -41.791 1.00  92.19 0 A 1
ATOM   1072 O O   . LEU . . 69 ?  4.500 28.057 -42.715 1.00  92.19 0 A 1
ATOM   1073 C CB  . LEU . . 69 ?  5.862 25.060 -42.139 1.00  92.19 0 A 1
ATOM   1074 C CG  . LEU . . 69 ?  7.127 24.182 -42.182 1.00  92.19 0 A 1
ATOM   1075 C CD1 . LEU . . 69 ?  6.716 22.788 -42.662 1.00  92.19 0 A 1
ATOM   1076 C CD2 . LEU . . 69 ?  8.184 24.739 -43.134 1.00  92.19 0 A 1
ATOM   1077 H H   . LEU . . 69 ?  6.502 25.737 -39.775 1.00  92.19 0 A 1
ATOM   1078 H HA  . LEU . . 69 ?  6.765 27.010 -42.396 1.00  92.19 0 A 1
ATOM   1079 H HB2 . LEU . . 69 ?  5.414 25.064 -43.132 1.00  92.19 0 A 1
ATOM   1080 H HB3 . LEU . . 69 ?  5.152 24.594 -41.456 1.00  92.19 0 A 1
ATOM   1081 H HG  . LEU . . 69 ?  7.553 24.093 -41.182 1.00  92.19 0 A 1
ATOM   1082 H HD11 . LEU . . 69 ?  6.037 22.332 -41.941 1.00  92.19 0 A 1
ATOM   1083 H HD12 . LEU . . 69 ?  7.599 22.156 -42.758 1.00  92.19 0 A 1
ATOM   1084 H HD13 . LEU . . 69 ?  6.234 22.851 -43.637 1.00  92.19 0 A 1
ATOM   1085 H HD21 . LEU . . 69 ?  7.754 24.924 -44.118 1.00  92.19 0 A 1
ATOM   1086 H HD22 . LEU . . 69 ?  8.589 25.669 -42.734 1.00  92.19 0 A 1
ATOM   1087 H HD23 . LEU . . 69 ?  9.010 24.035 -43.229 1.00  92.19 0 A 1
ATOM   1088 N N   . ASN . . 70 ?  3.835 27.046 -40.833 1.00  89.57 0 A 1
ATOM   1089 C CA  . ASN . . 70 ?  2.541 27.726 -40.753 1.00  89.57 0 A 1
ATOM   1090 C C   . ASN . . 70 ?  1.963 27.695 -39.329 1.00  89.57 0 A 1
ATOM   1091 O O   . ASN . . 70 ?  2.267 26.800 -38.543 1.00  89.57 0 A 1
ATOM   1092 C CB  . ASN . . 70 ?  1.556 27.135 -41.786 1.00  89.57 0 A 1
ATOM   1093 C CG  . ASN . . 70 ?  1.183 25.681 -41.545 1.00  89.57 0 A 1
ATOM   1094 N ND2 . ASN . . 70 ?  1.826 24.760 -42.222 1.00  89.57 0 A 1
ATOM   1095 O OD1 . ASN . . 70 ?  0.281 25.381 -40.775 1.00  89.57 0 A 1
ATOM   1096 H H   . ASN . . 70 ?  4.099 26.420 -40.086 1.00  89.57 0 A 1
ATOM   1097 H HA  . ASN . . 70 ?  2.706 28.772 -41.012 1.00  89.57 0 A 1
ATOM   1098 H HB2 . ASN . . 70 ?  1.985 27.228 -42.784 1.00  89.57 0 A 1
ATOM   1099 H HB3 . ASN . . 70 ?  0.637 27.721 -41.778 1.00  89.57 0 A 1
ATOM   1100 H HD21 . ASN . . 70 ?  1.580 23.792 -42.068 1.00  89.57 0 A 1
ATOM   1101 H HD22 . ASN . . 70 ?  2.578 25.012 -42.848 1.00  89.57 0 A 1
ATOM   1102 N N   . CYS . . 71 ?  1.106 28.668 -39.001 1.00  92.65 0 A 1
ATOM   1103 C CA  . CYS . . 71 ?  0.415 28.756 -37.713 1.00  92.65 0 A 1
ATOM   1104 C C   . CYS . . 71 ? -1.053 29.160 -37.911 1.00  92.65 0 A 1
ATOM   1105 O O   . CYS . . 71 ? -1.400 30.329 -38.121 1.00  92.65 0 A 1
ATOM   1106 C CB  . CYS . . 71 ?  1.192 29.703 -36.796 1.00  92.65 0 A 1
ATOM   1107 S SG  . CYS . . 71 ?  0.477 29.673 -35.130 1.00  92.65 0 A 1
ATOM   1108 H H   . CYS . . 71 ?  0.906 29.380 -39.689 1.00  92.65 0 A 1
ATOM   1109 H HA  . CYS . . 71 ?  0.419 27.775 -37.238 1.00  92.65 0 A 1
ATOM   1110 H HB2 . CYS . . 71 ?  2.232 29.380 -36.738 1.00  92.65 0 A 1
ATOM   1111 H HB3 . CYS . . 71 ?  1.171 30.719 -37.190 1.00  92.65 0 A 1
ATOM   1112 H HG  . CYS . . 71 ?  1.408 30.471 -34.600 1.00  92.65 0 A 1
ATOM   1113 N N   . ASN . . 72 ? -1.926 28.157 -37.872 1.00  87.94 0 A 1
ATOM   1114 C CA  . ASN . . 72 ? -3.339 28.250 -38.218 1.00  87.94 0 A 1
ATOM   1115 C C   . ASN . . 72 ? -4.232 28.089 -36.980 1.00  87.94 0 A 1
ATOM   1116 O O   . ASN . . 72 ? -3.870 27.413 -36.021 1.00  87.94 0 A 1
ATOM   1117 C CB  . ASN . . 72 ? -3.624 27.219 -39.325 1.00  87.94 0 A 1
ATOM   1118 C CG  . ASN . . 72 ? -3.036 27.664 -40.652 1.00  87.94 0 A 1
ATOM   1119 N ND2 . ASN . . 72 ? -2.207 26.878 -41.297 1.00  87.94 0 A 1
ATOM   1120 O OD1 . ASN . . 72 ? -3.315 28.756 -41.115 1.00  87.94 0 A 1
ATOM   1121 H H   . ASN . . 72 ? -1.575 27.248 -37.604 1.00  87.94 0 A 1
ATOM   1122 H HA  . ASN . . 72 ? -3.542 29.239 -38.627 1.00  87.94 0 A 1
ATOM   1123 H HB2 . ASN . . 72 ? -3.221 26.245 -39.048 1.00  87.94 0 A 1
ATOM   1124 H HB3 . ASN . . 72 ? -4.700 27.113 -39.466 1.00  87.94 0 A 1
ATOM   1125 H HD21 . ASN . . 72 ? -1.820 26.041 -40.886 1.00  87.94 0 A 1
ATOM   1126 H HD22 . ASN . . 72 ? -1.872 27.213 -42.188 1.00  87.94 0 A 1
ATOM   1127 N N   . ILE . . 73 ? -5.419 28.705 -36.998 1.00  89.32 0 A 1
ATOM   1128 C CA  . ILE . . 73 ? -6.466 28.468 -35.992 1.00  89.32 0 A 1
ATOM   1129 C C   . ILE . . 73 ? -7.619 27.765 -36.696 1.00  89.32 0 A 1
ATOM   1130 O O   . ILE . . 73 ? -8.195 28.310 -37.635 1.00  89.32 0 A 1
ATOM   1131 C CB  . ILE . . 73 ? -6.939 29.762 -35.290 1.00  89.32 0 A 1
ATOM   1132 C CG1 . ILE . . 73 ? -5.784 30.446 -34.524 1.00  89.32 0 A 1
ATOM   1133 C CG2 . ILE . . 73 ? -8.092 29.432 -34.316 1.00  89.32 0 A 1
ATOM   1134 C CD1 . ILE . . 73 ? -6.117 31.876 -34.073 1.00  89.32 0 A 1
ATOM   1135 H H   . ILE . . 73 ? -5.700 29.163 -37.852 1.00  89.32 0 A 1
ATOM   1136 H HA  . ILE . . 73 ? -6.091 27.798 -35.218 1.00  89.32 0 A 1
ATOM   1137 H HB  . ILE . . 73 ? -7.310 30.451 -36.050 1.00  89.32 0 A 1
ATOM   1138 H HG12 . ILE . . 73 ? -5.520 29.845 -33.653 1.00  89.32 0 A 1
ATOM   1139 H HG13 . ILE . . 73 ? -4.903 30.505 -35.163 1.00  89.32 0 A 1
ATOM   1140 H HG21 . ILE . . 73 ? -8.948 29.025 -34.854 1.00  89.32 0 A 1
ATOM   1141 H HG22 . ILE . . 73 ? -7.761 28.693 -33.586 1.00  89.32 0 A 1
ATOM   1142 H HG23 . ILE . . 73 ? -8.438 30.326 -33.797 1.00  89.32 0 A 1
ATOM   1143 H HD11 . ILE . . 73 ? -5.267 32.291 -33.530 1.00  89.32 0 A 1
ATOM   1144 H HD12 . ILE . . 73 ? -6.979 31.889 -33.406 1.00  89.32 0 A 1
ATOM   1145 H HD13 . ILE . . 73 ? -6.325 32.500 -34.943 1.00  89.32 0 A 1
ATOM   1146 N N   . SER . . 74 ? -7.972 26.583 -36.207 1.00  82.59 0 A 1
ATOM   1147 C CA  . SER . . 74 ? -9.180 25.870 -36.616 1.00  82.59 0 A 1
ATOM   1148 C C   . SER . . 74 ? -10.328 26.167 -35.645 1.00  82.59 0 A 1
ATOM   1149 O O   . SER . . 74 ? -10.109 26.428 -34.460 1.00  82.59 0 A 1
ATOM   1150 C CB  . SER . . 74 ? -8.889 24.377 -36.774 1.00  82.59 0 A 1
ATOM   1151 O OG  . SER . . 74 ? -8.515 23.809 -35.544 1.00  82.59 0 A 1
ATOM   1152 H H   . SER . . 74 ? -7.487 26.251 -35.386 1.00  82.59 0 A 1
ATOM   1153 H HA  . SER . . 74 ? -9.481 26.231 -37.599 1.00  82.59 0 A 1
ATOM   1154 H HB2 . SER . . 74 ? -8.082 24.241 -37.495 1.00  82.59 0 A 1
ATOM   1155 H HB3 . SER . . 74 ? -9.779 23.870 -37.147 1.00  82.59 0 A 1
ATOM   1156 H HG  . SER . . 74 ? -7.793 24.312 -35.159 1.00  82.59 0 A 1
ATOM   1157 N N   . PHE . . 75 ? -11.555 26.176 -36.167 1.00  75.22 0 A 1
ATOM   1158 C CA  . PHE . . 75 ? -12.774 26.577 -35.447 1.00  75.22 0 A 1
ATOM   1159 C C   . PHE . . 75 ? -13.821 25.445 -35.355 1.00  75.22 0 A 1
ATOM   1160 O O   . PHE . . 75 ? -14.952 25.687 -34.944 1.00  75.22 0 A 1
ATOM   1161 C CB  . PHE . . 75 ? -13.346 27.851 -36.102 1.00  75.22 0 A 1
ATOM   1162 C CG  . PHE . . 75 ? -12.573 29.138 -35.848 1.00  75.22 0 A 1
ATOM   1163 C CD1 . PHE . . 75 ? -13.083 30.094 -34.948 1.00  75.22 0 A 1
ATOM   1164 C CD2 . PHE . . 75 ? -11.400 29.430 -36.572 1.00  75.22 0 A 1
ATOM   1165 C CE1 . PHE . . 75 ? -12.443 31.338 -34.790 1.00  75.22 0 A 1
ATOM   1166 C CE2 . PHE . . 75 ? -10.748 30.664 -36.399 1.00  75.22 0 A 1
ATOM   1167 C CZ  . PHE . . 75 ? -11.273 31.624 -35.516 1.00  75.22 0 A 1
ATOM   1168 H H   . PHE . . 75 ? -11.650 25.982 -37.154 1.00  75.22 0 A 1
ATOM   1169 H HA  . PHE . . 75 ? -12.522 26.820 -34.415 1.00  75.22 0 A 1
ATOM   1170 H HB2 . PHE . . 75 ? -14.362 28.005 -35.738 1.00  75.22 0 A 1
ATOM   1171 H HB3 . PHE . . 75 ? -13.425 27.693 -37.177 1.00  75.22 0 A 1
ATOM   1172 H HD1 . PHE . . 75 ? -14.006 29.896 -34.423 1.00  75.22 0 A 1
ATOM   1173 H HD2 . PHE . . 75 ? -11.010 28.722 -37.288 1.00  75.22 0 A 1
ATOM   1174 H HE1 . PHE . . 75 ? -12.895 32.092 -34.163 1.00  75.22 0 A 1
ATOM   1175 H HE2 . PHE . . 75 ? -9.865 30.882 -36.982 1.00  75.22 0 A 1
ATOM   1176 H HZ  . PHE . . 75 ? -10.804 32.594 -35.441 1.00  75.22 0 A 1
ATOM   1177 N N   . GLY . . 76 ? -13.469 24.215 -35.746 1.00  61.90 0 A 1
ATOM   1178 C CA  . GLY . . 76 ? -14.380 23.068 -35.706 1.00  61.90 0 A 1
ATOM   1179 C C   . GLY . . 76 ? -14.547 22.517 -34.289 1.00  61.90 0 A 1
ATOM   1180 O O   . GLY . . 76 ? -13.601 21.972 -33.730 1.00  61.90 0 A 1
ATOM   1181 H H   . GLY . . 76 ? -12.499 24.036 -35.961 1.00  61.90 0 A 1
ATOM   1182 H HA2 . GLY . . 76 ? -15.355 23.359 -36.098 1.00  61.90 0 A 1
ATOM   1183 H HA3 . GLY . . 76 ? -13.986 22.269 -36.334 1.00  61.90 0 A 1
ATOM   1184 N N   . GLY . . 77 ? -15.747 22.636 -33.715 1.00  60.60 0 A 1
ATOM   1185 C CA  . GLY . . 77 ? -16.066 22.140 -32.370 1.00  60.60 0 A 1
ATOM   1186 C C   . GLY . . 77 ? -15.418 22.981 -31.268 1.00  60.60 0 A 1
ATOM   1187 O O   . GLY . . 77 ? -16.060 23.862 -30.700 1.00  60.60 0 A 1
ATOM   1188 H H   . GLY . . 77 ? -16.461 23.155 -34.206 1.00  60.60 0 A 1
ATOM   1189 H HA2 . GLY . . 77 ? -17.146 22.160 -32.223 1.00  60.60 0 A 1
ATOM   1190 H HA3 . GLY . . 77 ? -15.727 21.109 -32.270 1.00  60.60 0 A 1
ATOM   1191 N N   . ARG . . 78 ? -14.131 22.744 -30.991 1.00  71.23 0 A 1
ATOM   1192 C CA  . ARG . . 78 ? -13.311 23.588 -30.109 1.00  71.23 0 A 1
ATOM   1193 C C   . ARG . . 78 ? -12.282 24.351 -30.931 1.00  71.23 0 A 1
ATOM   1194 O O   . ARG . . 78 ? -11.686 23.821 -31.864 1.00  71.23 0 A 1
ATOM   1195 C CB  . ARG . . 78 ? -12.657 22.764 -28.985 1.00  71.23 0 A 1
ATOM   1196 C CG  . ARG . . 78 ? -13.699 22.298 -27.956 1.00  71.23 0 A 1
ATOM   1197 C CD  . ARG . . 78 ? -13.038 21.605 -26.758 1.00  71.23 0 A 1
ATOM   1198 N NE  . ARG . . 78 ? -14.052 21.170 -25.779 1.00  71.23 0 A 1
ATOM   1199 C CZ  . ARG . . 78 ? -13.957 20.157 -24.938 1.00  71.23 0 A 1
ATOM   1200 N NH1 . ARG . . 78 ? -12.851 19.510 -24.716 1.00  71.23 1 A 1
ATOM   1201 N NH2 . ARG . . 78 ? -15.004 19.758 -24.296 1.00  71.23 0 A 1
ATOM   1202 H H   . ARG . . 78 ? -13.651 22.093 -31.596 1.00  71.23 0 A 1
ATOM   1203 H HA  . ARG . . 78 ? -13.954 24.333 -29.641 1.00  71.23 0 A 1
ATOM   1204 H HB2 . ARG . . 78 ? -12.144 21.901 -29.409 1.00  71.23 0 A 1
ATOM   1205 H HB3 . ARG . . 78 ? -11.921 23.386 -28.476 1.00  71.23 0 A 1
ATOM   1206 H HG2 . ARG . . 78 ? -14.260 23.161 -27.596 1.00  71.23 0 A 1
ATOM   1207 H HG3 . ARG . . 78 ? -14.390 21.604 -28.432 1.00  71.23 0 A 1
ATOM   1208 H HD2 . ARG . . 78 ? -12.344 22.293 -26.277 1.00  71.23 0 A 1
ATOM   1209 H HD3 . ARG . . 78 ? -12.483 20.740 -27.124 1.00  71.23 0 A 1
ATOM   1210 H HE  . ARG . . 78 ? -14.974 21.578 -25.838 1.00  71.23 0 A 1
ATOM   1211 H HH11 . ARG . . 78 ? -11.984 19.770 -25.165 1.00  71.23 0 A 1
ATOM   1212 H HH12 . ARG . . 78 ? -12.856 18.738 -24.066 1.00  71.23 0 A 1
ATOM   1213 H HH21 . ARG . . 78 ? -15.035 18.901 -23.763 1.00  71.23 0 A 1
ATOM   1214 H HH22 . ARG . . 78 ? -15.884 20.251 -24.233 1.00  71.23 0 A 1
ATOM   1215 N N   . ARG . . 79 ? -12.052 25.615 -30.570 1.00  79.72 0 A 1
ATOM   1216 C CA  . ARG . . 79 ? -10.998 26.424 -31.191 1.00  79.72 0 A 1
ATOM   1217 C C   . ARG . . 79 ? -9.651 25.828 -30.792 1.00  79.72 0 A 1
ATOM   1218 O O   . ARG . . 79 ? -9.353 25.770 -29.604 1.00  79.72 0 A 1
ATOM   1219 C CB  . ARG . . 79 ? -11.114 27.901 -30.778 1.00  79.72 0 A 1
ATOM   1220 C CG  . ARG . . 79 ? -12.464 28.513 -31.192 1.00  79.72 0 A 1
ATOM   1221 C CD  . ARG . . 79 ? -12.609 29.964 -30.716 1.00  79.72 0 A 1
ATOM   1222 N NE  . ARG . . 79 ? -11.833 30.907 -31.544 1.00  79.72 0 A 1
ATOM   1223 C CZ  . ARG . . 79 ? -11.674 32.197 -31.305 1.00  79.72 0 A 1
ATOM   1224 N NH1 . ARG . . 79 ? -12.143 32.769 -30.231 1.00  79.72 1 A 1
ATOM   1225 N NH2 . ARG . . 79 ? -11.041 32.947 -32.162 1.00  79.72 0 A 1
ATOM   1226 H H   . ARG . . 79 ? -12.523 25.964 -29.747 1.00  79.72 0 A 1
ATOM   1227 H HA  . ARG . . 79 ? -11.090 26.344 -32.274 1.00  79.72 0 A 1
ATOM   1228 H HB2 . ARG . . 79 ? -10.307 28.462 -31.249 1.00  79.72 0 A 1
ATOM   1229 H HB3 . ARG . . 79 ? -11.001 27.979 -29.697 1.00  79.72 0 A 1
ATOM   1230 H HG2 . ARG . . 79 ? -12.577 28.464 -32.275 1.00  79.72 0 A 1
ATOM   1231 H HG3 . ARG . . 79 ? -13.272 27.939 -30.739 1.00  79.72 0 A 1
ATOM   1232 H HD2 . ARG . . 79 ? -13.663 30.233 -30.777 1.00  79.72 0 A 1
ATOM   1233 H HD3 . ARG . . 79 ? -12.298 30.024 -29.673 1.00  79.72 0 A 1
ATOM   1234 H HE  . ARG . . 79 ? -11.463 30.545 -32.411 1.00  79.72 0 A 1
ATOM   1235 H HH11 . ARG . . 79 ? -12.639 32.202 -29.559 1.00  79.72 0 A 1
ATOM   1236 H HH12 . ARG . . 79 ? -12.014 33.756 -30.060 1.00  79.72 0 A 1
ATOM   1237 H HH21 . ARG . . 79 ? -10.939 33.937 -31.990 1.00  79.72 0 A 1
ATOM   1238 H HH22 . ARG . . 79 ? -10.695 32.536 -33.018 1.00  79.72 0 A 1
ATOM   1239 N N   . MET . . 80 ? -8.847 25.415 -31.766 1.00  85.88 0 A 1
ATOM   1240 C CA  . MET . . 80 ? -7.486 24.934 -31.522 1.00  85.88 0 A 1
ATOM   1241 C C   . MET . . 80 ? -6.512 25.543 -32.525 1.00  85.88 0 A 1
ATOM   1242 O O   . MET . . 80 ? -6.815 25.674 -33.717 1.00  85.88 0 A 1
ATOM   1243 C CB  . MET . . 80 ? -7.419 23.396 -31.469 1.00  85.88 0 A 1
ATOM   1244 C CG  . MET . . 80 ? -7.623 22.706 -32.821 1.00  85.88 0 A 1
ATOM   1245 S SD  . MET . . 80 ? -7.380 20.910 -32.836 1.00  85.88 0 A 1
ATOM   1246 C CE  . MET . . 80 ? -7.294 20.648 -34.626 1.00  85.88 0 A 1
ATOM   1247 H H   . MET . . 80 ? -9.179 25.464 -32.719 1.00  85.88 0 A 1
ATOM   1248 H HA  . MET . . 80 ? -7.176 25.280 -30.536 1.00  85.88 0 A 1
ATOM   1249 H HB2 . MET . . 80 ? -6.443 23.107 -31.081 1.00  85.88 0 A 1
ATOM   1250 H HB3 . MET . . 80 ? -8.182 23.040 -30.776 1.00  85.88 0 A 1
ATOM   1251 H HG2 . MET . . 80 ? -8.636 22.916 -33.166 1.00  85.88 0 A 1
ATOM   1252 H HG3 . MET . . 80 ? -6.913 23.126 -33.533 1.00  85.88 0 A 1
ATOM   1253 H HE1 . MET . . 80 ? -6.443 21.190 -35.038 1.00  85.88 0 A 1
ATOM   1254 H HE2 . MET . . 80 ? -8.211 21.012 -35.089 1.00  85.88 0 A 1
ATOM   1255 H HE3 . MET . . 80 ? -7.184 19.585 -34.840 1.00  85.88 0 A 1
ATOM   1256 N N   . MET . . 81 ? -5.339 25.919 -32.029 1.00  90.19 0 A 1
ATOM   1257 C CA  . MET . . 81 ? -4.239 26.431 -32.832 1.00  90.19 0 A 1
ATOM   1258 C C   . MET . . 81 ? -3.308 25.279 -33.212 1.00  90.19 0 A 1
ATOM   1259 O O   . MET . . 81 ? -2.885 24.507 -32.351 1.00  90.19 0 A 1
ATOM   1260 C CB  . MET . . 81 ? -3.527 27.544 -32.060 1.00  90.19 0 A 1
ATOM   1261 C CG  . MET . . 81 ? -2.511 28.301 -32.921 1.00  90.19 0 A 1
ATOM   1262 S SD  . MET . . 81 ? -1.563 29.533 -31.991 1.00  90.19 0 A 1
ATOM   1263 C CE  . MET . . 81 ? -0.501 28.402 -31.056 1.00  90.19 0 A 1
ATOM   1264 H H   . MET . . 81 ? -5.159 25.733 -31.053 1.00  90.19 0 A 1
ATOM   1265 H HA  . MET . . 81 ? -4.644 26.869 -33.745 1.00  90.19 0 A 1
ATOM   1266 H HB2 . MET . . 81 ? -4.270 28.261 -31.713 1.00  90.19 0 A 1
ATOM   1267 H HB3 . MET . . 81 ? -3.031 27.110 -31.192 1.00  90.19 0 A 1
ATOM   1268 H HG2 . MET . . 81 ? -3.045 28.808 -33.724 1.00  90.19 0 A 1
ATOM   1269 H HG3 . MET . . 81 ? -1.812 27.597 -33.373 1.00  90.19 0 A 1
ATOM   1270 H HE1 . MET . . 81 ? -1.094 27.847 -30.329 1.00  90.19 0 A 1
ATOM   1271 H HE2 . MET . . 81 ?  0.262 28.970 -30.524 1.00  90.19 0 A 1
ATOM   1272 H HE3 . MET . . 81 ? -0.007 27.709 -31.739 1.00  90.19 0 A 1
ATOM   1273 N N   . THR . . 82 ? -2.999 25.180 -34.501 1.00  91.57 0 A 1
ATOM   1274 C CA  . THR . . 82 ? -2.103 24.192 -35.108 1.00  91.57 0 A 1
ATOM   1275 C C   . THR . . 82 ? -0.912 24.931 -35.715 1.00  91.57 0 A 1
ATOM   1276 O O   . THR . . 82 ? -1.087 25.694 -36.668 1.00  91.57 0 A 1
ATOM   1277 C CB  . THR . . 82 ? -2.823 23.386 -36.208 1.00  91.57 0 A 1
ATOM   1278 C CG2 . THR . . 82 ? -3.967 22.513 -35.695 1.00  91.57 0 A 1
ATOM   1279 O OG1 . THR . . 82 ? -3.386 24.259 -37.160 1.00  91.57 0 A 1
ATOM   1280 H H   . THR . . 82 ? -3.396 25.862 -35.131 1.00  91.57 0 A 1
ATOM   1281 H HA  . THR . . 82 ? -1.745 23.491 -34.354 1.00  91.57 0 A 1
ATOM   1282 H HB  . THR . . 82 ? -2.097 22.746 -36.709 1.00  91.57 0 A 1
ATOM   1283 H HG1 . THR . . 82 ? -2.684 24.870 -37.392 1.00  91.57 0 A 1
ATOM   1284 H HG21 . THR . . 82 ? -3.561 21.683 -35.116 1.00  91.57 0 A 1
ATOM   1285 H HG22 . THR . . 82 ? -4.651 23.098 -35.080 1.00  91.57 0 A 1
ATOM   1286 H HG23 . THR . . 82 ? -4.514 22.100 -36.543 1.00  91.57 0 A 1
ATOM   1287 N N   . CYS . . 83 ?  0.287 24.721 -35.182 1.00  92.99 0 A 1
ATOM   1288 C CA  . CYS . . 83 ?  1.526 25.298 -35.699 1.00  92.99 0 A 1
ATOM   1289 C C   . CYS . . 83 ?  2.425 24.174 -36.218 1.00  92.99 0 A 1
ATOM   1290 O O   . CYS . . 83 ?  2.780 23.294 -35.448 1.00  92.99 0 A 1
ATOM   1291 C CB  . CYS . . 83 ?  2.169 26.132 -34.585 1.00  92.99 0 A 1
ATOM   1292 S SG  . CYS . . 83 ?  3.743 26.825 -35.149 1.00  92.99 0 A 1
ATOM   1293 H H   . CYS . . 83 ?  0.367 24.073 -34.411 1.00  92.99 0 A 1
ATOM   1294 H HA  . CYS . . 83 ?  1.309 25.961 -36.537 1.00  92.99 0 A 1
ATOM   1295 H HB2 . CYS . . 83 ?  1.499 26.945 -34.306 1.00  92.99 0 A 1
ATOM   1296 H HB3 . CYS . . 83 ?  2.351 25.504 -33.713 1.00  92.99 0 A 1
ATOM   1297 H HG  . CYS . . 83 ?  3.351 27.252 -36.353 1.00  92.99 0 A 1
ATOM   1298 N N   . GLN . . 84 ?  2.760 24.157 -37.506 1.00  92.18 0 A 1
ATOM   1299 C CA  . GLN . . 84 ?  3.662 23.147 -38.066 1.00  92.18 0 A 1
ATOM   1300 C C   . GLN . . 84 ?  5.089 23.685 -38.096 1.00  92.18 0 A 1
ATOM   1301 O O   . GLN . . 84 ?  5.306 24.783 -38.611 1.00  92.18 0 A 1
ATOM   1302 C CB  . GLN . . 84 ?  3.189 22.693 -39.453 1.00  92.18 0 A 1
ATOM   1303 C CG  . GLN . . 84 ?  1.828 21.986 -39.363 1.00  92.18 0 A 1
ATOM   1304 C CD  . GLN . . 84 ?  1.418 21.344 -40.680 1.00  92.18 0 A 1
ATOM   1305 N NE2 . GLN . . 84 ?  1.049 20.082 -40.668 1.00  92.18 0 A 1
ATOM   1306 O OE1 . GLN . . 84 ?  1.403 21.968 -41.731 1.00  92.18 0 A 1
ATOM   1307 H H   . GLN . . 84 ?  2.518 24.950 -38.082 1.00  92.18 0 A 1
ATOM   1308 H HA  . GLN . . 84 ?  3.666 22.263 -37.428 1.00  92.18 0 A 1
ATOM   1309 H HB2 . GLN . . 84 ?  3.122 23.554 -40.119 1.00  92.18 0 A 1
ATOM   1310 H HB3 . GLN . . 84 ?  3.920 21.994 -39.859 1.00  92.18 0 A 1
ATOM   1311 H HG2 . GLN . . 84 ?  1.055 22.698 -39.075 1.00  92.18 0 A 1
ATOM   1312 H HG3 . GLN . . 84 ?  1.886 21.215 -38.595 1.00  92.18 0 A 1
ATOM   1313 H HE21 . GLN . . 84 ?  1.093 19.556 -39.807 1.00  92.18 0 A 1
ATOM   1314 H HE22 . GLN . . 84 ?  0.842 19.664 -41.564 1.00  92.18 0 A 1
ATOM   1315 N N   . ILE . . 85 ?  6.036 22.907 -37.571 1.00  92.45 0 A 1
ATOM   1316 C CA  . ILE . . 85 ?  7.476 23.178 -37.638 1.00  92.45 0 A 1
ATOM   1317 C C   . ILE . . 85 ?  8.198 22.071 -38.414 1.00  92.45 0 A 1
ATOM   1318 O O   . ILE . . 85 ?  7.723 20.934 -38.466 1.00  92.45 0 A 1
ATOM   1319 C CB  . ILE . . 85 ?  8.112 23.430 -36.246 1.00  92.45 0 A 1
ATOM   1320 C CG1 . ILE . . 85 ?  8.107 22.180 -35.342 1.00  92.45 0 A 1
ATOM   1321 C CG2 . ILE . . 85 ?  7.439 24.624 -35.551 1.00  92.45 0 A 1
ATOM   1322 C CD1 . ILE . . 85 ?  8.885 22.351 -34.030 1.00  92.45 0 A 1
ATOM   1323 H H   . ILE . . 85 ?  5.770 22.007 -37.199 1.00  92.45 0 A 1
ATOM   1324 H HA  . ILE . . 85 ?  7.607 24.093 -38.215 1.00  92.45 0 A 1
ATOM   1325 H HB  . ILE . . 85 ?  9.152 23.707 -36.417 1.00  92.45 0 A 1
ATOM   1326 H HG12 . ILE . . 85 ?  8.577 21.361 -35.886 1.00  92.45 0 A 1
ATOM   1327 H HG13 . ILE . . 85 ?  7.079 21.900 -35.109 1.00  92.45 0 A 1
ATOM   1328 H HG21 . ILE . . 85 ?  6.385 24.415 -35.367 1.00  92.45 0 A 1
ATOM   1329 H HG22 . ILE . . 85 ?  7.945 24.853 -34.613 1.00  92.45 0 A 1
ATOM   1330 H HG23 . ILE . . 85 ?  7.532 25.502 -36.190 1.00  92.45 0 A 1
ATOM   1331 H HD11 . ILE . . 85 ?  8.342 23.002 -33.345 1.00  92.45 0 A 1
ATOM   1332 H HD12 . ILE . . 85 ?  9.870 22.772 -34.231 1.00  92.45 0 A 1
ATOM   1333 H HD13 . ILE . . 85 ?  9.015 21.378 -33.557 1.00  92.45 0 A 1
ATOM   1334 N N   . SER . . 86 ?  9.341 22.407 -39.005 1.00  92.51 0 A 1
ATOM   1335 C CA  . SER . . 86 ? 10.220 21.474 -39.716 1.00  92.51 0 A 1
ATOM   1336 C C   . SER . . 86 ? 11.683 21.766 -39.404 1.00  92.51 0 A 1
ATOM   1337 O O   . SER . . 86 ? 12.092 22.923 -39.364 1.00  92.51 0 A 1
ATOM   1338 C CB  . SER . . 86 ?  9.953 21.573 -41.221 1.00  92.51 0 A 1
ATOM   1339 O OG  . SER . . 86 ? 10.937 20.932 -42.008 1.00  92.51 0 A 1
ATOM   1340 H H   . SER . . 86 ?  9.640 23.371 -38.958 1.00  92.51 0 A 1
ATOM   1341 H HA  . SER . . 86 ? 10.005 20.453 -39.400 1.00  92.51 0 A 1
ATOM   1342 H HB2 . SER . . 86 ?  8.988 21.107 -41.421 1.00  92.51 0 A 1
ATOM   1343 H HB3 . SER . . 86 ?  9.909 22.623 -41.510 1.00  92.51 0 A 1
ATOM   1344 H HG  . SER . . 86 ? 11.722 21.485 -42.023 1.00  92.51 0 A 1
ATOM   1345 N N   . ASP . . 87 ? 12.469 20.711 -39.236 1.00  90.37 0 A 1
ATOM   1346 C CA  . ASP . . 87 ? 13.930 20.722 -39.072 1.00  90.37 0 A 1
ATOM   1347 C C   . ASP . . 87 ? 14.667 20.302 -40.363 1.00  90.37 0 A 1
ATOM   1348 O O   . ASP . . 87 ? 15.886 20.407 -40.454 1.00  90.37 0 A 1
ATOM   1349 C CB  . ASP . . 87 ? 14.286 19.782 -37.908 1.00  90.37 0 A 1
ATOM   1350 C CG  . ASP . . 87 ? 13.990 18.311 -38.208 1.00  90.37 0 A 1
ATOM   1351 O OD1 . ASP . . 87 ? 14.565 17.422 -37.550 1.00  90.37 0 A 1
ATOM   1352 O OD2 . ASP . . 87 ? 13.172 18.018 -39.110 1.00  90.37 -1 A 1
ATOM   1353 H H   . ASP . . 87 ? 12.056 19.790 -39.264 1.00  90.37 0 A 1
ATOM   1354 H HA  . ASP . . 87 ? 14.265 21.726 -38.810 1.00  90.37 0 A 1
ATOM   1355 H HB2 . ASP . . 87 ? 13.709 20.072 -37.030 1.00  90.37 0 A 1
ATOM   1356 H HB3 . ASP . . 87 ? 15.345 19.893 -37.675 1.00  90.37 0 A 1
ATOM   1357 N N   . GLY . . 88 ? 13.924 19.814 -41.364 1.00  89.88 0 A 1
ATOM   1358 C CA  . GLY . . 88 ? 14.451 19.224 -42.598 1.00  89.88 0 A 1
ATOM   1359 C C   . GLY . . 88 ? 14.536 17.692 -42.580 1.00  89.88 0 A 1
ATOM   1360 O O   . GLY . . 88 ? 14.638 17.094 -43.649 1.00  89.88 0 A 1
ATOM   1361 H H   . GLY . . 88 ? 12.942 19.684 -41.168 1.00  89.88 0 A 1
ATOM   1362 H HA2 . GLY . . 88 ? 13.809 19.516 -43.429 1.00  89.88 0 A 1
ATOM   1363 H HA3 . GLY . . 88 ? 15.452 19.610 -42.787 1.00  89.88 0 A 1
ATOM   1364 N N   . SER . . 89 ? 14.423 17.047 -41.412 1.00  89.92 0 A 1
ATOM   1365 C CA  . SER . . 89 ? 14.288 15.587 -41.275 1.00  89.92 0 A 1
ATOM   1366 C C   . SER . . 89 ? 12.821 15.139 -41.209 1.00  89.92 0 A 1
ATOM   1367 O O   . SER . . 89 ? 12.477 14.052 -41.675 1.00  89.92 0 A 1
ATOM   1368 C CB  . SER . . 89 ? 15.077 15.075 -40.060 1.00  89.92 0 A 1
ATOM   1369 O OG  . SER . . 89 ? 14.354 15.197 -38.851 1.00  89.92 0 A 1
ATOM   1370 H H   . SER . . 89 ? 14.269 17.596 -40.578 1.00  89.92 0 A 1
ATOM   1371 H HA  . SER . . 89 ? 14.724 15.115 -42.156 1.00  89.92 0 A 1
ATOM   1372 H HB2 . SER . . 89 ? 15.287 14.017 -40.215 1.00  89.92 0 A 1
ATOM   1373 H HB3 . SER . . 89 ? 16.027 15.602 -39.980 1.00  89.92 0 A 1
ATOM   1374 H HG  . SER . . 89 ? 14.493 16.071 -38.477 1.00  89.92 0 A 1
ATOM   1375 N N   . GLY . . 90 ? 11.930 15.984 -40.681 1.00  88.77 0 A 1
ATOM   1376 C CA  . GLY . . 90 ? 10.501 15.711 -40.595 1.00  88.77 0 A 1
ATOM   1377 C C   . GLY . . 90 ?  9.647 16.946 -40.303 1.00  88.77 0 A 1
ATOM   1378 O O   . GLY . . 90 ? 10.137 18.062 -40.153 1.00  88.77 0 A 1
ATOM   1379 H H   . GLY . . 90 ? 12.281 16.823 -40.240 1.00  88.77 0 A 1
ATOM   1380 H HA2 . GLY . . 90 ? 10.335 14.979 -39.804 1.00  88.77 0 A 1
ATOM   1381 H HA3 . GLY . . 90 ? 10.164 15.277 -41.536 1.00  88.77 0 A 1
ATOM   1382 N N   . ILE . . 91 ?  8.331 16.729 -40.216 1.00  89.68 0 A 1
ATOM   1383 C CA  . ILE . . 91 ?  7.352 17.757 -39.842 1.00  89.68 0 A 1
ATOM   1384 C C   . ILE . . 91 ?  6.729 17.378 -38.498 1.00  89.68 0 A 1
ATOM   1385 O O   . ILE . . 91 ?  6.178 16.284 -38.339 1.00  89.68 0 A 1
ATOM   1386 C CB  . ILE . . 91 ?  6.293 17.978 -40.950 1.00  89.68 0 A 1
ATOM   1387 C CG1 . ILE . . 91 ?  6.975 18.414 -42.271 1.00  89.68 0 A 1
ATOM   1388 C CG2 . ILE . . 91 ?  5.256 19.031 -40.502 1.00  89.68 0 A 1
ATOM   1389 C CD1 . ILE . . 91 ?  6.022 18.572 -43.464 1.00  89.68 0 A 1
ATOM   1390 H H   . ILE . . 91 ?  8.001 15.778 -40.304 1.00  89.68 0 A 1
ATOM   1391 H HA  . ILE . . 91 ?  7.872 18.705 -39.706 1.00  89.68 0 A 1
ATOM   1392 H HB  . ILE . . 91 ?  5.772 17.037 -41.123 1.00  89.68 0 A 1
ATOM   1393 H HG12 . ILE . . 91 ?  7.716 17.667 -42.556 1.00  89.68 0 A 1
ATOM   1394 H HG13 . ILE . . 91 ?  7.498 19.357 -42.114 1.00  89.68 0 A 1
ATOM   1395 H HG21 . ILE . . 91 ?  4.744 18.700 -39.598 1.00  89.68 0 A 1
ATOM   1396 H HG22 . ILE . . 91 ?  5.755 19.980 -40.305 1.00  89.68 0 A 1
ATOM   1397 H HG23 . ILE . . 91 ?  4.496 19.172 -41.270 1.00  89.68 0 A 1
ATOM   1398 H HD11 . ILE . . 91 ?  6.608 18.732 -44.369 1.00  89.68 0 A 1
ATOM   1399 H HD12 . ILE . . 91 ?  5.370 19.433 -43.322 1.00  89.68 0 A 1
ATOM   1400 H HD13 . ILE . . 91 ?  5.423 17.669 -43.584 1.00  89.68 0 A 1
ATOM   1401 N N   . LEU . . 92 ?  6.789 18.309 -37.544 1.00  93.39 0 A 1
ATOM   1402 C CA  . LEU . . 92 ?  6.077 18.227 -36.277 1.00  93.39 0 A 1
ATOM   1403 C C   . LEU . . 92 ?  4.900 19.195 -36.329 1.00  93.39 0 A 1
ATOM   1404 O O   . LEU . . 92 ?  5.064 20.387 -36.586 1.00  93.39 0 A 1
ATOM   1405 C CB  . LEU . . 92 ?  7.017 18.535 -35.092 1.00  93.39 0 A 1
ATOM   1406 C CG  . LEU . . 92 ?  6.335 18.363 -33.722 1.00  93.39 0 A 1
ATOM   1407 C CD1 . LEU . . 92 ?  6.222 16.889 -33.350 1.00  93.39 0 A 1
ATOM   1408 C CD2 . LEU . . 92 ?  7.088 19.067 -32.603 1.00  93.39 0 A 1
ATOM   1409 H H   . LEU . . 92 ?  7.248 19.180 -37.768 1.00  93.39 0 A 1
ATOM   1410 H HA  . LEU . . 92 ?  5.692 17.214 -36.156 1.00  93.39 0 A 1
ATOM   1411 H HB2 . LEU . . 92 ?  7.358 19.566 -35.189 1.00  93.39 0 A 1
ATOM   1412 H HB3 . LEU . . 92 ?  7.896 17.892 -35.132 1.00  93.39 0 A 1
ATOM   1413 H HG  . LEU . . 92 ?  5.336 18.798 -33.757 1.00  93.39 0 A 1
ATOM   1414 H HD11 . LEU . . 92 ?  7.213 16.481 -33.151 1.00  93.39 0 A 1
ATOM   1415 H HD12 . LEU . . 92 ?  5.594 16.778 -32.466 1.00  93.39 0 A 1
ATOM   1416 H HD13 . LEU . . 92 ?  5.775 16.338 -34.177 1.00  93.39 0 A 1
ATOM   1417 H HD21 . LEU . . 92 ?  8.073 18.616 -32.478 1.00  93.39 0 A 1
ATOM   1418 H HD22 . LEU . . 92 ?  7.195 20.126 -32.835 1.00  93.39 0 A 1
ATOM   1419 H HD23 . LEU . . 92 ?  6.539 18.970 -31.667 1.00  93.39 0 A 1
ATOM   1420 N N   . THR . . 93 ?  3.703 18.707 -36.026 1.00  90.70 0 A 1
ATOM   1421 C CA  . THR . . 93 ?  2.584 19.596 -35.705 1.00  90.70 0 A 1
ATOM   1422 C C   . THR . . 93 ?  2.617 19.927 -34.208 1.00  90.70 0 A 1
ATOM   1423 O O   . THR . . 93 ?  2.865 19.072 -33.367 1.00  90.70 0 A 1
ATOM   1424 C CB  . THR . . 93 ?  1.256 19.003 -36.199 1.00  90.70 0 A 1
ATOM   1425 C CG2 . THR . . 93 ?  0.082 19.969 -36.023 1.00  90.70 0 A 1
ATOM   1426 O OG1 . THR . . 93 ?  1.363 18.737 -37.586 1.00  90.70 0 A 1
ATOM   1427 H H   . THR . . 93 ?  3.637 17.725 -35.798 1.00  90.70 0 A 1
ATOM   1428 H HA  . THR . . 93 ?  2.713 20.538 -36.239 1.00  90.70 0 A 1
ATOM   1429 H HB  . THR . . 93 ?  1.051 18.067 -35.680 1.00  90.70 0 A 1
ATOM   1430 H HG1 . THR . . 93 ?  2.141 18.183 -37.684 1.00  90.70 0 A 1
ATOM   1431 H HG21 . THR . . 93 ? -0.102 20.139 -34.962 1.00  90.70 0 A 1
ATOM   1432 H HG22 . THR . . 93 ?  0.300 20.916 -36.515 1.00  90.70 0 A 1
ATOM   1433 H HG23 . THR . . 93 ? -0.812 19.527 -36.462 1.00  90.70 0 A 1
ATOM   1434 N N   . MET . . 94 ?  2.361 21.174 -33.838 1.00  92.11 0 A 1
ATOM   1435 C CA  . MET . . 94 ?  2.148 21.592 -32.459 1.00  92.11 0 A 1
ATOM   1436 C C   . MET . . 94 ?  0.693 21.997 -32.271 1.00  92.11 0 A 1
ATOM   1437 O O   . MET . . 94 ?  0.198 22.847 -33.017 1.00  92.11 0 A 1
ATOM   1438 C CB  . MET . . 94 ?  3.092 22.716 -32.034 1.00  92.11 0 A 1
ATOM   1439 C CG  . MET . . 94 ?  4.563 22.297 -32.010 1.00  92.11 0 A 1
ATOM   1440 S SD  . MET . . 94 ?  5.620 23.504 -31.164 1.00  92.11 0 A 1
ATOM   1441 C CE  . MET . . 94 ?  5.448 24.930 -32.270 1.00  92.11 0 A 1
ATOM   1442 H H   . MET . . 94 ?  2.302 21.885 -34.553 1.00  92.11 0 A 1
ATOM   1443 H HA  . MET . . 94 ?  2.367 20.747 -31.806 1.00  92.11 0 A 1
ATOM   1444 H HB2 . MET . . 94 ?  2.820 23.014 -31.022 1.00  92.11 0 A 1
ATOM   1445 H HB3 . MET . . 94 ?  2.965 23.571 -32.699 1.00  92.11 0 A 1
ATOM   1446 H HG2 . MET . . 94 ?  4.918 22.159 -33.031 1.00  92.11 0 A 1
ATOM   1447 H HG3 . MET . . 94 ?  4.650 21.345 -31.487 1.00  92.11 0 A 1
ATOM   1448 H HE1 . MET . . 94 ?  5.650 24.620 -33.296 1.00  92.11 0 A 1
ATOM   1449 H HE2 . MET . . 94 ?  4.439 25.337 -32.207 1.00  92.11 0 A 1
ATOM   1450 H HE3 . MET . . 94 ?  6.162 25.702 -31.984 1.00  92.11 0 A 1
ATOM   1451 N N   . ARG . . 95 ?  0.003 21.417 -31.283 1.00  90.66 0 A 1
ATOM   1452 C CA  . ARG . . 95 ? -1.392 21.772 -30.975 1.00  90.66 0 A 1
ATOM   1453 C C   . ARG . . 95 ? -1.580 22.432 -29.624 1.00  90.66 0 A 1
ATOM   1454 O O   . ARG . . 95 ? -0.939 22.079 -28.638 1.00  90.66 0 A 1
ATOM   1455 C CB  . ARG . . 95 ? -2.344 20.585 -31.142 1.00  90.66 0 A 1
ATOM   1456 C CG  . ARG . . 95 ? -2.652 20.342 -32.616 1.00  90.66 0 A 1
ATOM   1457 C CD  . ARG . . 95 ? -3.962 19.562 -32.723 1.00  90.66 0 A 1
ATOM   1458 N NE  . ARG . . 95 ? -4.009 18.786 -33.959 1.00  90.66 0 A 1
ATOM   1459 C CZ  . ARG . . 95 ? -4.725 17.692 -34.066 1.00  90.66 0 A 1
ATOM   1460 N NH1 . ARG . . 95 ? -5.859 17.503 -33.447 1.00  90.66 1 A 1
ATOM   1461 N NH2 . ARG . . 95 ? -4.232 16.744 -34.781 1.00  90.66 0 A 1
ATOM   1462 H H   . ARG . . 95 ?  0.485 20.739 -30.710 1.00  90.66 0 A 1
ATOM   1463 H HA  . ARG . . 95 ? -1.707 22.533 -31.689 1.00  90.66 0 A 1
ATOM   1464 H HB2 . ARG . . 95 ? -1.914 19.681 -30.711 1.00  90.66 0 A 1
ATOM   1465 H HB3 . ARG . . 95 ? -3.277 20.815 -30.628 1.00  90.66 0 A 1
ATOM   1466 H HG2 . ARG . . 95 ? -1.823 19.793 -33.063 1.00  90.66 0 A 1
ATOM   1467 H HG3 . ARG . . 95 ? -2.767 21.293 -33.135 1.00  90.66 0 A 1
ATOM   1468 H HD2 . ARG . . 95 ? -4.026 18.871 -31.883 1.00  90.66 0 A 1
ATOM   1469 H HD3 . ARG . . 95 ? -4.795 20.263 -32.672 1.00  90.66 0 A 1
ATOM   1470 H HE  . ARG . . 95 ? -3.117 18.692 -34.424 1.00  90.66 0 A 1
ATOM   1471 H HH11 . ARG . . 95 ? -6.321 16.605 -33.457 1.00  90.66 0 A 1
ATOM   1472 H HH12 . ARG . . 95 ? -6.222 18.250 -32.872 1.00  90.66 0 A 1
ATOM   1473 H HH21 . ARG . . 95 ? -4.439 15.814 -34.446 1.00  90.66 0 A 1
ATOM   1474 H HH22 . ARG . . 95 ? -3.247 16.899 -34.942 1.00  90.66 0 A 1
ATOM   1475 N N   . PHE . . 96 ? -2.523 23.366 -29.588 1.00  90.00 0 A 1
ATOM   1476 C CA  . PHE . . 96 ? -2.881 24.114 -28.392 1.00  90.00 0 A 1
ATOM   1477 C C   . PHE . . 96 ? -4.380 24.423 -28.389 1.00  90.00 0 A 1
ATOM   1478 O O   . PHE . . 96 ? -4.910 24.969 -29.357 1.00  90.00 0 A 1
ATOM   1479 C CB  . PHE . . 96 ? -2.060 25.408 -28.341 1.00  90.00 0 A 1
ATOM   1480 C CG  . PHE . . 96 ? -0.562 25.226 -28.509 1.00  90.00 0 A 1
ATOM   1481 C CD1 . PHE . . 96 ?  0.257 25.016 -27.385 1.00  90.00 0 A 1
ATOM   1482 C CD2 . PHE . . 96 ?  0.019 25.290 -29.793 1.00  90.00 0 A 1
ATOM   1483 C CE1 . PHE . . 96 ?  1.653 24.926 -27.536 1.00  90.00 0 A 1
ATOM   1484 C CE2 . PHE . . 96 ?  1.412 25.192 -29.944 1.00  90.00 0 A 1
ATOM   1485 C CZ  . PHE . . 96 ?  2.231 25.018 -28.815 1.00  90.00 0 A 1
ATOM   1486 H H   . PHE . . 96 ? -2.959 23.633 -30.460 1.00  90.00 0 A 1
ATOM   1487 H HA  . PHE . . 96 ? -2.643 23.517 -27.511 1.00  90.00 0 A 1
ATOM   1488 H HB2 . PHE . . 96 ? -2.410 26.075 -29.128 1.00  90.00 0 A 1
ATOM   1489 H HB3 . PHE . . 96 ? -2.251 25.902 -27.388 1.00  90.00 0 A 1
ATOM   1490 H HD1 . PHE . . 96 ? -0.183 24.958 -26.400 1.00  90.00 0 A 1
ATOM   1491 H HD2 . PHE . . 96 ? -0.605 25.419 -30.665 1.00  90.00 0 A 1
ATOM   1492 H HE1 . PHE . . 96 ?  2.290 24.792 -26.674 1.00  90.00 0 A 1
ATOM   1493 H HE2 . PHE . . 96 ?  1.858 25.259 -30.925 1.00  90.00 0 A 1
ATOM   1494 H HZ  . PHE . . 96 ?  3.303 24.953 -28.931 1.00  90.00 0 A 1
ATOM   1495 N N   . PHE . . 97 ? -5.048 24.104 -27.285 1.00  84.87 0 A 1
ATOM   1496 C CA  . PHE . . 97 ? -6.485 24.314 -27.075 1.00  84.87 0 A 1
ATOM   1497 C C   . PHE . . 97 ? -6.703 25.604 -26.293 1.00  84.87 0 A 1
ATOM   1498 O O   . PHE . . 97 ? -7.426 26.497 -26.726 1.00  84.87 0 A 1
ATOM   1499 C CB  . PHE . . 97 ? -7.062 23.060 -26.393 1.00  84.87 0 A 1
ATOM   1500 C CG  . PHE . . 97 ? -6.879 21.876 -27.315 1.00  84.87 0 A 1
ATOM   1501 C CD1 . PHE . . 97 ? -7.847 21.627 -28.303 1.00  84.87 0 A 1
ATOM   1502 C CD2 . PHE . . 97 ? -5.642 21.203 -27.357 1.00  84.87 0 A 1
ATOM   1503 C CE1 . PHE . . 97 ? -7.551 20.765 -29.369 1.00  84.87 0 A 1
ATOM   1504 C CE2 . PHE . . 97 ? -5.327 20.396 -28.459 1.00  84.87 0 A 1
ATOM   1505 C CZ  . PHE . . 97 ? -6.274 20.193 -29.475 1.00  84.87 0 A 1
ATOM   1506 H H   . PHE . . 97 ? -4.546 23.608 -26.561 1.00  84.87 0 A 1
ATOM   1507 H HA  . PHE . . 97 ? -6.985 24.436 -28.035 1.00  84.87 0 A 1
ATOM   1508 H HB2 . PHE . . 97 ? -6.555 22.876 -25.445 1.00  84.87 0 A 1
ATOM   1509 H HB3 . PHE . . 97 ? -8.123 23.208 -26.194 1.00  84.87 0 A 1
ATOM   1510 H HD1 . PHE . . 97 ? -8.800 22.135 -28.275 1.00  84.87 0 A 1
ATOM   1511 H HD2 . PHE . . 97 ? -4.900 21.373 -26.591 1.00  84.87 0 A 1
ATOM   1512 H HE1 . PHE . . 97 ? -8.300 20.559 -30.120 1.00  84.87 0 A 1
ATOM   1513 H HE2 . PHE . . 97 ? -4.364 19.910 -28.521 1.00  84.87 0 A 1
ATOM   1514 H HZ  . PHE . . 97 ? -6.046 19.543 -30.307 1.00  84.87 0 A 1
ATOM   1515 N N   . ASN . . 98 ? -5.937 25.764 -25.215 1.00  81.92 0 A 1
ATOM   1516 C CA  . ASN . . 98 ? -5.769 27.033 -24.519 1.00  81.92 0 A 1
ATOM   1517 C C   . ASN . . 98 ? -4.567 27.796 -25.108 1.00  81.92 0 A 1
ATOM   1518 O O   . ASN . . 98 ? -3.419 27.506 -24.775 1.00  81.92 0 A 1
ATOM   1519 C CB  . ASN . . 98 ? -5.641 26.734 -23.015 1.00  81.92 0 A 1
ATOM   1520 C CG  . ASN . . 98 ? -6.907 26.105 -22.454 1.00  81.92 0 A 1
ATOM   1521 N ND2 . ASN . . 98 ? -6.792 25.163 -21.548 1.00  81.92 0 A 1
ATOM   1522 O OD1 . ASN . . 98 ? -8.014 26.453 -22.820 1.00  81.92 0 A 1
ATOM   1523 H H   . ASN . . 98 ? -5.386 24.972 -24.916 1.00  81.92 0 A 1
ATOM   1524 H HA  . ASN . . 98 ? -6.658 27.647 -24.663 1.00  81.92 0 A 1
ATOM   1525 H HB2 . ASN . . 98 ? -4.795 26.069 -22.842 1.00  81.92 0 A 1
ATOM   1526 H HB3 . ASN . . 98 ? -5.463 27.663 -22.474 1.00  81.92 0 A 1
ATOM   1527 H HD21 . ASN . . 98 ? -5.889 24.831 -21.239 1.00  81.92 0 A 1
ATOM   1528 H HD22 . ASN . . 98 ? -7.657 24.761 -21.215 1.00  81.92 0 A 1
ATOM   1529 N N   . PHE . . 99 ? -4.823 28.761 -25.993 1.00  89.33 0 A 1
ATOM   1530 C CA  . PHE . . 99 ? -3.806 29.619 -26.619 1.00  89.33 0 A 1
ATOM   1531 C C   . PHE . . 99 ? -4.241 31.092 -26.600 1.00  89.33 0 A 1
ATOM   1532 O O   . PHE . . 99 ? -5.428 31.403 -26.508 1.00  89.33 0 A 1
ATOM   1533 C CB  . PHE . . 99 ? -3.504 29.134 -28.048 1.00  89.33 0 A 1
ATOM   1534 C CG  . PHE . . 99 ? -4.675 29.242 -29.008 1.00  89.33 0 A 1
ATOM   1535 C CD1 . PHE . . 99 ? -5.641 28.221 -29.056 1.00  89.33 0 A 1
ATOM   1536 C CD2 . PHE . . 99 ? -4.826 30.381 -29.821 1.00  89.33 0 A 1
ATOM   1537 C CE1 . PHE . . 99 ? -6.763 28.345 -29.891 1.00  89.33 0 A 1
ATOM   1538 C CE2 . PHE . . 99 ? -5.948 30.503 -30.661 1.00  89.33 0 A 1
ATOM   1539 C CZ  . PHE . . 99 ? -6.919 29.486 -30.695 1.00  89.33 0 A 1
ATOM   1540 H H   . PHE . . 99 ? -5.785 28.936 -26.246 1.00  89.33 0 A 1
ATOM   1541 H HA  . PHE . . 99 ? -2.881 29.547 -26.047 1.00  89.33 0 A 1
ATOM   1542 H HB2 . PHE . . 99 ? -3.181 28.094 -28.002 1.00  89.33 0 A 1
ATOM   1543 H HB3 . PHE . . 99 ? -2.667 29.709 -28.446 1.00  89.33 0 A 1
ATOM   1544 H HD1 . PHE . . 99 ? -5.540 27.347 -28.429 1.00  89.33 0 A 1
ATOM   1545 H HD2 . PHE . . 99 ? -4.087 31.168 -29.791 1.00  89.33 0 A 1
ATOM   1546 H HE1 . PHE . . 99 ? -7.514 27.569 -29.885 1.00  89.33 0 A 1
ATOM   1547 H HE2 . PHE . . 99 ? -6.065 31.389 -31.267 1.00  89.33 0 A 1
ATOM   1548 H HZ  . PHE . . 99 ? -7.790 29.583 -31.326 1.00  89.33 0 A 1
ATOM   1549 N N   . SER . . 100 ? -3.279 32.015 -26.694 1.00  86.18 0 A 1
ATOM   1550 C CA  . SER . . 100 ? -3.529 33.463 -26.726 1.00  86.18 0 A 1
ATOM   1551 C C   . SER . . 100 ? -3.222 34.072 -28.099 1.00  86.18 0 A 1
ATOM   1552 O O   . SER . . 100 ? -2.506 33.488 -28.912 1.00  86.18 0 A 1
ATOM   1553 C CB  . SER . . 100 ? -2.742 34.157 -25.606 1.00  86.18 0 A 1
ATOM   1554 O OG  . SER . . 100 ? -1.361 34.213 -25.913 1.00  86.18 0 A 1
ATOM   1555 H H   . SER . . 100 ? -2.326 31.704 -26.816 1.00  86.18 0 A 1
ATOM   1556 H HA  . SER . . 100 ? -4.586 33.645 -26.526 1.00  86.18 0 A 1
ATOM   1557 H HB2 . SER . . 100 ? -3.116 35.172 -25.477 1.00  86.18 0 A 1
ATOM   1558 H HB3 . SER . . 100 ? -2.890 33.613 -24.674 1.00  86.18 0 A 1
ATOM   1559 H HG  . SER . . 100 ? -0.869 34.289 -25.092 1.00  86.18 0 A 1
ATOM   1560 N N   . ALA . . 101 ? -3.717 35.286 -28.362 1.00  86.28 0 A 1
ATOM   1561 C CA  . ALA . . 101 ? -3.363 36.023 -29.580 1.00  86.28 0 A 1
ATOM   1562 C C   . ALA . . 101 ? -1.852 36.328 -29.653 1.00  86.28 0 A 1
ATOM   1563 O O   . ALA . . 101 ? -1.237 36.168 -30.705 1.00  86.28 0 A 1
ATOM   1564 C CB  . ALA . . 101 ? -4.206 37.302 -29.638 1.00  86.28 0 A 1
ATOM   1565 H H   . ALA . . 101 ? -4.340 35.723 -27.697 1.00  86.28 0 A 1
ATOM   1566 H HA  . ALA . . 101 ? -3.609 35.409 -30.446 1.00  86.28 0 A 1
ATOM   1567 H HB1 . ALA . . 101 ? -3.974 37.846 -30.554 1.00  86.28 0 A 1
ATOM   1568 H HB2 . ALA . . 101 ? -5.267 37.049 -29.641 1.00  86.28 0 A 1
ATOM   1569 H HB3 . ALA . . 101 ? -3.988 37.941 -28.783 1.00  86.28 0 A 1
ATOM   1570 N N   . ALA . . 102 ? -1.232 36.676 -28.518 1.00  87.83 0 A 1
ATOM   1571 C CA  . ALA . . 102 ?  0.215 36.879 -28.420 1.00  87.83 0 A 1
ATOM   1572 C C   . ALA . . 102 ?  1.008 35.609 -28.781 1.00  87.83 0 A 1
ATOM   1573 O O   . ALA . . 102 ?  2.043 35.696 -29.431 1.00  87.83 0 A 1
ATOM   1574 C CB  . ALA . . 102 ?  0.539 37.356 -26.999 1.00  87.83 0 A 1
ATOM   1575 H H   . ALA . . 102 ? -1.781 36.776 -27.676 1.00  87.83 0 A 1
ATOM   1576 H HA  . ALA . . 102 ?  0.510 37.659 -29.123 1.00  87.83 0 A 1
ATOM   1577 H HB1 . ALA . . 102 ?  0.006 38.282 -26.785 1.00  87.83 0 A 1
ATOM   1578 H HB2 . ALA . . 102 ?  0.258 36.596 -26.270 1.00  87.83 0 A 1
ATOM   1579 H HB3 . ALA . . 102 ?  1.610 37.544 -26.917 1.00  87.83 0 A 1
ATOM   1580 N N   . MET . . 103 ?  0.487 34.433 -28.423 1.00  88.60 0 A 1
ATOM   1581 C CA  . MET . . 103 ?  1.072 33.135 -28.756 1.00  88.60 0 A 1
ATOM   1582 C C   . MET . . 103 ?  0.958 32.772 -30.246 1.00  88.60 0 A 1
ATOM   1583 O O   . MET . . 103 ?  1.876 32.169 -30.794 1.00  88.60 0 A 1
ATOM   1584 C CB  . MET . . 103 ?  0.424 32.102 -27.832 1.00  88.60 0 A 1
ATOM   1585 C CG  . MET . . 103 ?  0.653 30.670 -28.281 1.00  88.60 0 A 1
ATOM   1586 S SD  . MET . . 103 ?  0.314 29.496 -26.962 1.00  88.60 0 A 1
ATOM   1587 C CE  . MET . . 103 ?  1.144 28.088 -27.717 1.00  88.60 0 A 1
ATOM   1588 H H   . MET . . 103 ? -0.368 34.433 -27.884 1.00  88.60 0 A 1
ATOM   1589 H HA  . MET . . 103 ?  2.138 33.161 -28.529 1.00  88.60 0 A 1
ATOM   1590 H HB2 . MET . . 103 ? -0.653 32.258 -27.779 1.00  88.60 0 A 1
ATOM   1591 H HB3 . MET . . 103 ?  0.838 32.234 -26.832 1.00  88.60 0 A 1
ATOM   1592 H HG2 . MET . . 103 ? -0.004 30.460 -29.125 1.00  88.60 0 A 1
ATOM   1593 H HG3 . MET . . 103 ?  1.688 30.557 -28.605 1.00  88.60 0 A 1
ATOM   1594 H HE1 . MET . . 103 ?  0.503 27.654 -28.484 1.00  88.60 0 A 1
ATOM   1595 H HE2 . MET . . 103 ?  1.354 27.358 -26.936 1.00  88.60 0 A 1
ATOM   1596 H HE3 . MET . . 103 ?  2.084 28.394 -28.177 1.00  88.60 0 A 1
ATOM   1597 N N   . LYS . . 104 ? -0.110 33.181 -30.947 1.00  89.13 0 A 1
ATOM   1598 C CA  . LYS . . 104 ? -0.113 33.088 -32.418 1.00  89.13 0 A 1
ATOM   1599 C C   . LYS . . 104 ?  0.952 34.012 -33.025 1.00  89.13 0 A 1
ATOM   1600 O O   . LYS . . 104 ?  1.655 33.613 -33.944 1.00  89.13 0 A 1
ATOM   1601 C CB  . LYS . . 104 ? -1.512 33.357 -33.000 1.00  89.13 0 A 1
ATOM   1602 C CG  . LYS . . 104 ? -1.450 33.169 -34.525 1.00  89.13 0 A 1
ATOM   1603 C CD  . LYS . . 104 ? -2.781 33.328 -35.258 1.00  89.13 0 A 1
ATOM   1604 C CE  . LYS . . 104 ? -2.458 33.148 -36.747 1.00  89.13 0 A 1
ATOM   1605 N NZ  . LYS . . 104 ? -3.631 33.349 -37.628 1.00  89.13 1 A 1
ATOM   1606 H H   . LYS . . 104 ? -0.870 33.638 -30.465 1.00  89.13 0 A 1
ATOM   1607 H HA  . LYS . . 104 ?  0.181 32.076 -32.694 1.00  89.13 0 A 1
ATOM   1608 H HB2 . LYS . . 104 ? -2.224 32.650 -32.574 1.00  89.13 0 A 1
ATOM   1609 H HB3 . LYS . . 104 ? -1.827 34.374 -32.766 1.00  89.13 0 A 1
ATOM   1610 H HG2 . LYS . . 104 ? -1.058 32.175 -34.738 1.00  89.13 0 A 1
ATOM   1611 H HG3 . LYS . . 104 ? -0.766 33.906 -34.946 1.00  89.13 0 A 1
ATOM   1612 H HD2 . LYS . . 104 ? -3.191 34.320 -35.066 1.00  89.13 0 A 1
ATOM   1613 H HD3 . LYS . . 104 ? -3.471 32.552 -34.925 1.00  89.13 0 A 1
ATOM   1614 H HE2 . LYS . . 104 ? -1.667 33.848 -37.016 1.00  89.13 0 A 1
ATOM   1615 H HE3 . LYS . . 104 ? -2.053 32.147 -36.890 1.00  89.13 0 A 1
ATOM   1616 H HZ1 . LYS . . 104 ? -4.369 32.705 -37.383 1.00  89.13 0 A 1
ATOM   1617 H HZ2 . LYS . . 104 ? -3.961 34.302 -37.573 1.00  89.13 0 A 1
ATOM   1618 H HZ3 . LYS . . 104 ? -3.355 33.159 -38.581 1.00  89.13 0 A 1
ATOM   1619 N N   . ASN . . 105 ?  1.079 35.232 -32.501 1.00  87.17 0 A 1
ATOM   1620 C CA  . ASN . . 105 ?  2.013 36.237 -33.018 1.00  87.17 0 A 1
ATOM   1621 C C   . ASN . . 105 ?  3.490 35.932 -32.685 1.00  87.17 0 A 1
ATOM   1622 O O   . ASN . . 105 ?  4.387 36.432 -33.367 1.00  87.17 0 A 1
ATOM   1623 C CB  . ASN . . 105 ?  1.598 37.621 -32.490 1.00  87.17 0 A 1
ATOM   1624 C CG  . ASN . . 105 ?  0.244 38.113 -32.983 1.00  87.17 0 A 1
ATOM   1625 N ND2 . ASN . . 105 ? -0.158 39.287 -32.555 1.00  87.17 0 A 1
ATOM   1626 O OD1 . ASN . . 105 ? -0.466 37.485 -33.753 1.00  87.17 0 A 1
ATOM   1627 H H   . ASN . . 105 ?  0.422 35.507 -31.785 1.00  87.17 0 A 1
ATOM   1628 H HA  . ASN . . 105 ?  1.942 36.249 -34.106 1.00  87.17 0 A 1
ATOM   1629 H HB2 . ASN . . 105 ?  1.588 37.604 -31.400 1.00  87.17 0 A 1
ATOM   1630 H HB3 . ASN . . 105 ?  2.343 38.350 -32.808 1.00  87.17 0 A 1
ATOM   1631 H HD21 . ASN . . 105 ?  0.439 39.851 -31.968 1.00  87.17 0 A 1
ATOM   1632 H HD22 . ASN . . 105 ? -1.030 39.623 -32.938 1.00  87.17 0 A 1
ATOM   1633 N N   . SER . . 106 ?  3.769 35.125 -31.654 1.00  88.42 0 A 1
ATOM   1634 C CA  . SER . . 106 ?  5.115 34.608 -31.384 1.00  88.42 0 A 1
ATOM   1635 C C   . SER . . 106 ?  5.493 33.521 -32.401 1.00  88.42 0 A 1
ATOM   1636 O O   . SER . . 106 ?  6.592 33.570 -32.953 1.00  88.42 0 A 1
ATOM   1637 C CB  . SER . . 106 ?  5.247 34.136 -29.928 1.00  88.42 0 A 1
ATOM   1638 O OG  . SER . . 106 ?  4.456 32.995 -29.681 1.00  88.42 0 A 1
ATOM   1639 H H   . SER . . 106 ?  3.018 34.818 -31.052 1.00  88.42 0 A 1
ATOM   1640 H HA  . SER . . 106 ?  5.826 35.425 -31.502 1.00  88.42 0 A 1
ATOM   1641 H HB2 . SER . . 106 ?  6.291 33.905 -29.718 1.00  88.42 0 A 1
ATOM   1642 H HB3 . SER . . 106 ?  4.934 34.940 -29.262 1.00  88.42 0 A 1
ATOM   1643 H HG  . SER . . 106 ?  4.668 32.617 -28.824 1.00  88.42 0 A 1
ATOM   1644 N N   . LEU . . 107 ?  4.553 32.635 -32.743 1.00  91.27 0 A 1
ATOM   1645 C CA  . LEU . . 107 ?  4.678 31.555 -33.732 1.00  91.27 0 A 1
ATOM   1646 C C   . LEU . . 107 ?  4.375 32.015 -35.176 1.00  91.27 0 A 1
ATOM   1647 O O   . LEU . . 107 ?  3.546 31.430 -35.876 1.00  91.27 0 A 1
ATOM   1648 C CB  . LEU . . 107 ?  3.787 30.382 -33.278 1.00  91.27 0 A 1
ATOM   1649 C CG  . LEU . . 107 ?  4.187 29.748 -31.932 1.00  91.27 0 A 1
ATOM   1650 C CD1 . LEU . . 107 ?  3.136 28.722 -31.521 1.00  91.27 0 A 1
ATOM   1651 C CD2 . LEU . . 107 ?  5.536 29.039 -32.014 1.00  91.27 0 A 1
ATOM   1652 H H   . LEU . . 107 ?  3.691 32.666 -32.217 1.00  91.27 0 A 1
ATOM   1653 H HA  . LEU . . 107 ?  5.713 31.214 -33.745 1.00  91.27 0 A 1
ATOM   1654 H HB2 . LEU . . 107 ?  2.762 30.744 -33.205 1.00  91.27 0 A 1
ATOM   1655 H HB3 . LEU . . 107 ?  3.814 29.605 -34.042 1.00  91.27 0 A 1
ATOM   1656 H HG  . LEU . . 107 ?  4.235 30.512 -31.155 1.00  91.27 0 A 1
ATOM   1657 H HD11 . LEU . . 107 ?  3.391 28.305 -30.546 1.00  91.27 0 A 1
ATOM   1658 H HD12 . LEU . . 107 ?  2.172 29.227 -31.455 1.00  91.27 0 A 1
ATOM   1659 H HD13 . LEU . . 107 ?  3.086 27.922 -32.259 1.00  91.27 0 A 1
ATOM   1660 H HD21 . LEU . . 107 ?  5.731 28.499 -31.088 1.00  91.27 0 A 1
ATOM   1661 H HD22 . LEU . . 107 ?  6.330 29.770 -32.163 1.00  91.27 0 A 1
ATOM   1662 H HD23 . LEU . . 107 ?  5.535 28.331 -32.843 1.00  91.27 0 A 1
ATOM   1663 N N   . ALA . . 108 ?  5.038 33.082 -35.626 1.00  90.41 0 A 1
ATOM   1664 C CA  . ALA . . 108 ?  5.020 33.502 -37.030 1.00  90.41 0 A 1
ATOM   1665 C C   . ALA . . 108 ?  5.882 32.571 -37.907 1.00  90.41 0 A 1
ATOM   1666 O O   . ALA . . 108 ?  6.868 32.015 -37.426 1.00  90.41 0 A 1
ATOM   1667 C CB  . ALA . . 108 ?  5.475 34.963 -37.123 1.00  90.41 0 A 1
ATOM   1668 H H   . ALA . . 108 ?  5.730 33.488 -35.012 1.00  90.41 0 A 1
ATOM   1669 H HA  . ALA . . 108 ?  3.995 33.444 -37.395 1.00  90.41 0 A 1
ATOM   1670 H HB1 . ALA . . 108 ?  5.471 35.284 -38.165 1.00  90.41 0 A 1
ATOM   1671 H HB2 . ALA . . 108 ?  6.489 35.062 -36.734 1.00  90.41 0 A 1
ATOM   1672 H HB3 . ALA . . 108 ?  4.801 35.600 -36.550 1.00  90.41 0 A 1
ATOM   1673 N N   . ALA . . 109 ?  5.525 32.425 -39.187 1.00  91.36 0 A 1
ATOM   1674 C CA  . ALA . . 109 ?  6.298 31.623 -40.138 1.00  91.36 0 A 1
ATOM   1675 C C   . ALA . . 109 ?  7.727 32.169 -40.328 1.00  91.36 0 A 1
ATOM   1676 O O   . ALA . . 109 ?  7.944 33.377 -40.216 1.00  91.36 0 A 1
ATOM   1677 C CB  . ALA . . 109 ?  5.532 31.514 -41.462 1.00  91.36 0 A 1
ATOM   1678 H H   . ALA . . 109 ?  4.749 32.962 -39.549 1.00  91.36 0 A 1
ATOM   1679 H HA  . ALA . . 109 ?  6.391 30.621 -39.720 1.00  91.36 0 A 1
ATOM   1680 H HB1 . ALA . . 109 ?  6.080 30.862 -42.142 1.00  91.36 0 A 1
ATOM   1681 H HB2 . ALA . . 109 ?  5.432 32.498 -41.919 1.00  91.36 0 A 1
ATOM   1682 H HB3 . ALA . . 109 ?  4.546 31.082 -41.290 1.00  91.36 0 A 1
ATOM   1683 N N   . GLY . . 110 ?  8.687 31.278 -40.584 1.00  88.65 0 A 1
ATOM   1684 C CA  . GLY . . 110 ? 10.115 31.606 -40.690 1.00  88.65 0 A 1
ATOM   1685 C C   . GLY . . 110 ? 10.850 31.765 -39.352 1.00  88.65 0 A 1
ATOM   1686 O O   . GLY . . 110 ? 12.048 32.029 -39.339 1.00  88.65 0 A 1
ATOM   1687 H H   . GLY . . 110 ?  8.429 30.308 -40.696 1.00  88.65 0 A 1
ATOM   1688 H HA2 . GLY . . 110 ? 10.613 30.815 -41.252 1.00  88.65 0 A 1
ATOM   1689 H HA3 . GLY . . 110 ? 10.234 32.533 -41.250 1.00  88.65 0 A 1
ATOM   1690 N N   . ARG . . 111 ? 10.169 31.621 -38.204 1.00  91.44 0 A 1
ATOM   1691 C CA  . ARG . . 111 ? 10.819 31.658 -36.882 1.00  91.44 0 A 1
ATOM   1692 C C   . ARG . . 111 ? 11.252 30.275 -36.426 1.00  91.44 0 A 1
ATOM   1693 O O   . ARG . . 111 ? 10.485 29.322 -36.546 1.00  91.44 0 A 1
ATOM   1694 C CB  . ARG . . 111 ?  9.909 32.293 -35.830 1.00  91.44 0 A 1
ATOM   1695 C CG  . ARG . . 111 ?  9.767 33.794 -36.084 1.00  91.44 0 A 1
ATOM   1696 C CD  . ARG . . 111 ?  8.955 34.411 -34.952 1.00  91.44 0 A 1
ATOM   1697 N NE  . ARG . . 111 ?  9.008 35.880 -35.000 1.00  91.44 0 A 1
ATOM   1698 C CZ  . ARG . . 111 ?  8.215 36.699 -34.341 1.00  91.44 0 A 1
ATOM   1699 N NH1 . ARG . . 111 ?  7.281 36.247 -33.556 1.00  91.44 1 A 1
ATOM   1700 N NH2 . ARG . . 111 ?  8.337 37.988 -34.469 1.00  91.44 0 A 1
ATOM   1701 H H   . ARG . . 111 ?  9.184 31.406 -38.259 1.00  91.44 0 A 1
ATOM   1702 H HA  . ARG . . 111 ? 11.727 32.257 -36.956 1.00  91.44 0 A 1
ATOM   1703 H HB2 . ARG . . 111 ?  8.934 31.807 -35.836 1.00  91.44 0 A 1
ATOM   1704 H HB3 . ARG . . 111 ? 10.360 32.148 -34.848 1.00  91.44 0 A 1
ATOM   1705 H HG2 . ARG . . 111 ?  9.266 33.972 -37.036 1.00  91.44 0 A 1
ATOM   1706 H HG3 . ARG . . 111 ? 10.758 34.246 -36.107 1.00  91.44 0 A 1
ATOM   1707 H HD2 . ARG . . 111 ?  7.927 34.057 -35.042 1.00  91.44 0 A 1
ATOM   1708 H HD3 . ARG . . 111 ?  9.365 34.075 -34.000 1.00  91.44 0 A 1
ATOM   1709 H HE  . ARG . . 111 ?  9.735 36.282 -35.574 1.00  91.44 0 A 1
ATOM   1710 H HH11 . ARG . . 111 ?  7.224 35.244 -33.446 1.00  91.44 0 A 1
ATOM   1711 H HH12 . ARG . . 111 ?  6.467 36.802 -33.337 1.00  91.44 0 A 1
ATOM   1712 H HH21 . ARG . . 111 ?  7.770 38.602 -33.904 1.00  91.44 0 A 1
ATOM   1713 H HH22 . ARG . . 111 ?  9.079 38.358 -35.047 1.00  91.44 0 A 1
ATOM   1714 N N   . ARG . . 112 ? 12.433 30.192 -35.812 1.00  90.72 0 A 1
ATOM   1715 C CA  . ARG . . 112 ? 12.903 28.991 -35.113 1.00  90.72 0 A 1
ATOM   1716 C C   . ARG . . 112 ? 12.235 28.857 -33.750 1.00  90.72 0 A 1
ATOM   1717 O O   . ARG . . 112 ? 12.074 29.832 -33.012 1.00  90.72 0 A 1
ATOM   1718 C CB  . ARG . . 112 ? 14.428 29.004 -34.973 1.00  90.72 0 A 1
ATOM   1719 C CG  . ARG . . 112 ? 15.117 28.885 -36.336 1.00  90.72 0 A 1
ATOM   1720 C CD  . ARG . . 112 ? 16.624 28.797 -36.112 1.00  90.72 0 A 1
ATOM   1721 N NE  . ARG . . 112 ? 17.351 28.702 -37.387 1.00  90.72 0 A 1
ATOM   1722 C CZ  . ARG . . 112 ? 18.636 28.419 -37.490 1.00  90.72 0 A 1
ATOM   1723 N NH1 . ARG . . 112 ? 19.371 28.175 -36.438 1.00  90.72 1 A 1
ATOM   1724 N NH2 . ARG . . 112 ? 19.194 28.371 -38.667 1.00  90.72 0 A 1
ATOM   1725 H H   . ARG . . 112 ? 12.993 31.030 -35.741 1.00  90.72 0 A 1
ATOM   1726 H HA  . ARG . . 112 ? 12.626 28.112 -35.695 1.00  90.72 0 A 1
ATOM   1727 H HB2 . ARG . . 112 ? 14.744 29.927 -34.487 1.00  90.72 0 A 1
ATOM   1728 H HB3 . ARG . . 112 ? 14.733 28.162 -34.352 1.00  90.72 0 A 1
ATOM   1729 H HG2 . ARG . . 112 ? 14.891 29.757 -36.949 1.00  90.72 0 A 1
ATOM   1730 H HG3 . ARG . . 112 ? 14.774 27.984 -36.845 1.00  90.72 0 A 1
ATOM   1731 H HD2 . ARG . . 112 ? 16.961 29.678 -35.567 1.00  90.72 0 A 1
ATOM   1732 H HD3 . ARG . . 112 ? 16.833 27.915 -35.506 1.00  90.72 0 A 1
ATOM   1733 H HE  . ARG . . 112 ? 16.826 28.851 -38.237 1.00  90.72 0 A 1
ATOM   1734 H HH11 . ARG . . 112 ? 18.922 28.120 -35.536 1.00  90.72 0 A 1
ATOM   1735 H HH12 . ARG . . 112 ? 20.352 27.937 -36.482 1.00  90.72 0 A 1
ATOM   1736 H HH21 . ARG . . 112 ? 20.167 28.109 -38.735 1.00  90.72 0 A 1
ATOM   1737 H HH22 . ARG . . 112 ? 18.631 28.512 -39.493 1.00  90.72 0 A 1
ATOM   1738 N N   . VAL . . 113 ? 11.846 27.636 -33.408 1.00  91.00 0 A 1
ATOM   1739 C CA  . VAL . . 113 ? 11.183 27.310 -32.147 1.00  91.00 0 A 1
ATOM   1740 C C   . VAL . . 113 ? 11.804 26.048 -31.572 1.00  91.00 0 A 1
ATOM   1741 O O   . VAL . . 113 ? 11.821 25.008 -32.225 1.00  91.00 0 A 1
ATOM   1742 C CB  . VAL . . 113 ?  9.664 27.142 -32.343 1.00  91.00 0 A 1
ATOM   1743 C CG1 . VAL . . 113 ?  8.962 26.861 -31.009 1.00  91.00 0 A 1
ATOM   1744 C CG2 . VAL . . 113 ?  9.031 28.412 -32.929 1.00  91.00 0 A 1
ATOM   1745 H H   . VAL . . 113 ? 11.953 26.896 -34.087 1.00  91.00 0 A 1
ATOM   1746 H HA  . VAL . . 113 ? 11.344 28.118 -31.433 1.00  91.00 0 A 1
ATOM   1747 H HB  . VAL . . 113 ?  9.468 26.315 -33.026 1.00  91.00 0 A 1
ATOM   1748 H HG11 . VAL . . 113 ?  9.248 25.873 -30.646 1.00  91.00 0 A 1
ATOM   1749 H HG12 . VAL . . 113 ?  7.880 26.871 -31.143 1.00  91.00 0 A 1
ATOM   1750 H HG13 . VAL . . 113 ?  9.246 27.610 -30.270 1.00  91.00 0 A 1
ATOM   1751 H HG21 . VAL . . 113 ?  7.962 28.253 -33.072 1.00  91.00 0 A 1
ATOM   1752 H HG22 . VAL . . 113 ?  9.206 29.261 -32.269 1.00  91.00 0 A 1
ATOM   1753 H HG23 . VAL . . 113 ?  9.465 28.628 -33.905 1.00  91.00 0 A 1
ATOM   1754 N N   . LEU . . 114 ? 12.277 26.149 -30.332 1.00  90.04 0 A 1
ATOM   1755 C CA  . LEU . . 114 ? 12.588 24.999 -29.493 1.00  90.04 0 A 1
ATOM   1756 C C   . LEU . . 114 ? 11.276 24.508 -28.863 1.00  90.04 0 A 1
ATOM   1757 O O   . LEU . . 114 ? 10.553 25.313 -28.271 1.00  90.04 0 A 1
ATOM   1758 C CB  . LEU . . 114 ? 13.606 25.434 -28.424 1.00  90.04 0 A 1
ATOM   1759 C CG  . LEU . . 114 ? 14.324 24.238 -27.772 1.00  90.04 0 A 1
ATOM   1760 C CD1 . LEU . . 114 ? 15.677 24.010 -28.440 1.00  90.04 0 A 1
ATOM   1761 C CD2 . LEU . . 114 ? 14.562 24.485 -26.283 1.00  90.04 0 A 1
ATOM   1762 H H   . LEU . . 114 ? 12.198 27.040 -29.864 1.00  90.04 0 A 1
ATOM   1763 H HA  . LEU . . 114 ? 13.024 24.210 -30.107 1.00  90.04 0 A 1
ATOM   1764 H HB2 . LEU . . 114 ? 13.080 26.009 -27.662 1.00  90.04 0 A 1
ATOM   1765 H HB3 . LEU . . 114 ? 14.349 26.096 -28.870 1.00  90.04 0 A 1
ATOM   1766 H HG  . LEU . . 114 ? 13.713 23.341 -27.873 1.00  90.04 0 A 1
ATOM   1767 H HD11 . LEU . . 114 ? 15.536 23.816 -29.503 1.00  90.04 0 A 1
ATOM   1768 H HD12 . LEU . . 114 ? 16.171 23.152 -27.984 1.00  90.04 0 A 1
ATOM   1769 H HD13 . LEU . . 114 ? 16.316 24.884 -28.317 1.00  90.04 0 A 1
ATOM   1770 H HD21 . LEU . . 114 ? 15.082 23.630 -25.851 1.00  90.04 0 A 1
ATOM   1771 H HD22 . LEU . . 114 ? 13.608 24.609 -25.771 1.00  90.04 0 A 1
ATOM   1772 H HD23 . LEU . . 114 ? 15.179 25.372 -26.144 1.00  90.04 0 A 1
ATOM   1773 N N   . ALA . . 115 ? 10.953 23.224 -28.974 1.00  90.82 0 A 1
ATOM   1774 C CA  . ALA . . 115 ?  9.735 22.631 -28.425 1.00  90.82 0 A 1
ATOM   1775 C C   . ALA . . 115 ? 10.052 21.348 -27.649 1.00  90.82 0 A 1
ATOM   1776 O O   . ALA . . 115 ? 10.706 20.451 -28.172 1.00  90.82 0 A 1
ATOM   1777 C CB  . ALA . . 115 ?  8.743 22.382 -29.569 1.00  90.82 0 A 1
ATOM   1778 H H   . ALA . . 115 ? 11.575 22.619 -29.490 1.00  90.82 0 A 1
ATOM   1779 H HA  . ALA . . 115 ?  9.270 23.329 -27.729 1.00  90.82 0 A 1
ATOM   1780 H HB1 . ALA . . 115 ?  7.821 21.958 -29.173 1.00  90.82 0 A 1
ATOM   1781 H HB2 . ALA . . 115 ?  9.176 21.686 -30.288 1.00  90.82 0 A 1
ATOM   1782 H HB3 . ALA . . 115 ?  8.520 23.322 -30.074 1.00  90.82 0 A 1
ATOM   1783 N N   . TYR . . 116 ?  9.560 21.256 -26.412 1.00  90.10 0 A 1
ATOM   1784 C CA  . TYR . . 116 ?  9.665 20.076 -25.560 1.00  90.10 0 A 1
ATOM   1785 C C   . TYR . . 116 ?  8.290 19.479 -25.267 1.00  90.10 0 A 1
ATOM   1786 O O   . TYR . . 116 ?  7.380 20.169 -24.792 1.00  90.10 0 A 1
ATOM   1787 C CB  . TYR . . 116 ? 10.390 20.412 -24.253 1.00  90.10 0 A 1
ATOM   1788 C CG  . TYR . . 116 ? 10.522 19.202 -23.347 1.00  90.10 0 A 1
ATOM   1789 C CD1 . TYR . . 116 ?  9.683 19.036 -22.225 1.00  90.10 0 A 1
ATOM   1790 C CD2 . TYR . . 116 ? 11.462 18.209 -23.673 1.00  90.10 0 A 1
ATOM   1791 C CE1 . TYR . . 116 ?  9.820 17.895 -21.407 1.00  90.10 0 A 1
ATOM   1792 C CE2 . TYR . . 116 ? 11.581 17.058 -22.877 1.00  90.10 0 A 1
ATOM   1793 C CZ  . TYR . . 116 ? 10.782 16.912 -21.727 1.00  90.10 0 A 1
ATOM   1794 O OH  . TYR . . 116 ? 10.950 15.828 -20.930 1.00  90.10 0 A 1
ATOM   1795 H H   . TYR . . 116 ?  9.065 22.052 -26.034 1.00  90.10 0 A 1
ATOM   1796 H HA  . TYR . . 116 ? 10.258 19.319 -26.073 1.00  90.10 0 A 1
ATOM   1797 H HB2 . TYR . . 116 ? 11.387 20.786 -24.486 1.00  90.10 0 A 1
ATOM   1798 H HB3 . TYR . . 116 ?  9.848 21.200 -23.730 1.00  90.10 0 A 1
ATOM   1799 H HD1 . TYR . . 116 ?  8.945 19.787 -21.985 1.00  90.10 0 A 1
ATOM   1800 H HD2 . TYR . . 116 ? 12.111 18.337 -24.526 1.00  90.10 0 A 1
ATOM   1801 H HE1 . TYR . . 116 ?  9.212 17.770 -20.523 1.00  90.10 0 A 1
ATOM   1802 H HE2 . TYR . . 116 ? 12.315 16.307 -23.128 1.00  90.10 0 A 1
ATOM   1803 H HH  . TYR . . 116 ? 11.721 15.330 -21.213 1.00  90.10 0 A 1
ATOM   1804 N N   . GLY . . 117 ?  8.142 18.178 -25.497 1.00  86.57 0 A 1
ATOM   1805 C CA  . GLY . . 117 ?  6.927 17.455 -25.153 1.00  86.57 0 A 1
ATOM   1806 C C   . GLY . . 117 ?  6.941 16.003 -25.606 1.00  86.57 0 A 1
ATOM   1807 O O   . GLY . . 117 ?  7.911 15.504 -26.169 1.00  86.57 0 A 1
ATOM   1808 H H   . GLY . . 117 ?  8.907 17.667 -25.913 1.00  86.57 0 A 1
ATOM   1809 H HA2 . GLY . . 117 ?  6.074 17.952 -25.616 1.00  86.57 0 A 1
ATOM   1810 H HA3 . GLY . . 117 ?  6.796 17.477 -24.071 1.00  86.57 0 A 1
ATOM   1811 N N   . GLU . . 118 ?  5.828 15.321 -25.358 1.00  88.18 0 A 1
ATOM   1812 C CA  . GLU . . 118 ?  5.632 13.944 -25.801 1.00  88.18 0 A 1
ATOM   1813 C C   . GLU . . 118 ?  5.190 13.889 -27.267 1.00  88.18 0 A 1
ATOM   1814 O O   . GLU . . 118 ?  4.122 14.405 -27.607 1.00  88.18 0 A 1
ATOM   1815 C CB  . GLU . . 118 ?  4.593 13.285 -24.901 1.00  88.18 0 A 1
ATOM   1816 C CG  . GLU . . 118 ?  4.509 11.779 -25.170 1.00  88.18 0 A 1
ATOM   1817 C CD  . GLU . . 118 ?  3.536 11.116 -24.202 1.00  88.18 0 A 1
ATOM   1818 O OE1 . GLU . . 118 ?  3.770  9.973 -23.755 1.00  88.18 0 A 1
ATOM   1819 O OE2 . GLU . . 118 ?  2.523 11.777 -23.881 1.00  88.18 -1 A 1
ATOM   1820 H H   . GLU . . 118 ?  5.076 15.780 -24.863 1.00  88.18 0 A 1
ATOM   1821 H HA  . GLU . . 118 ?  6.570 13.401 -25.690 1.00  88.18 0 A 1
ATOM   1822 H HB2 . GLU . . 118 ?  4.873 13.447 -23.860 1.00  88.18 0 A 1
ATOM   1823 H HB3 . GLU . . 118 ?  3.623 13.754 -25.068 1.00  88.18 0 A 1
ATOM   1824 H HG2 . GLU . . 118 ?  5.507 11.360 -25.044 1.00  88.18 0 A 1
ATOM   1825 H HG3 . GLU . . 118 ?  4.175 11.600 -26.192 1.00  88.18 0 A 1
ATOM   1826 N N   . ALA . . 119 ?  5.977 13.225 -28.114 1.00  88.54 0 A 1
ATOM   1827 C CA  . ALA . . 119 ?  5.680 13.031 -29.530 1.00  88.54 0 A 1
ATOM   1828 C C   . ALA . . 119 ?  4.554 12.006 -29.751 1.00  88.54 0 A 1
ATOM   1829 O O   . ALA . . 119 ?  4.565 10.913 -29.182 1.00  88.54 0 A 1
ATOM   1830 C CB  . ALA . . 119 ?  6.969 12.602 -30.237 1.00  88.54 0 A 1
ATOM   1831 H H   . ALA . . 119 ?  6.844 12.846 -27.761 1.00  88.54 0 A 1
ATOM   1832 H HA  . ALA . . 119 ?  5.363 13.986 -29.948 1.00  88.54 0 A 1
ATOM   1833 H HB1 . ALA . . 119 ?  6.783 12.485 -31.305 1.00  88.54 0 A 1
ATOM   1834 H HB2 . ALA . . 119 ?  7.325 11.655 -29.830 1.00  88.54 0 A 1
ATOM   1835 H HB3 . ALA . . 119 ?  7.738 13.359 -30.091 1.00  88.54 0 A 1
ATOM   1836 N N   . LYS . . 120 ?  3.571 12.322 -30.603 1.00  86.27 0 A 1
ATOM   1837 C CA  . LYS . . 120 ?  2.376 11.485 -30.832 1.00  86.27 0 A 1
ATOM   1838 C C   . LYS . . 120 ?  2.134 11.240 -32.334 1.00  86.27 0 A 1
ATOM   1839 O O   . LYS . . 120 ?  2.298 12.141 -33.145 1.00  86.27 0 A 1
ATOM   1840 C CB  . LYS . . 120 ?  1.178 12.103 -30.073 1.00  86.27 0 A 1
ATOM   1841 C CG  . LYS . . 120 ?  1.533 12.501 -28.627 1.00  86.27 0 A 1
ATOM   1842 C CD  . LYS . . 120 ?  0.378 12.421 -27.629 1.00  86.27 0 A 1
ATOM   1843 C CE  . LYS . . 120 ?  0.961 12.661 -26.229 1.00  86.27 0 A 1
ATOM   1844 N NZ  . LYS . . 120 ?  0.183 12.044 -25.127 1.00  86.27 1 A 1
ATOM   1845 H H   . LYS . . 120 ?  3.552 13.275 -30.935 1.00  86.27 0 A 1
ATOM   1846 H HA  . LYS . . 120 ?  2.564 10.509 -30.386 1.00  86.27 0 A 1
ATOM   1847 H HB2 . LYS . . 120 ?  0.393 11.349 -30.020 1.00  86.27 0 A 1
ATOM   1848 H HB3 . LYS . . 120 ?  0.803 12.978 -30.605 1.00  86.27 0 A 1
ATOM   1849 H HG2 . LYS . . 120 ?  2.297 11.817 -28.258 1.00  86.27 0 A 1
ATOM   1850 H HG3 . LYS . . 120 ?  1.938 13.514 -28.628 1.00  86.27 0 A 1
ATOM   1851 H HD2 . LYS . . 120 ? -0.032 11.413 -27.693 1.00  86.27 0 A 1
ATOM   1852 H HD3 . LYS . . 120 ? -0.390 13.158 -27.865 1.00  86.27 0 A 1
ATOM   1853 H HE2 . LYS . . 120 ?  1.083 13.732 -26.067 1.00  86.27 0 A 1
ATOM   1854 H HE3 . LYS . . 120 ?  1.961 12.229 -26.204 1.00  86.27 0 A 1
ATOM   1855 H HZ1 . LYS . . 120 ?  0.727 12.055 -24.275 1.00  86.27 0 A 1
ATOM   1856 H HZ2 . LYS . . 120 ? -0.704 12.491 -24.941 1.00  86.27 0 A 1
ATOM   1857 H HZ3 . LYS . . 120 ?  0.026 11.057 -25.272 1.00  86.27 0 A 1
ATOM   1858 N N   . ARG . . 121 ?  1.766 10.011 -32.731 1.00  77.62 0 A 1
ATOM   1859 C CA  . ARG . . 121 ?  1.704  9.540 -34.139 1.00  77.62 0 A 1
ATOM   1860 C C   . ARG . . 121 ?  0.447  9.975 -34.893 1.00  77.62 0 A 1
ATOM   1861 O O   . ARG . . 121 ? -0.656  9.750 -34.405 1.00  77.62 0 A 1
ATOM   1862 C CB  . ARG . . 121 ?  1.750  8.000 -34.178 1.00  77.62 0 A 1
ATOM   1863 C CG  . ARG . . 121 ?  1.969  7.476 -35.609 1.00  77.62 0 A 1
ATOM   1864 C CD  . ARG . . 121 ?  1.802  5.961 -35.735 1.00  77.62 0 A 1
ATOM   1865 N NE  . ARG . . 121 ?  1.944  5.563 -37.149 1.00  77.62 0 A 1
ATOM   1866 C CZ  . ARG . . 121 ?  1.518  4.456 -37.731 1.00  77.62 0 A 1
ATOM   1867 N NH1 . ARG . . 121 ?  0.892  3.520 -37.073 1.00  77.62 1 A 1
ATOM   1868 N NH2 . ARG . . 121 ?  1.723  4.267 -39.003 1.00  77.62 0 A 1
ATOM   1869 H H   . ARG . . 121 ?  1.613  9.328 -32.002 1.00  77.62 0 A 1
ATOM   1870 H HA  . ARG . . 121 ?  2.567  9.944 -34.669 1.00  77.62 0 A 1
ATOM   1871 H HB2 . ARG . . 121 ?  0.815  7.602 -33.783 1.00  77.62 0 A 1
ATOM   1872 H HB3 . ARG . . 121 ?  2.558  7.640 -33.542 1.00  77.62 0 A 1
ATOM   1873 H HG2 . ARG . . 121 ?  2.969  7.759 -35.939 1.00  77.62 0 A 1
ATOM   1874 H HG3 . ARG . . 121 ?  1.245  7.926 -36.288 1.00  77.62 0 A 1
ATOM   1875 H HD2 . ARG . . 121 ?  0.814  5.686 -35.365 1.00  77.62 0 A 1
ATOM   1876 H HD3 . ARG . . 121 ?  2.565  5.465 -35.134 1.00  77.62 0 A 1
ATOM   1877 H HE  . ARG . . 121 ?  2.455  6.204 -37.740 1.00  77.62 0 A 1
ATOM   1878 H HH11 . ARG . . 121 ?  0.757  3.631 -36.078 1.00  77.62 0 A 1
ATOM   1879 H HH12 . ARG . . 121 ?  0.599  2.675 -37.544 1.00  77.62 0 A 1
ATOM   1880 H HH21 . ARG . . 121 ?  1.428  3.411 -39.452 1.00  77.62 0 A 1
ATOM   1881 H HH22 . ARG . . 121 ?  2.241  4.945 -39.543 1.00  77.62 0 A 1
ATOM   1882 N N   . GLY . . 122 ?  0.560 10.434 -36.141 1.00  76.08 0 A 1
ATOM   1883 C CA  . GLY . . 122 ? -0.636 10.654 -36.963 1.00  76.08 0 A 1
ATOM   1884 C C   . GLY . . 122 ? -0.417 11.208 -38.373 1.00  76.08 0 A 1
ATOM   1885 O O   . GLY . . 122 ?  0.569 10.885 -39.025 1.00  76.08 0 A 1
ATOM   1886 H H   . GLY . . 122 ?  1.464 10.692 -36.512 1.00  76.08 0 A 1
ATOM   1887 H HA2 . GLY . . 122 ? -1.167  9.708 -37.066 1.00  76.08 0 A 1
ATOM   1888 H HA3 . GLY . . 122 ? -1.287 11.338 -36.419 1.00  76.08 0 A 1
ATOM   1889 N N   . LYS . . 123 ? -1.399 11.974 -38.872 1.00  70.02 0 A 1
ATOM   1890 C CA  . LYS . . 123 ? -1.649 12.187 -40.312 1.00  70.02 0 A 1
ATOM   1891 C C   . LYS . . 123 ? -0.519 12.874 -41.078 1.00  70.02 0 A 1
ATOM   1892 O O   . LYS . . 123 ? -0.337 12.567 -42.249 1.00  70.02 0 A 1
ATOM   1893 C CB  . LYS . . 123 ? -2.957 12.981 -40.478 1.00  70.02 0 A 1
ATOM   1894 C CG  . LYS . . 123 ? -3.578 12.866 -41.873 1.00  70.02 0 A 1
ATOM   1895 C CD  . LYS . . 123 ? -4.946 13.558 -41.894 1.00  70.02 0 A 1
ATOM   1896 C CE  . LYS . . 123 ? -5.611 13.335 -43.254 1.00  70.02 0 A 1
ATOM   1897 N NZ  . LYS . . 123 ? -6.927 14.015 -43.332 1.00  70.02 1 A 1
ATOM   1898 H H   . LYS . . 123 ? -2.127 12.283 -38.244 1.00  70.02 0 A 1
ATOM   1899 H HA  . LYS . . 123 ? -1.769 11.211 -40.783 1.00  70.02 0 A 1
ATOM   1900 H HB2 . LYS . . 123 ? -3.691 12.592 -39.772 1.00  70.02 0 A 1
ATOM   1901 H HB3 . LYS . . 123 ? -2.776 14.033 -40.256 1.00  70.02 0 A 1
ATOM   1902 H HG2 . LYS . . 123 ? -2.924 13.333 -42.610 1.00  70.02 0 A 1
ATOM   1903 H HG3 . LYS . . 123 ? -3.704 11.813 -42.122 1.00  70.02 0 A 1
ATOM   1904 H HD2 . LYS . . 123 ? -4.808 14.625 -41.716 1.00  70.02 0 A 1
ATOM   1905 H HD3 . LYS . . 123 ? -5.577 13.143 -41.107 1.00  70.02 0 A 1
ATOM   1906 H HE2 . LYS . . 123 ? -4.946 13.719 -44.027 1.00  70.02 0 A 1
ATOM   1907 H HE3 . LYS . . 123 ? -5.727 12.263 -43.415 1.00  70.02 0 A 1
ATOM   1908 H HZ1 . LYS . . 123 ? -7.544 13.685 -42.603 1.00  70.02 0 A 1
ATOM   1909 H HZ2 . LYS . . 123 ? -7.362 13.846 -44.228 1.00  70.02 0 A 1
ATOM   1910 H HZ3 . LYS . . 123 ? -6.802 15.011 -43.224 1.00  70.02 0 A 1
ATOM   1911 N N   . TYR . . 124 ?  0.214 13.776 -40.429 1.00  70.00 0 A 1
ATOM   1912 C CA  . TYR . . 124 ?  1.282 14.575 -41.041 1.00  70.00 0 A 1
ATOM   1913 C C   . TYR . . 124 ?  2.602 14.459 -40.260 1.00  70.00 0 A 1
ATOM   1914 O O   . TYR . . 124 ?  3.291 15.452 -40.065 1.00  70.00 0 A 1
ATOM   1915 C CB  . TYR . . 124 ?  0.804 16.028 -41.225 1.00  70.00 0 A 1
ATOM   1916 C CG  . TYR . . 124 ? -0.484 16.182 -42.020 1.00  70.00 0 A 1
ATOM   1917 C CD1 . TYR . . 124 ? -0.539 15.752 -43.361 1.00  70.00 0 A 1
ATOM   1918 C CD2 . TYR . . 124 ? -1.624 16.758 -41.424 1.00  70.00 0 A 1
ATOM   1919 C CE1 . TYR . . 124 ? -1.724 15.895 -44.107 1.00  70.00 0 A 1
ATOM   1920 C CE2 . TYR . . 124 ? -2.816 16.894 -42.163 1.00  70.00 0 A 1
ATOM   1921 C CZ  . TYR . . 124 ? -2.867 16.465 -43.506 1.00  70.00 0 A 1
ATOM   1922 O OH  . TYR . . 124 ? -4.018 16.585 -44.221 1.00  70.00 0 A 1
ATOM   1923 H H   . TYR . . 124 ? -0.011 13.958 -39.462 1.00  70.00 0 A 1
ATOM   1924 H HA  . TYR . . 124 ?  1.496 14.178 -42.033 1.00  70.00 0 A 1
ATOM   1925 H HB2 . TYR . . 124 ?  0.676 16.479 -40.240 1.00  70.00 0 A 1
ATOM   1926 H HB3 . TYR . . 124 ?  1.584 16.588 -41.741 1.00  70.00 0 A 1
ATOM   1927 H HD1 . TYR . . 124 ?  0.335 15.314 -43.821 1.00  70.00 0 A 1
ATOM   1928 H HD2 . TYR . . 124 ? -1.580 17.102 -40.402 1.00  70.00 0 A 1
ATOM   1929 H HE1 . TYR . . 124 ? -1.749 15.566 -45.135 1.00  70.00 0 A 1
ATOM   1930 H HE2 . TYR . . 124 ? -3.686 17.350 -41.714 1.00  70.00 0 A 1
ATOM   1931 H HH  . TYR . . 124 ? -3.835 16.473 -45.157 1.00  70.00 0 A 1
ATOM   1932 N N   . GLY . . 125 ?  2.920 13.251 -39.774 1.00  78.82 0 A 1
ATOM   1933 C CA  . GLY . . 125 ?  4.132 12.970 -38.998 1.00  78.82 0 A 1
ATOM   1934 C C   . GLY . . 125 ?  3.859 12.833 -37.499 1.00  78.82 0 A 1
ATOM   1935 O O   . GLY . . 125 ?  2.953 12.094 -37.086 1.00  78.82 0 A 1
ATOM   1936 H H   . GLY . . 125 ?  2.283 12.484 -39.934 1.00  78.82 0 A 1
ATOM   1937 H HA2 . GLY . . 125 ?  4.863 13.765 -39.152 1.00  78.82 0 A 1
ATOM   1938 H HA3 . GLY . . 125 ?  4.582 12.042 -39.348 1.00  78.82 0 A 1
ATOM   1939 N N   . ALA . . 126 ?  4.654 13.533 -36.692 1.00  86.93 0 A 1
ATOM   1940 C CA  . ALA . . 126 ?  4.507 13.603 -35.241 1.00  86.93 0 A 1
ATOM   1941 C C   . ALA . . 126 ?  3.707 14.854 -34.815 1.00  86.93 0 A 1
ATOM   1942 O O   . ALA . . 126 ?  3.616 15.840 -35.550 1.00  86.93 0 A 1
ATOM   1943 C CB  . ALA . . 126 ?  5.904 13.521 -34.608 1.00  86.93 0 A 1
ATOM   1944 H H   . ALA . . 126 ?  5.331 14.155 -37.112 1.00  86.93 0 A 1
ATOM   1945 H HA  . ALA . . 126 ?  3.949 12.731 -34.901 1.00  86.93 0 A 1
ATOM   1946 H HB1 . ALA . . 126 ?  6.370 12.568 -34.856 1.00  86.93 0 A 1
ATOM   1947 H HB2 . ALA . . 126 ?  5.832 13.604 -33.523 1.00  86.93 0 A 1
ATOM   1948 H HB3 . ALA . . 126 ?  6.539 14.321 -34.988 1.00  86.93 0 A 1
ATOM   1949 N N   . GLU . . 127 ?  3.111 14.829 -33.622 1.00  90.46 0 A 1
ATOM   1950 C CA  . GLU . . 127 ?  2.519 16.007 -32.976 1.00  90.46 0 A 1
ATOM   1951 C C   . GLU . . 127 ?  2.964 16.092 -31.514 1.00  90.46 0 A 1
ATOM   1952 O O   . GLU . . 127 ?  3.037 15.067 -30.836 1.00  90.46 0 A 1
ATOM   1953 C CB  . GLU . . 127 ?  0.982 16.015 -33.135 1.00  90.46 0 A 1
ATOM   1954 C CG  . GLU . . 127 ?  0.208 17.323 -32.940 1.00  90.46 0 A 1
ATOM   1955 C CD  . GLU . . 127 ? -1.250 17.206 -33.414 1.00  90.46 0 A 1
ATOM   1956 O OE1 . GLU . . 127 ? -2.141 16.829 -32.628 1.00  90.46 0 A 1
ATOM   1957 O OE2 . GLU . . 127 ? -1.554 17.552 -34.584 1.00  90.46 -1 A 1
ATOM   1958 H H   . GLU . . 127 ?  3.121 13.964 -33.099 1.00  90.46 0 A 1
ATOM   1959 H HA  . GLU . . 127 ?  2.922 16.874 -33.500 1.00  90.46 0 A 1
ATOM   1960 H HB2 . GLU . . 127 ?  0.782 15.736 -34.169 1.00  90.46 0 A 1
ATOM   1961 H HB3 . GLU . . 127 ?  0.558 15.271 -32.461 1.00  90.46 0 A 1
ATOM   1962 H HG2 . GLU . . 127 ?  0.674 18.114 -33.528 1.00  90.46 0 A 1
ATOM   1963 H HG3 . GLU . . 127 ?  0.252 17.620 -31.892 1.00  90.46 0 A 1
ATOM   1964 N N   . MET . . 128 ?  3.245 17.303 -31.032 1.00  90.45 0 A 1
ATOM   1965 C CA  . MET . . 128 ?  3.417 17.626 -29.610 1.00  90.45 0 A 1
ATOM   1966 C C   . MET . . 128 ?  2.390 18.685 -29.218 1.00  90.45 0 A 1
ATOM   1967 O O   . MET . . 128 ?  2.001 19.525 -30.024 1.00  90.45 0 A 1
ATOM   1968 C CB  . MET . . 128 ?  4.815 18.146 -29.288 1.00  90.45 0 A 1
ATOM   1969 C CG  . MET . . 128 ?  5.914 17.091 -29.374 1.00  90.45 0 A 1
ATOM   1970 S SD  . MET . . 128 ?  7.513 17.814 -28.949 1.00  90.45 0 A 1
ATOM   1971 C CE  . MET . . 128 ?  8.608 16.424 -29.336 1.00  90.45 0 A 1
ATOM   1972 H H   . MET . . 128 ?  3.171 18.082 -31.670 1.00  90.45 0 A 1
ATOM   1973 H HA  . MET . . 128 ?  3.251 16.733 -29.007 1.00  90.45 0 A 1
ATOM   1974 H HB2 . MET . . 128 ?  5.050 18.982 -29.947 1.00  90.45 0 A 1
ATOM   1975 H HB3 . MET . . 128 ?  4.808 18.513 -28.262 1.00  90.45 0 A 1
ATOM   1976 H HG2 . MET . . 128 ?  5.962 16.684 -30.383 1.00  90.45 0 A 1
ATOM   1977 H HG3 . MET . . 128 ?  5.696 16.280 -28.679 1.00  90.45 0 A 1
ATOM   1978 H HE1 . MET . . 128 ?  8.525 16.171 -30.393 1.00  90.45 0 A 1
ATOM   1979 H HE2 . MET . . 128 ?  8.343 15.560 -28.728 1.00  90.45 0 A 1
ATOM   1980 H HE3 . MET . . 128 ?  9.638 16.709 -29.120 1.00  90.45 0 A 1
ATOM   1981 N N   . ILE . . 129 ?  1.868 18.639 -27.997 1.00  85.73 0 A 1
ATOM   1982 C CA  . ILE . . 129 ?  0.579 19.280 -27.698 1.00  85.73 0 A 1
ATOM   1983 C C   . ILE . . 129 ?  0.629 19.869 -26.313 1.00  85.73 0 A 1
ATOM   1984 O O   . ILE . . 129 ?  1.092 19.204 -25.391 1.00  85.73 0 A 1
ATOM   1985 C CB  . ILE . . 129 ? -0.574 18.287 -27.822 1.00  85.73 0 A 1
ATOM   1986 C CG1 . ILE . . 129 ? -0.454 17.463 -29.109 1.00  85.73 0 A 1
ATOM   1987 C CG2 . ILE . . 129 ? -1.921 19.022 -27.733 1.00  85.73 0 A 1
ATOM   1988 C CD1 . ILE . . 129 ?  0.394 16.184 -28.897 1.00  85.73 0 A 1
ATOM   1989 H H   . ILE . . 129 ?  2.248 17.989 -27.324 1.00  85.73 0 A 1
ATOM   1990 H HA  . ILE . . 129 ?  0.406 20.092 -28.405 1.00  85.73 0 A 1
ATOM   1991 H HB  . ILE . . 129 ? -0.482 17.596 -26.984 1.00  85.73 0 A 1
ATOM   1992 H HG12 . ILE . . 129 ? -1.436 17.201 -29.502 1.00  85.73 0 A 1
ATOM   1993 H HG13 . ILE . . 129 ? -0.021 18.090 -29.889 1.00  85.73 0 A 1
ATOM   1994 H HG21 . ILE . . 129 ? -1.970 19.808 -28.486 1.00  85.73 0 A 1
ATOM   1995 H HG22 . ILE . . 129 ? -2.046 19.470 -26.747 1.00  85.73 0 A 1
ATOM   1996 H HG23 . ILE . . 129 ? -2.747 18.331 -27.903 1.00  85.73 0 A 1
ATOM   1997 H HD11 . ILE . . 129 ?  1.235 16.313 -28.216 1.00  85.73 0 A 1
ATOM   1998 H HD12 . ILE . . 129 ?  0.770 15.840 -29.860 1.00  85.73 0 A 1
ATOM   1999 H HD13 . ILE . . 129 ? -0.212 15.393 -28.454 1.00  85.73 0 A 1
ATOM   2000 N N   . HIS . . 130 ?  0.278 21.146 -26.205 1.00  77.50 0 A 1
ATOM   2001 C CA  . HIS . . 130 ?  0.798 21.971 -25.121 1.00  77.50 0 A 1
ATOM   2002 C C   . HIS . . 130 ?  2.279 21.632 -24.805 1.00  77.50 0 A 1
ATOM   2003 O O   . HIS . . 130 ?  2.597 21.357 -23.645 1.00  77.50 0 A 1
ATOM   2004 C CB  . HIS . . 130 ? -0.172 21.892 -23.928 1.00  77.50 0 A 1
ATOM   2005 C CG  . HIS . . 130 ? -1.478 22.580 -24.235 1.00  77.50 0 A 1
ATOM   2006 C CD2 . HIS . . 130 ? -2.658 22.010 -24.638 1.00  77.50 0 A 1
ATOM   2007 N ND1 . HIS . . 130 ? -1.663 23.940 -24.236 1.00  77.50 0 A 1
ATOM   2008 C CE1 . HIS . . 130 ? -2.916 24.189 -24.631 1.00  77.50 0 A 1
ATOM   2009 N NE2 . HIS . . 130 ? -3.569 23.049 -24.901 1.00  77.50 0 A 1
ATOM   2010 H H   . HIS . . 130 ? -0.107 21.607 -27.017 1.00  77.50 0 A 1
ATOM   2011 H HA  . HIS . . 130 ?  0.809 23.004 -25.466 1.00  77.50 0 A 1
ATOM   2012 H HB2 . HIS . . 130 ? -0.354 20.851 -23.659 1.00  77.50 0 A 1
ATOM   2013 H HB3 . HIS . . 130 ?  0.277 22.388 -23.067 1.00  77.50 0 A 1
ATOM   2014 H HD1 . HIS . . 130 ? -0.984 24.629 -23.947 1.00  77.50 0 A 1
ATOM   2015 H HD2 . HIS . . 130 ? -2.838 20.952 -24.760 1.00  77.50 0 A 1
ATOM   2016 H HE1 . HIS . . 130 ? -3.338 25.179 -24.722 1.00  77.50 0 A 1
ATOM   2017 N N   . PRO . . 131 ?  3.182 21.558 -25.818 1.00  88.71 0 A 1
ATOM   2018 C CA  . PRO . . 131 ?  4.604 21.498 -25.534 1.00  88.71 0 A 1
ATOM   2019 C C   . PRO . . 131 ?  5.003 22.773 -24.799 1.00  88.71 0 A 1
ATOM   2020 O O   . PRO . . 131 ?  4.442 23.851 -25.036 1.00  88.71 0 A 1
ATOM   2021 C CB  . PRO . . 131 ?  5.320 21.401 -26.886 1.00  88.71 0 A 1
ATOM   2022 C CG  . PRO . . 131 ?  4.382 22.161 -27.818 1.00  88.71 0 A 1
ATOM   2023 C CD  . PRO . . 131 ?  3.012 21.804 -27.250 1.00  88.71 0 A 1
ATOM   2024 H HA  . PRO . . 131 ?  4.841 20.628 -24.921 1.00  88.71 0 A 1
ATOM   2025 H HB2 . PRO . . 131 ?  6.313 21.850 -26.862 1.00  88.71 0 A 1
ATOM   2026 H HB3 . PRO . . 131 ?  5.389 20.356 -27.187 1.00  88.71 0 A 1
ATOM   2027 H HG2 . PRO . . 131 ?  4.559 23.233 -27.730 1.00  88.71 0 A 1
ATOM   2028 H HG3 . PRO . . 131 ?  4.488 21.832 -28.852 1.00  88.71 0 A 1
ATOM   2029 H HD2 . PRO . . 131 ?  2.689 20.888 -27.745 1.00  88.71 0 A 1
ATOM   2030 H HD3 . PRO . . 131 ?  2.281 22.587 -27.453 1.00  88.71 0 A 1
ATOM   2031 N N   . GLU . . 132 ?  6.010 22.665 -23.945 1.00  86.97 0 A 1
ATOM   2032 C CA  . GLU . . 132 ?  6.747 23.853 -23.545 1.00  86.97 0 A 1
ATOM   2033 C C   . GLU . . 132 ?  7.567 24.299 -24.754 1.00  86.97 0 A 1
ATOM   2034 O O   . GLU . . 132 ?  8.396 23.544 -25.255 1.00  86.97 0 A 1
ATOM   2035 C CB  . GLU . . 132 ?  7.619 23.575 -22.317 1.00  86.97 0 A 1
ATOM   2036 C CG  . GLU . . 132 ?  6.766 23.479 -21.042 1.00  86.97 0 A 1
ATOM   2037 C CD  . GLU . . 132 ?  7.646 23.329 -19.797 1.00  86.97 0 A 1
ATOM   2038 O OE1 . GLU . . 132 ?  7.424 22.402 -18.992 1.00  86.97 0 A 1
ATOM   2039 O OE2 . GLU . . 132 ?  8.619 24.100 -19.642 1.00  86.97 -1 A 1
ATOM   2040 H H   . GLU . . 132 ?  6.486 21.776 -23.887 1.00  86.97 0 A 1
ATOM   2041 H HA  . GLU . . 132 ?  6.050 24.652 -23.290 1.00  86.97 0 A 1
ATOM   2042 H HB2 . GLU . . 132 ?  8.321 24.402 -22.211 1.00  86.97 0 A 1
ATOM   2043 H HB3 . GLU . . 132 ?  8.183 22.653 -22.458 1.00  86.97 0 A 1
ATOM   2044 H HG2 . GLU . . 132 ?  6.088 22.629 -21.124 1.00  86.97 0 A 1
ATOM   2045 H HG3 . GLU . . 132 ?  6.166 24.384 -20.944 1.00  86.97 0 A 1
ATOM   2046 N N   . TYR . . 133 ?  7.299 25.501 -25.262 1.00  86.70 0 A 1
ATOM   2047 C CA  . TYR . . 133 ?  7.970 26.032 -26.444 1.00  86.70 0 A 1
ATOM   2048 C C   . TYR . . 133 ?  8.659 27.357 -26.121 1.00  86.70 0 A 1
ATOM   2049 O O   . TYR . . 133 ?  8.133 28.188 -25.374 1.00  86.70 0 A 1
ATOM   2050 C CB  . TYR . . 133 ?  7.002 26.131 -27.637 1.00  86.70 0 A 1
ATOM   2051 C CG  . TYR . . 133 ?  6.097 27.350 -27.611 1.00  86.70 0 A 1
ATOM   2052 C CD1 . TYR . . 133 ?  4.986 27.382 -26.747 1.00  86.70 0 A 1
ATOM   2053 C CD2 . TYR . . 133 ?  6.412 28.479 -28.394 1.00  86.70 0 A 1
ATOM   2054 C CE1 . TYR . . 133 ?  4.225 28.560 -26.622 1.00  86.70 0 A 1
ATOM   2055 C CE2 . TYR . . 133 ?  5.629 29.645 -28.302 1.00  86.70 0 A 1
ATOM   2056 C CZ  . TYR . . 133 ?  4.551 29.696 -27.397 1.00  86.70 0 A 1
ATOM   2057 O OH  . TYR . . 133 ?  3.830 30.842 -27.262 1.00  86.70 0 A 1
ATOM   2058 H H   . TYR . . 133 ?  6.623 26.096 -24.805 1.00  86.70 0 A 1
ATOM   2059 H HA  . TYR . . 133 ?  8.751 25.329 -26.734 1.00  86.70 0 A 1
ATOM   2060 H HB2 . TYR . . 133 ?  6.394 25.228 -27.686 1.00  86.70 0 A 1
ATOM   2061 H HB3 . TYR . . 133 ?  7.599 26.160 -28.549 1.00  86.70 0 A 1
ATOM   2062 H HD1 . TYR . . 133 ?  4.749 26.513 -26.151 1.00  86.70 0 A 1
ATOM   2063 H HD2 . TYR . . 133 ?  7.265 28.453 -29.056 1.00  86.70 0 A 1
ATOM   2064 H HE1 . TYR . . 133 ?  3.402 28.593 -25.923 1.00  86.70 0 A 1
ATOM   2065 H HE2 . TYR . . 133 ?  5.857 30.506 -28.912 1.00  86.70 0 A 1
ATOM   2066 H HH  . TYR . . 133 ?  3.138 30.718 -26.609 1.00  86.70 0 A 1
ATOM   2067 N N   . ARG . . 134 ?  9.830 27.565 -26.719 1.00  84.66 0 A 1
ATOM   2068 C CA  . ARG . . 134 ? 10.592 28.809 -26.669 1.00  84.66 0 A 1
ATOM   2069 C C   . ARG . . 134 ? 10.890 29.230 -28.101 1.00  84.66 0 A 1
ATOM   2070 O O   . ARG . . 134 ? 11.585 28.530 -28.832 1.00  84.66 0 A 1
ATOM   2071 C CB  . ARG . . 134 ? 11.855 28.594 -25.816 1.00  84.66 0 A 1
ATOM   2072 C CG  . ARG . . 134 ? 12.633 29.897 -25.581 1.00  84.66 0 A 1
ATOM   2073 C CD  . ARG . . 134 ? 13.832 29.655 -24.653 1.00  84.66 0 A 1
ATOM   2074 N NE  . ARG . . 134 ? 14.587 30.901 -24.421 1.00  84.66 0 A 1
ATOM   2075 C CZ  . ARG . . 134 ? 15.796 30.999 -23.894 1.00  84.66 0 A 1
ATOM   2076 N NH1 . ARG . . 134 ? 16.459 29.986 -23.423 1.00  84.66 1 A 1
ATOM   2077 N NH2 . ARG . . 134 ? 16.406 32.144 -23.852 1.00  84.66 0 A 1
ATOM   2078 H H   . ARG . . 134 ? 10.191 26.818 -27.295 1.00  84.66 0 A 1
ATOM   2079 H HA  . ARG . . 134 ?  9.988 29.583 -26.196 1.00  84.66 0 A 1
ATOM   2080 H HB2 . ARG . . 134 ? 12.507 27.869 -26.303 1.00  84.66 0 A 1
ATOM   2081 H HB3 . ARG . . 134 ? 11.557 28.189 -24.849 1.00  84.66 0 A 1
ATOM   2082 H HG2 . ARG . . 134 ? 12.993 30.281 -26.535 1.00  84.66 0 A 1
ATOM   2083 H HG3 . ARG . . 134 ? 11.972 30.635 -25.126 1.00  84.66 0 A 1
ATOM   2084 H HD2 . ARG . . 134 ? 14.486 28.915 -25.114 1.00  84.66 0 A 1
ATOM   2085 H HD3 . ARG . . 134 ? 13.479 29.263 -23.700 1.00  84.66 0 A 1
ATOM   2086 H HE  . ARG . . 134 ? 14.201 31.757 -24.793 1.00  84.66 0 A 1
ATOM   2087 H HH11 . ARG . . 134 ? 16.172 29.031 -23.580 1.00  84.66 0 A 1
ATOM   2088 H HH12 . ARG . . 134 ? 17.430 30.173 -23.214 1.00  84.66 0 A 1
ATOM   2089 H HH21 . ARG . . 134 ? 16.104 32.940 -24.395 1.00  84.66 0 A 1
ATOM   2090 H HH22 . ARG . . 134 ? 17.392 32.088 -23.644 1.00  84.66 0 A 1
ATOM   2091 N N   . VAL . . 135 ? 10.339 30.369 -28.509 1.00  85.84 0 A 1
ATOM   2092 C CA  . VAL . . 135 ? 10.718 31.002 -29.778 1.00  85.84 0 A 1
ATOM   2093 C C   . VAL . . 135 ? 12.150 31.496 -29.627 1.00  85.84 0 A 1
ATOM   2094 O O   . VAL . . 135 ? 12.448 32.217 -28.671 1.00  85.84 0 A 1
ATOM   2095 C CB  . VAL . . 135 ?  9.769 32.154 -30.156 1.00  85.84 0 A 1
ATOM   2096 C CG1 . VAL . . 135 ? 10.098 32.739 -31.531 1.00  85.84 0 A 1
ATOM   2097 C CG2 . VAL . . 135 ?  8.313 31.669 -30.192 1.00  85.84 0 A 1
ATOM   2098 H H   . VAL . . 135 ?  9.794 30.905 -27.848 1.00  85.84 0 A 1
ATOM   2099 H HA  . VAL . . 135 ? 10.691 30.259 -30.575 1.00  85.84 0 A 1
ATOM   2100 H HB  . VAL . . 135 ?  9.841 32.948 -29.413 1.00  85.84 0 A 1
ATOM   2101 H HG11 . VAL . . 135 ? 10.078 31.956 -32.289 1.00  85.84 0 A 1
ATOM   2102 H HG12 . VAL . . 135 ?  9.376 33.515 -31.787 1.00  85.84 0 A 1
ATOM   2103 H HG13 . VAL . . 135 ? 11.090 33.190 -31.517 1.00  85.84 0 A 1
ATOM   2104 H HG21 . VAL . . 135 ?  7.671 32.449 -30.601 1.00  85.84 0 A 1
ATOM   2105 H HG22 . VAL . . 135 ?  8.230 30.784 -30.823 1.00  85.84 0 A 1
ATOM   2106 H HG23 . VAL . . 135 ?  7.978 31.427 -29.183 1.00  85.84 0 A 1
ATOM   2107 N N   . GLN . . 136 ? 13.024 31.093 -30.540 1.00  83.30 0 A 1
ATOM   2108 C CA  . GLN . . 136 ? 14.370 31.639 -30.620 1.00  83.30 0 A 1
ATOM   2109 C C   . GLN . . 136 ? 14.337 32.944 -31.425 1.00  83.30 0 A 1
ATOM   2110 O O   . GLN . . 136 ? 13.525 33.104 -32.338 1.00  83.30 0 A 1
ATOM   2111 C CB  . GLN . . 136 ? 15.335 30.606 -31.211 1.00  83.30 0 A 1
ATOM   2112 C CG  . GLN . . 136 ? 15.466 29.358 -30.320 1.00  83.30 0 A 1
ATOM   2113 C CD  . GLN . . 136 ? 16.611 28.486 -30.807 1.00  83.30 0 A 1
ATOM   2114 N NE2 . GLN . . 136 ? 16.372 27.241 -31.139 1.00  83.30 0 A 1
ATOM   2115 O OE1 . GLN . . 136 ? 17.733 28.937 -30.903 1.00  83.30 0 A 1
ATOM   2116 H H   . GLN . . 136 ? 12.698 30.566 -31.338 1.00  83.30 0 A 1
ATOM   2117 H HA  . GLN . . 136 ? 14.724 31.878 -29.617 1.00  83.30 0 A 1
ATOM   2118 H HB2 . GLN . . 136 ? 16.312 31.078 -31.315 1.00  83.30 0 A 1
ATOM   2119 H HB3 . GLN . . 136 ? 14.992 30.308 -32.202 1.00  83.30 0 A 1
ATOM   2120 H HG2 . GLN . . 136 ? 15.683 29.653 -29.294 1.00  83.30 0 A 1
ATOM   2121 H HG3 . GLN . . 136 ? 14.533 28.794 -30.335 1.00  83.30 0 A 1
ATOM   2122 H HE21 . GLN . . 136 ? 15.437 26.859 -31.141 1.00  83.30 0 A 1
ATOM   2123 H HE22 . GLN . . 136 ? 17.065 26.851 -31.762 1.00  83.30 0 A 1
ATOM   2124 N N   . GLY . . 137 ? 15.193 33.895 -31.049 1.00  69.87 0 A 1
ATOM   2125 C CA  . GLY . . 137 ? 15.495 35.050 -31.897 1.00  69.87 0 A 1
ATOM   2126 C C   . GLY . . 137 ? 16.503 34.668 -32.980 1.00  69.87 0 A 1
ATOM   2127 O O   . GLY . . 137 ? 16.644 33.496 -33.319 1.00  69.87 0 A 1
ATOM   2128 H H   . GLY . . 137 ? 15.848 33.674 -30.313 1.00  69.87 0 A 1
ATOM   2129 H HA2 . GLY . . 137 ? 15.918 35.848 -31.287 1.00  69.87 0 A 1
ATOM   2130 H HA3 . GLY . . 137 ? 14.592 35.422 -32.381 1.00  69.87 0 A 1
ATOM   2131 N N   . ASP . . 138 ? 17.287 35.638 -33.439 1.00  54.56 0 A 1
ATOM   2132 C CA  . ASP . . 138 ? 18.383 35.432 -34.400 1.00  54.56 0 A 1
ATOM   2133 C C   . ASP . . 138 ? 19.623 34.738 -33.782 1.00  54.56 0 A 1
ATOM   2134 O O   . ASP . . 138 ? 20.744 34.874 -34.274 1.00  54.56 0 A 1
ATOM   2135 C CB  . ASP . . 138 ? 18.721 36.776 -35.064 1.00  54.56 0 A 1
ATOM   2136 C CG  . ASP . . 138 ? 17.456 37.486 -35.555 1.00  54.56 0 A 1
ATOM   2137 O OD1 . ASP . . 138 ? 17.068 38.479 -34.897 1.00  54.56 0 A 1
ATOM   2138 O OD2 . ASP . . 138 ? 16.834 36.986 -36.518 1.00  54.56 -1 A 1
ATOM   2139 H H   . ASP . . 138 ? 17.078 36.598 -33.204 1.00  54.56 0 A 1
ATOM   2140 H HA  . ASP . . 138 ? 18.015 34.771 -35.185 1.00  54.56 0 A 1
ATOM   2141 H HB2 . ASP . . 138 ? 19.235 37.410 -34.342 1.00  54.56 0 A 1
ATOM   2142 H HB3 . ASP . . 138 ? 19.388 36.607 -35.908 1.00  54.56 0 A 1
ATOM   2143 N N   . LEU . . 139 ? 19.437 34.001 -32.681 1.00  51.82 0 A 1
ATOM   2144 C CA  . LEU . . 139 ? 20.469 33.161 -32.082 1.00  51.82 0 A 1
ATOM   2145 C C   . LEU . . 139 ? 20.684 31.936 -32.974 1.00  51.82 0 A 1
ATOM   2146 O O   . LEU . . 139 ? 19.758 31.195 -33.295 1.00  51.82 0 A 1
ATOM   2147 C CB  . LEU . . 139 ? 20.089 32.784 -30.637 1.00  51.82 0 A 1
ATOM   2148 C CG  . LEU . . 139 ? 20.356 33.919 -29.629 1.00  51.82 0 A 1
ATOM   2149 C CD1 . LEU . . 139 ? 19.649 33.628 -28.308 1.00  51.82 0 A 1
ATOM   2150 C CD2 . LEU . . 139 ? 21.851 34.089 -29.334 1.00  51.82 0 A 1
ATOM   2151 H H   . LEU . . 139 ? 18.478 33.784 -32.451 1.00  51.82 0 A 1
ATOM   2152 H HA  . LEU . . 139 ? 21.403 33.723 -32.068 1.00  51.82 0 A 1
ATOM   2153 H HB2 . LEU . . 139 ? 20.661 31.907 -30.332 1.00  51.82 0 A 1
ATOM   2154 H HB3 . LEU . . 139 ? 19.036 32.506 -30.615 1.00  51.82 0 A 1
ATOM   2155 H HG  . LEU . . 139 ? 19.962 34.856 -30.023 1.00  51.82 0 A 1
ATOM   2156 H HD11 . LEU . . 139 ? 20.019 32.695 -27.884 1.00  51.82 0 A 1
ATOM   2157 H HD12 . LEU . . 139 ? 19.838 34.428 -27.592 1.00  51.82 0 A 1
ATOM   2158 H HD13 . LEU . . 139 ? 18.574 33.540 -28.467 1.00  51.82 0 A 1
ATOM   2159 H HD21 . LEU . . 139 ? 22.389 34.378 -30.237 1.00  51.82 0 A 1
ATOM   2160 H HD22 . LEU . . 139 ? 22.261 33.156 -28.949 1.00  51.82 0 A 1
ATOM   2161 H HD23 . LEU . . 139 ? 21.989 34.869 -28.585 1.00  51.82 0 A 1
ATOM   2162 N N   . SER . . 140 ? 21.931 31.747 -33.397 1.00  56.32 0 A 1
ATOM   2163 C CA  . SER . . 140 ? 22.336 30.677 -34.309 1.00  56.32 0 A 1
ATOM   2164 C C   . SER . . 140 ? 22.345 29.293 -33.657 1.00  56.32 0 A 1
ATOM   2165 O O   . SER . . 140 ? 22.194 28.299 -34.368 1.00  56.32 0 A 1
ATOM   2166 C CB  . SER . . 140 ? 23.727 30.999 -34.863 1.00  56.32 0 A 1
ATOM   2167 O OG  . SER . . 140 ? 24.600 31.396 -33.819 1.00  56.32 0 A 1
ATOM   2168 H H   . SER . . 140 ? 22.648 32.397 -33.109 1.00  56.32 0 A 1
ATOM   2169 H HA  . SER . . 140 ? 21.632 30.638 -35.140 1.00  56.32 0 A 1
ATOM   2170 H HB2 . SER . . 140 ? 23.642 31.816 -35.580 1.00  56.32 0 A 1
ATOM   2171 H HB3 . SER . . 140 ? 24.128 30.125 -35.375 1.00  56.32 0 A 1
ATOM   2172 H HG  . SER . . 140 ? 25.505 31.387 -34.139 1.00  56.32 0 A 1
ATOM   2173 N N   . THR . . 141 ? 22.523 29.238 -32.334 1.00  65.61 0 A 1
ATOM   2174 C CA  . THR . . 141 ? 22.579 28.018 -31.520 1.00  65.61 0 A 1
ATOM   2175 C C   . THR . . 141 ? 21.405 27.935 -30.541 1.00  65.61 0 A 1
ATOM   2176 O O   . THR . . 141 ? 21.168 28.912 -29.822 1.00  65.61 0 A 1
ATOM   2177 C CB  . THR . . 141 ? 23.876 27.940 -30.698 1.00  65.61 0 A 1
ATOM   2178 C CG2 . THR . . 141 ? 25.075 27.559 -31.562 1.00  65.61 0 A 1
ATOM   2179 O OG1 . THR . . 141 ? 24.158 29.183 -30.091 1.00  65.61 0 A 1
ATOM   2180 H H   . THR . . 141 ? 22.654 30.110 -31.842 1.00  65.61 0 A 1
ATOM   2181 H HA  . THR . . 141 ? 22.556 27.162 -32.195 1.00  65.61 0 A 1
ATOM   2182 H HB  . THR . . 141 ? 23.764 27.183 -29.923 1.00  65.61 0 A 1
ATOM   2183 H HG1 . THR . . 141 ? 23.427 29.372 -29.498 1.00  65.61 0 A 1
ATOM   2184 H HG21 . THR . . 141 ? 25.964 27.498 -30.935 1.00  65.61 0 A 1
ATOM   2185 H HG22 . THR . . 141 ? 25.232 28.313 -32.334 1.00  65.61 0 A 1
ATOM   2186 H HG23 . THR . . 141 ? 24.901 26.589 -32.028 1.00  65.61 0 A 1
ATOM   2187 N N   . PRO . . 142 ? 20.737 26.773 -30.429 1.00  73.49 0 A 1
ATOM   2188 C CA  . PRO . . 142 ? 19.661 26.557 -29.470 1.00  73.49 0 A 1
ATOM   2189 C C   . PRO . . 142 ? 20.158 26.649 -28.024 1.00  73.49 0 A 1
ATOM   2190 O O   . PRO . . 142 ? 21.037 25.896 -27.605 1.00  73.49 0 A 1
ATOM   2191 C CB  . PRO . . 142 ? 19.085 25.173 -29.800 1.00  73.49 0 A 1
ATOM   2192 C CG  . PRO . . 142 ? 20.269 24.443 -30.431 1.00  73.49 0 A 1
ATOM   2193 C CD  . PRO . . 142 ? 20.970 25.556 -31.194 1.00  73.49 0 A 1
ATOM   2194 H HA  . PRO . . 142 ? 18.883 27.306 -29.615 1.00  73.49 0 A 1
ATOM   2195 H HB2 . PRO . . 142 ? 18.715 24.654 -28.916 1.00  73.49 0 A 1
ATOM   2196 H HB3 . PRO . . 142 ? 18.290 25.275 -30.539 1.00  73.49 0 A 1
ATOM   2197 H HG2 . PRO . . 142 ? 19.958 23.649 -31.110 1.00  73.49 0 A 1
ATOM   2198 H HG3 . PRO . . 142 ? 20.924 24.051 -29.653 1.00  73.49 0 A 1
ATOM   2199 H HD2 . PRO . . 142 ? 20.523 25.658 -32.183 1.00  73.49 0 A 1
ATOM   2200 H HD3 . PRO . . 142 ? 22.031 25.319 -31.276 1.00  73.49 0 A 1
ATOM   2201 N N   . GLU . . 143 ? 19.536 27.526 -27.232 1.00  72.39 0 A 1
ATOM   2202 C CA  . GLU . . 143 ? 19.673 27.541 -25.769 1.00  72.39 0 A 1
ATOM   2203 C C   . GLU . . 143 ? 18.952 26.326 -25.148 1.00  72.39 0 A 1
ATOM   2204 O O   . GLU . . 143 ? 17.830 26.425 -24.633 1.00  72.39 0 A 1
ATOM   2205 C CB  . GLU . . 143 ? 19.151 28.858 -25.171 1.00  72.39 0 A 1
ATOM   2206 C CG  . GLU . . 143 ? 20.046 30.091 -25.386 1.00  72.39 0 A 1
ATOM   2207 C CD  . GLU . . 143 ? 19.457 31.316 -24.660 1.00  72.39 0 A 1
ATOM   2208 O OE1 . GLU . . 143 ? 19.407 32.421 -25.236 1.00  72.39 0 A 1
ATOM   2209 O OE2 . GLU . . 143 ? 18.886 31.152 -23.553 1.00  72.39 -1 A 1
ATOM   2210 H H   . GLU . . 143 ? 18.909 28.187 -27.668 1.00  72.39 0 A 1
ATOM   2211 H HA  . GLU . . 143 ? 20.727 27.453 -25.507 1.00  72.39 0 A 1
ATOM   2212 H HB2 . GLU . . 143 ? 18.159 29.064 -25.572 1.00  72.39 0 A 1
ATOM   2213 H HB3 . GLU . . 143 ? 19.058 28.703 -24.096 1.00  72.39 0 A 1
ATOM   2214 H HG2 . GLU . . 143 ? 20.124 30.292 -26.454 1.00  72.39 0 A 1
ATOM   2215 H HG3 . GLU . . 143 ? 21.043 29.883 -24.996 1.00  72.39 0 A 1
ATOM   2216 N N   . LEU . . 144 ? 19.608 25.168 -25.240 1.00  78.64 0 A 1
ATOM   2217 C CA  . LEU . . 144 ? 19.311 23.947 -24.487 1.00  78.64 0 A 1
ATOM   2218 C C   . LEU . . 144 ? 19.648 24.135 -23.000 1.00  78.64 0 A 1
ATOM   2219 O O   . LEU . . 144 ? 20.340 25.082 -22.625 1.00  78.64 0 A 1
ATOM   2220 C CB  . LEU . . 144 ? 20.120 22.788 -25.102 1.00  78.64 0 A 1
ATOM   2221 C CG  . LEU . . 144 ? 19.636 22.400 -26.511 1.00  78.64 0 A 1
ATOM   2222 C CD1 . LEU . . 144 ? 20.712 21.604 -27.246 1.00  78.64 0 A 1
ATOM   2223 C CD2 . LEU . . 144 ? 18.349 21.573 -26.431 1.00  78.64 0 A 1
ATOM   2224 H H   . LEU . . 144 ? 20.469 25.183 -25.768 1.00  78.64 0 A 1
ATOM   2225 H HA  . LEU . . 144 ? 18.245 23.730 -24.554 1.00  78.64 0 A 1
ATOM   2226 H HB2 . LEU . . 144 ? 21.166 23.089 -25.147 1.00  78.64 0 A 1
ATOM   2227 H HB3 . LEU . . 144 ? 20.062 21.912 -24.456 1.00  78.64 0 A 1
ATOM   2228 H HG  . LEU . . 144 ? 19.436 23.298 -27.094 1.00  78.64 0 A 1
ATOM   2229 H HD11 . LEU . . 144 ? 21.628 22.192 -27.292 1.00  78.64 0 A 1
ATOM   2230 H HD12 . LEU . . 144 ? 20.392 21.392 -28.266 1.00  78.64 0 A 1
ATOM   2231 H HD13 . LEU . . 144 ? 20.919 20.674 -26.717 1.00  78.64 0 A 1
ATOM   2232 H HD21 . LEU . . 144 ? 17.986 21.362 -27.437 1.00  78.64 0 A 1
ATOM   2233 H HD22 . LEU . . 144 ? 18.541 20.634 -25.912 1.00  78.64 0 A 1
ATOM   2234 H HD23 . LEU . . 144 ? 17.577 22.125 -25.895 1.00  78.64 0 A 1
ATOM   2235 N N   . GLN . . 145 ? 19.156 23.246 -22.132 1.00  78.60 0 A 1
ATOM   2236 C CA  . GLN . . 145 ? 19.540 23.296 -20.720 1.00  78.60 0 A 1
ATOM   2237 C C   . GLN . . 145 ? 20.902 22.638 -20.499 1.00  78.60 0 A 1
ATOM   2238 O O   . GLN . . 145 ? 21.153 21.539 -20.978 1.00  78.60 0 A 1
ATOM   2239 C CB  . GLN . . 145 ? 18.455 22.708 -19.804 1.00  78.60 0 A 1
ATOM   2240 C CG  . GLN . . 145 ? 17.158 23.518 -19.942 1.00  78.60 0 A 1
ATOM   2241 C CD  . GLN . . 145 ? 16.192 23.399 -18.769 1.00  78.60 0 A 1
ATOM   2242 N NE2 . GLN . . 145 ? 15.061 24.066 -18.847 1.00  78.60 0 A 1
ATOM   2243 O OE1 . GLN . . 145 ? 16.394 22.753 -17.755 1.00  78.60 0 A 1
ATOM   2244 H H   . GLN . . 145 ? 18.673 22.429 -22.475 1.00  78.60 0 A 1
ATOM   2245 H HA  . GLN . . 145 ? 19.654 24.342 -20.434 1.00  78.60 0 A 1
ATOM   2246 H HB2 . GLN . . 145 ? 18.273 21.661 -20.048 1.00  78.60 0 A 1
ATOM   2247 H HB3 . GLN . . 145 ? 18.812 22.772 -18.776 1.00  78.60 0 A 1
ATOM   2248 H HG2 . GLN . . 145 ? 16.644 23.209 -20.853 1.00  78.60 0 A 1
ATOM   2249 H HG3 . GLN . . 145 ? 17.408 24.574 -20.041 1.00  78.60 0 A 1
ATOM   2250 H HE21 . GLN . . 145 ? 14.470 24.004 -18.031 1.00  78.60 0 A 1
ATOM   2251 H HE22 . GLN . . 145 ? 14.896 24.660 -19.648 1.00  78.60 0 A 1
ATOM   2252 N N   . GLU . . 146 ? 21.759 23.292 -19.714 1.00  81.01 0 A 1
ATOM   2253 C CA  . GLU . . 146 ? 23.072 22.762 -19.319 1.00  81.01 0 A 1
ATOM   2254 C C   . GLU . . 146 ? 22.976 21.583 -18.336 1.00  81.01 0 A 1
ATOM   2255 O O   . GLU . . 146 ? 23.966 20.902 -18.099 1.00  81.01 0 A 1
ATOM   2256 C CB  . GLU . . 146 ? 23.894 23.877 -18.655 1.00  81.01 0 A 1
ATOM   2257 C CG  . GLU . . 146 ? 24.149 25.088 -19.566 1.00  81.01 0 A 1
ATOM   2258 C CD  . GLU . . 146 ? 25.009 26.164 -18.884 1.00  81.01 0 A 1
ATOM   2259 O OE1 . GLU . . 146 ? 25.600 26.980 -19.626 1.00  81.01 0 A 1
ATOM   2260 O OE2 . GLU . . 146 ? 25.044 26.191 -17.632 1.00  81.01 -1 A 1
ATOM   2261 H H   . GLU . . 146 ? 21.547 24.242 -19.445 1.00  81.01 0 A 1
ATOM   2262 H HA  . GLU . . 146 ? 23.605 22.410 -20.202 1.00  81.01 0 A 1
ATOM   2263 H HB2 . GLU . . 146 ? 23.363 24.204 -17.761 1.00  81.01 0 A 1
ATOM   2264 H HB3 . GLU . . 146 ? 24.858 23.467 -18.353 1.00  81.01 0 A 1
ATOM   2265 H HG2 . GLU . . 146 ? 23.195 25.532 -19.849 1.00  81.01 0 A 1
ATOM   2266 H HG3 . GLU . . 146 ? 24.646 24.741 -20.472 1.00  81.01 0 A 1
ATOM   2267 N N   . THR . . 147 ? 21.803 21.355 -17.734 1.00  87.75 0 A 1
ATOM   2268 C CA  . THR . . 147 ? 21.547 20.308 -16.733 1.00  87.75 0 A 1
ATOM   2269 C C   . THR . . 147 ? 20.187 19.648 -16.954 1.00  87.75 0 A 1
ATOM   2270 O O   . THR . . 147 ? 19.271 20.237 -17.534 1.00  87.75 0 A 1
ATOM   2271 C CB  . THR . . 147 ? 21.643 20.842 -15.290 1.00  87.75 0 A 1
ATOM   2272 C CG2 . THR . . 147 ? 23.087 21.145 -14.891 1.00  87.75 0 A 1
ATOM   2273 O OG1 . THR . . 147 ? 20.917 22.039 -15.115 1.00  87.75 0 A 1
ATOM   2274 H H   . THR . . 147 ? 21.006 21.894 -18.040 1.00  87.75 0 A 1
ATOM   2275 H HA  . THR . . 147 ? 22.296 19.524 -16.845 1.00  87.75 0 A 1
ATOM   2276 H HB  . THR . . 147 ? 21.247 20.096 -14.601 1.00  87.75 0 A 1
ATOM   2277 H HG1 . THR . . 147 ? 21.410 22.711 -15.590 1.00  87.75 0 A 1
ATOM   2278 H HG21 . THR . . 147 ? 23.503 21.936 -15.515 1.00  87.75 0 A 1
ATOM   2279 H HG22 . THR . . 147 ? 23.693 20.247 -15.008 1.00  87.75 0 A 1
ATOM   2280 H HG23 . THR . . 147 ? 23.127 21.454 -13.846 1.00  87.75 0 A 1
ATOM   2281 N N   . LEU . . 148 ? 20.056 18.409 -16.479 1.00  87.75 0 A 1
ATOM   2282 C CA  . LEU . . 148 ? 18.825 17.622 -16.526 1.00  87.75 0 A 1
ATOM   2283 C C   . LEU . . 148 ? 17.718 18.332 -15.736 1.00  87.75 0 A 1
ATOM   2284 O O   . LEU . . 148 ? 17.890 18.654 -14.561 1.00  87.75 0 A 1
ATOM   2285 C CB  . LEU . . 148 ? 19.124 16.220 -15.960 1.00  87.75 0 A 1
ATOM   2286 C CG  . LEU . . 148 ? 20.046 15.364 -16.853 1.00  87.75 0 A 1
ATOM   2287 C CD1 . LEU . . 148 ? 20.458 14.080 -16.136 1.00  87.75 0 A 1
ATOM   2288 C CD2 . LEU . . 148 ? 19.327 14.987 -18.143 1.00  87.75 0 A 1
ATOM   2289 H H   . LEU . . 148 ? 20.839 18.018 -15.974 1.00  87.75 0 A 1
ATOM   2290 H HA  . LEU . . 148 ? 18.496 17.541 -17.562 1.00  87.75 0 A 1
ATOM   2291 H HB2 . LEU . . 148 ? 18.184 15.687 -15.820 1.00  87.75 0 A 1
ATOM   2292 H HB3 . LEU . . 148 ? 19.589 16.333 -14.981 1.00  87.75 0 A 1
ATOM   2293 H HG  . LEU . . 148 ? 20.950 15.921 -17.100 1.00  87.75 0 A 1
ATOM   2294 H HD11 . LEU . . 148 ? 20.942 13.400 -16.837 1.00  87.75 0 A 1
ATOM   2295 H HD12 . LEU . . 148 ? 21.196 14.309 -15.368 1.00  87.75 0 A 1
ATOM   2296 H HD13 . LEU . . 148 ? 19.597 13.587 -15.686 1.00  87.75 0 A 1
ATOM   2297 H HD21 . LEU . . 148 ? 19.929 14.284 -18.718 1.00  87.75 0 A 1
ATOM   2298 H HD22 . LEU . . 148 ? 19.188 15.872 -18.764 1.00  87.75 0 A 1
ATOM   2299 H HD23 . LEU . . 148 ? 18.361 14.534 -17.922 1.00  87.75 0 A 1
ATOM   2300 N N   . THR . . 149 ? 16.567 18.592 -16.358 1.00  87.12 0 A 1
ATOM   2301 C CA  . THR . . 149 ? 15.563 19.491 -15.782 1.00  87.12 0 A 1
ATOM   2302 C C   . THR . . 149 ? 14.818 18.822 -14.613 1.00  87.12 0 A 1
ATOM   2303 O O   . THR . . 149 ? 14.022 17.908 -14.840 1.00  87.12 0 A 1
ATOM   2304 C CB  . THR . . 149 ? 14.553 19.957 -16.840 1.00  87.12 0 A 1
ATOM   2305 C CG2 . THR . . 149 ? 13.750 21.144 -16.327 1.00  87.12 0 A 1
ATOM   2306 O OG1 . THR . . 149 ? 15.160 20.395 -18.025 1.00  87.12 0 A 1
ATOM   2307 H H   . THR . . 149 ? 16.417 18.262 -17.301 1.00  87.12 0 A 1
ATOM   2308 H HA  . THR . . 149 ? 16.095 20.374 -15.429 1.00  87.12 0 A 1
ATOM   2309 H HB  . THR . . 149 ? 13.865 19.147 -17.082 1.00  87.12 0 A 1
ATOM   2310 H HG1 . THR . . 149 ? 15.850 21.025 -17.802 1.00  87.12 0 A 1
ATOM   2311 H HG21 . THR . . 149 ? 14.410 21.993 -16.151 1.00  87.12 0 A 1
ATOM   2312 H HG22 . THR . . 149 ? 13.280 20.853 -15.388 1.00  87.12 0 A 1
ATOM   2313 H HG23 . THR . . 149 ? 12.989 21.406 -17.062 1.00  87.12 0 A 1
ATOM   2314 N N   . PRO . . 150 ? 14.965 19.281 -13.357 1.00  90.70 0 A 1
ATOM   2315 C CA  . PRO . . 150 ? 14.310 18.645 -12.214 1.00  90.70 0 A 1
ATOM   2316 C C   . PRO . . 150 ? 12.792 18.885 -12.207 1.00  90.70 0 A 1
ATOM   2317 O O   . PRO . . 150 ? 12.312 19.977 -12.542 1.00  90.70 0 A 1
ATOM   2318 C CB  . PRO . . 150 ? 14.982 19.254 -10.983 1.00  90.70 0 A 1
ATOM   2319 C CG  . PRO . . 150 ? 15.354 20.653 -11.468 1.00  90.70 0 A 1
ATOM   2320 C CD  . PRO . . 150 ? 15.784 20.398 -12.907 1.00  90.70 0 A 1
ATOM   2321 H HA  . PRO . . 150 ? 14.499 17.571 -12.227 1.00  90.70 0 A 1
ATOM   2322 H HB2 . PRO . . 150 ? 15.887 18.697 -10.742 1.00  90.70 0 A 1
ATOM   2323 H HB3 . PRO . . 150 ? 14.306 19.289 -10.129 1.00  90.70 0 A 1
ATOM   2324 H HG2 . PRO . . 150 ? 16.154 21.100 -10.878 1.00  90.70 0 A 1
ATOM   2325 H HG3 . PRO . . 150 ? 14.470 21.292 -11.461 1.00  90.70 0 A 1
ATOM   2326 H HD2 . PRO . . 150 ? 15.621 21.291 -13.511 1.00  90.70 0 A 1
ATOM   2327 H HD3 . PRO . . 150 ? 16.838 20.120 -12.920 1.00  90.70 0 A 1
ATOM   2328 N N   . VAL . . 151 ? 12.027 17.886 -11.766 1.00  88.13 0 A 1
ATOM   2329 C CA  . VAL . . 151 ? 10.580 17.975 -11.517 1.00  88.13 0 A 1
ATOM   2330 C C   . VAL . . 151 ? 10.300 17.625 -10.059 1.00  88.13 0 A 1
ATOM   2331 O O   . VAL . . 151 ? 10.439 16.479 -9.634 1.00  88.13 0 A 1
ATOM   2332 C CB  . VAL . . 151 ?  9.787 17.052 -12.455 1.00  88.13 0 A 1
ATOM   2333 C CG1 . VAL . . 151 ?  8.272 17.229 -12.273 1.00  88.13 0 A 1
ATOM   2334 C CG2 . VAL . . 151 ? 10.103 17.314 -13.929 1.00  88.13 0 A 1
ATOM   2335 H H   . VAL . . 151 ? 12.466 16.994 -11.587 1.00  88.13 0 A 1
ATOM   2336 H HA  . VAL . . 151 ? 10.240 18.996 -11.693 1.00  88.13 0 A 1
ATOM   2337 H HB  . VAL . . 151 ? 10.046 16.018 -12.228 1.00  88.13 0 A 1
ATOM   2338 H HG11 . VAL . . 151 ?  7.741 16.561 -12.951 1.00  88.13 0 A 1
ATOM   2339 H HG12 . VAL . . 151 ?  7.987 18.258 -12.488 1.00  88.13 0 A 1
ATOM   2340 H HG13 . VAL . . 151 ?  7.983 16.976 -11.252 1.00  88.13 0 A 1
ATOM   2341 H HG21 . VAL . . 151 ?  9.527 16.619 -14.539 1.00  88.13 0 A 1
ATOM   2342 H HG22 . VAL . . 151 ?  9.839 18.335 -14.204 1.00  88.13 0 A 1
ATOM   2343 H HG23 . VAL . . 151 ? 11.160 17.141 -14.132 1.00  88.13 0 A 1
ATOM   2344 N N   . TYR . . 152 ?  9.891 18.629 -9.294 1.00  87.99 0 A 1
ATOM   2345 C CA  . TYR . . 152 ?  9.673 18.543 -7.851 1.00  87.99 0 A 1
ATOM   2346 C C   . TYR . . 152 ?  8.250 18.074 -7.506 1.00  87.99 0 A 1
ATOM   2347 O O   . TYR . . 152 ?  7.325 18.330 -8.288 1.00  87.99 0 A 1
ATOM   2348 C CB  . TYR . . 152 ?  9.958 19.928 -7.260 1.00  87.99 0 A 1
ATOM   2349 C CG  . TYR . . 152 ? 11.406 20.340 -7.412 1.00  87.99 0 A 1
ATOM   2350 C CD1 . TYR . . 152 ? 12.350 19.817 -6.515 1.00  87.99 0 A 1
ATOM   2351 C CD2 . TYR . . 152 ? 11.822 21.176 -8.469 1.00  87.99 0 A 1
ATOM   2352 C CE1 . TYR . . 152 ? 13.713 20.115 -6.667 1.00  87.99 0 A 1
ATOM   2353 C CE2 . TYR . . 152 ? 13.191 21.468 -8.633 1.00  87.99 0 A 1
ATOM   2354 C CZ  . TYR . . 152 ? 14.140 20.921 -7.739 1.00  87.99 0 A 1
ATOM   2355 O OH  . TYR . . 152 ? 15.468 21.126 -7.939 1.00  87.99 0 A 1
ATOM   2356 H H   . TYR . . 152 ?  9.744 19.531 -9.724 1.00  87.99 0 A 1
ATOM   2357 H HA  . TYR . . 152 ? 10.385 17.837 -7.424 1.00  87.99 0 A 1
ATOM   2358 H HB2 . TYR . . 152 ?  9.709 19.923 -6.199 1.00  87.99 0 A 1
ATOM   2359 H HB3 . TYR . . 152 ?  9.318 20.664 -7.748 1.00  87.99 0 A 1
ATOM   2360 H HD1 . TYR . . 152 ? 12.036 19.166 -5.712 1.00  87.99 0 A 1
ATOM   2361 H HD2 . TYR . . 152 ? 11.093 21.566 -9.164 1.00  87.99 0 A 1
ATOM   2362 H HE1 . TYR . . 152 ? 14.428 19.691 -5.978 1.00  87.99 0 A 1
ATOM   2363 H HE2 . TYR . . 152 ? 13.521 22.099 -9.446 1.00  87.99 0 A 1
ATOM   2364 H HH  . TYR . . 152 ? 15.644 21.512 -8.800 1.00  87.99 0 A 1
ATOM   2365 N N   . PRO . . 153 ?  8.014 17.484 -6.319 1.00  85.26 0 A 1
ATOM   2366 C CA  . PRO . . 153 ?  6.666 17.403 -5.760 1.00  85.26 0 A 1
ATOM   2367 C C   . PRO . . 153 ?  6.062 18.816 -5.672 1.00  85.26 0 A 1
ATOM   2368 O O   . PRO . . 153 ?  6.764 19.775 -5.344 1.00  85.26 0 A 1
ATOM   2369 C CB  . PRO . . 153 ?  6.800 16.752 -4.377 1.00  85.26 0 A 1
ATOM   2370 C CG  . PRO . . 153 ?  8.254 16.283 -4.264 1.00  85.26 0 A 1
ATOM   2371 C CD  . PRO . . 153 ?  9.011 17.037 -5.357 1.00  85.26 0 A 1
ATOM   2372 H HA  . PRO . . 153 ?  6.050 16.772 -6.400 1.00  85.26 0 A 1
ATOM   2373 H HB2 . PRO . . 153 ?  6.118 15.907 -4.278 1.00  85.26 0 A 1
ATOM   2374 H HB3 . PRO . . 153 ?  6.589 17.478 -3.592 1.00  85.26 0 A 1
ATOM   2375 H HG2 . PRO . . 153 ?  8.305 15.209 -4.444 1.00  85.26 0 A 1
ATOM   2376 H HG3 . PRO . . 153 ?  8.667 16.503 -3.280 1.00  85.26 0 A 1
ATOM   2377 H HD2 . PRO . . 153 ?  9.739 16.377 -5.828 1.00  85.26 0 A 1
ATOM   2378 H HD3 . PRO . . 153 ?  9.529 17.893 -4.923 1.00  85.26 0 A 1
ATOM   2379 N N   . THR . . 154 ?  4.774 18.988 -5.985 1.00  86.43 0 A 1
ATOM   2380 C CA  . THR . . 154 ?  4.145 20.321 -5.964 1.00  86.43 0 A 1
ATOM   2381 C C   . THR . . 154 ?  2.655 20.294 -5.624 1.00  86.43 0 A 1
ATOM   2382 O O   . THR . . 154 ?  1.929 19.334 -5.900 1.00  86.43 0 A 1
ATOM   2383 C CB  . THR . . 154 ?  4.408 21.092 -7.273 1.00  86.43 0 A 1
ATOM   2384 C CG2 . THR . . 154 ?  3.603 20.605 -8.478 1.00  86.43 0 A 1
ATOM   2385 O OG1 . THR . . 154 ?  4.094 22.454 -7.083 1.00  86.43 0 A 1
ATOM   2386 H H   . THR . . 154 ?  4.210 18.184 -6.220 1.00  86.43 0 A 1
ATOM   2387 H HA  . THR . . 154 ?  4.627 20.894 -5.172 1.00  86.43 0 A 1
ATOM   2388 H HB  . THR . . 154 ?  5.468 21.019 -7.516 1.00  86.43 0 A 1
ATOM   2389 H HG1 . THR . . 154 ?  3.640 22.777 -7.865 1.00  86.43 0 A 1
ATOM   2390 H HG21 . THR . . 154 ?  3.915 21.152 -9.368 1.00  86.43 0 A 1
ATOM   2391 H HG22 . THR . . 154 ?  2.536 20.758 -8.316 1.00  86.43 0 A 1
ATOM   2392 H HG23 . THR . . 154 ?  3.794 19.544 -8.635 1.00  86.43 0 A 1
ATOM   2393 N N   . THR . . 155 ?  2.182 21.399 -5.050 1.00  81.59 0 A 1
ATOM   2394 C CA  . THR . . 155 ?  0.785 21.620 -4.662 1.00  81.59 0 A 1
ATOM   2395 C C   . THR . . 155 ?  0.091 22.645 -5.562 1.00  81.59 0 A 1
ATOM   2396 O O   . THR . . 155 ?  0.699 23.265 -6.439 1.00  81.59 0 A 1
ATOM   2397 C CB  . THR . . 155 ?  0.701 21.960 -3.169 1.00  81.59 0 A 1
ATOM   2398 C CG2 . THR . . 155 ?  1.189 23.365 -2.823 1.00  81.59 0 A 1
ATOM   2399 O OG1 . THR . . 155 ? -0.624 21.818 -2.711 1.00  81.59 0 A 1
ATOM   2400 H H   . THR . . 155 ?  2.822 22.177 -4.971 1.00  81.59 0 A 1
ATOM   2401 H HA  . THR . . 155 ?  0.241 20.683 -4.782 1.00  81.59 0 A 1
ATOM   2402 H HB  . THR . . 155 ?  1.311 21.232 -2.635 1.00  81.59 0 A 1
ATOM   2403 H HG1 . THR . . 155 ? -0.565 21.436 -1.832 1.00  81.59 0 A 1
ATOM   2404 H HG21 . THR . . 155 ?  2.218 23.496 -3.158 1.00  81.59 0 A 1
ATOM   2405 H HG22 . THR . . 155 ?  0.552 24.119 -3.284 1.00  81.59 0 A 1
ATOM   2406 H HG23 . THR . . 155 ?  1.164 23.488 -1.741 1.00  81.59 0 A 1
ATOM   2407 N N   . GLU . . 156 ? -1.216 22.810 -5.382 1.00  75.69 0 A 1
ATOM   2408 C CA  . GLU . . 156 ? -2.038 23.654 -6.246 1.00  75.69 0 A 1
ATOM   2409 C C   . GLU . . 156 ? -1.603 25.122 -6.239 1.00  75.69 0 A 1
ATOM   2410 O O   . GLU . . 156 ? -1.444 25.780 -5.207 1.00  75.69 0 A 1
ATOM   2411 C CB  . GLU . . 156 ? -3.520 23.529 -5.899 1.00  75.69 0 A 1
ATOM   2412 C CG  . GLU . . 156 ? -4.040 22.174 -6.383 1.00  75.69 0 A 1
ATOM   2413 C CD  . GLU . . 156 ? -5.543 21.988 -6.175 1.00  75.69 0 A 1
ATOM   2414 O OE1 . GLU . . 156 ? -5.994 20.876 -6.515 1.00  75.69 0 A 1
ATOM   2415 O OE2 . GLU . . 156 ? -6.196 22.938 -5.684 1.00  75.69 -1 A 1
ATOM   2416 H H   . GLU . . 156 ? -1.641 22.374 -4.576 1.00  75.69 0 A 1
ATOM   2417 H HA  . GLU . . 156 ? -1.913 23.292 -7.266 1.00  75.69 0 A 1
ATOM   2418 H HB2 . GLU . . 156 ? -3.662 23.634 -4.823 1.00  75.69 0 A 1
ATOM   2419 H HB3 . GLU . . 156 ? -4.065 24.320 -6.414 1.00  75.69 0 A 1
ATOM   2420 H HG2 . GLU . . 156 ? -3.505 21.382 -5.858 1.00  75.69 0 A 1
ATOM   2421 H HG3 . GLU . . 156 ? -3.820 22.086 -7.447 1.00  75.69 0 A 1
ATOM   2422 N N   . GLY . . 157 ? -1.417 25.660 -7.445 1.00  78.87 0 A 1
ATOM   2423 C CA  . GLY . . 157 ? -0.977 27.035 -7.634 1.00  78.87 0 A 1
ATOM   2424 C C   . GLY . . 157 ?  0.492 27.294 -7.281 1.00  78.87 0 A 1
ATOM   2425 O O   . GLY . . 157 ?  0.835 28.468 -7.113 1.00  78.87 0 A 1
ATOM   2426 H H   . GLY . . 157 ? -1.567 25.076 -8.255 1.00  78.87 0 A 1
ATOM   2427 H HA2 . GLY . . 157 ? -1.603 27.687 -7.025 1.00  78.87 0 A 1
ATOM   2428 H HA3 . GLY . . 157 ? -1.121 27.299 -8.682 1.00  78.87 0 A 1
ATOM   2429 N N   . VAL . . 158 ?  1.338 26.259 -7.191 1.00  85.86 0 A 1
ATOM   2430 C CA  . VAL . . 158 ?  2.810 26.350 -7.226 1.00  85.86 0 A 1
ATOM   2431 C C   . VAL . . 158 ?  3.306 25.703 -8.526 1.00  85.86 0 A 1
ATOM   2432 O O   . VAL . . 158 ?  2.950 24.569 -8.841 1.00  85.86 0 A 1
ATOM   2433 C CB  . VAL . . 158 ?  3.458 25.695 -5.987 1.00  85.86 0 A 1
ATOM   2434 C CG1 . VAL . . 158 ?  4.984 25.839 -6.019 1.00  85.86 0 A 1
ATOM   2435 C CG2 . VAL . . 158 ?  2.955 26.338 -4.690 1.00  85.86 0 A 1
ATOM   2436 H H   . VAL . . 158 ?  0.956 25.324 -7.213 1.00  85.86 0 A 1
ATOM   2437 H HA  . VAL . . 158 ?  3.105 27.399 -7.231 1.00  85.86 0 A 1
ATOM   2438 H HB  . VAL . . 158 ?  3.200 24.636 -5.958 1.00  85.86 0 A 1
ATOM   2439 H HG11 . VAL . . 158 ?  5.410 25.394 -5.120 1.00  85.86 0 A 1
ATOM   2440 H HG12 . VAL . . 158 ?  5.393 25.301 -6.874 1.00  85.86 0 A 1
ATOM   2441 H HG13 . VAL . . 158 ?  5.274 26.889 -6.067 1.00  85.86 0 A 1
ATOM   2442 H HG21 . VAL . . 158 ?  1.888 26.140 -4.579 1.00  85.86 0 A 1
ATOM   2443 H HG22 . VAL . . 158 ?  3.136 27.412 -4.702 1.00  85.86 0 A 1
ATOM   2444 H HG23 . VAL . . 158 ?  3.469 25.895 -3.836 1.00  85.86 0 A 1
ATOM   2445 N N   . LYS . . 159 ?  4.099 26.433 -9.324 1.00  83.59 0 A 1
ATOM   2446 C CA  . LYS . . 159 ?  4.610 25.959 -10.624 1.00  83.59 0 A 1
ATOM   2447 C C   . LYS . . 159 ?  6.040 25.432 -10.502 1.00  83.59 0 A 1
ATOM   2448 O O   . LYS . . 159 ?  6.837 25.997 -9.758 1.00  83.59 0 A 1
ATOM   2449 C CB  . LYS . . 159 ?  4.531 27.074 -11.684 1.00  83.59 0 A 1
ATOM   2450 C CG  . LYS . . 159 ?  3.087 27.443 -12.066 1.00  83.59 0 A 1
ATOM   2451 C CD  . LYS . . 159 ?  3.069 28.405 -13.264 1.00  83.59 0 A 1
ATOM   2452 C CE  . LYS . . 159 ?  1.628 28.700 -13.701 1.00  83.59 0 A 1
ATOM   2453 N NZ  . LYS . . 159 ?  1.589 29.497 -14.954 1.00  83.59 1 A 1
ATOM   2454 H H   . LYS . . 159 ?  4.439 27.318 -8.975 1.00  83.59 0 A 1
ATOM   2455 H HA  . LYS . . 159 ?  3.996 25.123 -10.959 1.00  83.59 0 A 1
ATOM   2456 H HB2 . LYS . . 159 ?  5.043 26.728 -12.582 1.00  83.59 0 A 1
ATOM   2457 H HB3 . LYS . . 159 ?  5.052 27.959 -11.319 1.00  83.59 0 A 1
ATOM   2458 H HG2 . LYS . . 159 ?  2.548 26.534 -12.333 1.00  83.59 0 A 1
ATOM   2459 H HG3 . LYS . . 159 ?  2.590 27.910 -11.215 1.00  83.59 0 A 1
ATOM   2460 H HD2 . LYS . . 159 ?  3.608 27.945 -14.092 1.00  83.59 0 A 1
ATOM   2461 H HD3 . LYS . . 159 ?  3.572 29.332 -12.987 1.00  83.59 0 A 1
ATOM   2462 H HE2 . LYS . . 159 ?  1.118 29.229 -12.897 1.00  83.59 0 A 1
ATOM   2463 H HE3 . LYS . . 159 ?  1.115 27.750 -13.853 1.00  83.59 0 A 1
ATOM   2464 H HZ1 . LYS . . 159 ?  2.060 30.383 -14.831 1.00  83.59 0 A 1
ATOM   2465 H HZ2 . LYS . . 159 ?  0.634 29.672 -15.233 1.00  83.59 0 A 1
ATOM   2466 H HZ3 . LYS . . 159 ?  2.045 28.995 -15.702 1.00  83.59 0 A 1
ATOM   2467 N N   . GLN . . 160 ?  6.400 24.447 -11.329 1.00  85.09 0 A 1
ATOM   2468 C CA  . GLN . . 160 ?  7.767 23.902 -11.402 1.00  85.09 0 A 1
ATOM   2469 C C   . GLN . . 160 ?  8.828 24.988 -11.641 1.00  85.09 0 A 1
ATOM   2470 O O   . GLN . . 160 ?  9.846 25.008 -10.963 1.00  85.09 0 A 1
ATOM   2471 C CB  . GLN . . 160 ?  7.852 22.843 -12.518 1.00  85.09 0 A 1
ATOM   2472 C CG  . GLN . . 160 ?  7.035 21.573 -12.221 1.00  85.09 0 A 1
ATOM   2473 C CD  . GLN . . 160 ?  7.509 20.830 -10.975 1.00  85.09 0 A 1
ATOM   2474 N NE2 . GLN . . 160 ?  6.658 20.029 -10.381 1.00  85.09 0 A 1
ATOM   2475 O OE1 . GLN . . 160 ?  8.634 20.972 -10.523 1.00  85.09 0 A 1
ATOM   2476 H H   . GLN . . 160 ?  5.686 24.001 -11.887 1.00  85.09 0 A 1
ATOM   2477 H HA  . GLN . . 160 ?  8.012 23.435 -10.449 1.00  85.09 0 A 1
ATOM   2478 H HB2 . GLN . . 160 ?  7.505 23.276 -13.456 1.00  85.09 0 A 1
ATOM   2479 H HB3 . GLN . . 160 ?  8.895 22.556 -12.653 1.00  85.09 0 A 1
ATOM   2480 H HG2 . GLN . . 160 ?  5.983 21.833 -12.107 1.00  85.09 0 A 1
ATOM   2481 H HG3 . GLN . . 160 ?  7.120 20.895 -13.070 1.00  85.09 0 A 1
ATOM   2482 H HE21 . GLN . . 160 ?  7.001 19.493 -9.597 1.00  85.09 0 A 1
ATOM   2483 H HE22 . GLN . . 160 ?  5.763 19.803 -10.790 1.00  85.09 0 A 1
ATOM   2484 N N   . ALA . . 161 ?  8.564 25.956 -12.526 1.00  86.59 0 A 1
ATOM   2485 C CA  . ALA . . 161 ?  9.464 27.092 -12.757 1.00  86.59 0 A 1
ATOM   2486 C C   . ALA . . 161 ?  9.706 27.957 -11.498 1.00  86.59 0 A 1
ATOM   2487 O O   . ALA . . 161 ? 10.774 28.543 -11.351 1.00  86.59 0 A 1
ATOM   2488 C CB  . ALA . . 161 ?  8.882 27.930 -13.901 1.00  86.59 0 A 1
ATOM   2489 H H   . ALA . . 161 ?  7.738 25.873 -13.102 1.00  86.59 0 A 1
ATOM   2490 H HA  . ALA . . 161 ? 10.435 26.710 -13.072 1.00  86.59 0 A 1
ATOM   2491 H HB1 . ALA . . 161 ?  8.777 27.317 -14.796 1.00  86.59 0 A 1
ATOM   2492 H HB2 . ALA . . 161 ?  9.561 28.754 -14.125 1.00  86.59 0 A 1
ATOM   2493 H HB3 . ALA . . 161 ?  7.911 28.337 -13.618 1.00  86.59 0 A 1
ATOM   2494 N N   . THR . . 162 ?  8.740 28.016 -10.574 1.00  88.64 0 A 1
ATOM   2495 C CA  . THR . . 162 ?  8.905 28.685 -9.276 1.00  88.64 0 A 1
ATOM   2496 C C   . THR . . 162 ?  9.793 27.856 -8.349 1.00  88.64 0 A 1
ATOM   2497 O O   . THR . . 162 ? 10.726 28.406 -7.782 1.00  88.64 0 A 1
ATOM   2498 C CB  . THR . . 162 ?  7.547 28.961 -8.607 1.00  88.64 0 A 1
ATOM   2499 C CG2 . THR . . 162 ?  7.662 29.892 -7.403 1.00  88.64 0 A 1
ATOM   2500 O OG1 . THR . . 162 ?  6.663 29.589 -9.514 1.00  88.64 0 A 1
ATOM   2501 H H   . THR . . 162 ?  7.911 27.452 -10.696 1.00  88.64 0 A 1
ATOM   2502 H HA  . THR . . 162 ?  9.412 29.637 -9.433 1.00  88.64 0 A 1
ATOM   2503 H HB  . THR . . 162 ?  7.101 28.022 -8.280 1.00  88.64 0 A 1
ATOM   2504 H HG1 . THR . . 162 ?  7.037 30.455 -9.696 1.00  88.64 0 A 1
ATOM   2505 H HG21 . THR . . 162 ?  8.250 29.412 -6.621 1.00  88.64 0 A 1
ATOM   2506 H HG22 . THR . . 162 ?  6.669 30.102 -7.007 1.00  88.64 0 A 1
ATOM   2507 H HG23 . THR . . 162 ?  8.149 30.825 -7.686 1.00  88.64 0 A 1
ATOM   2508 N N   . LEU . . 163 ?  9.562 26.543 -8.237 1.00  89.11 0 A 1
ATOM   2509 C CA  . LEU . . 163 ? 10.395 25.653 -7.410 1.00  89.11 0 A 1
ATOM   2510 C C   . LEU . . 163 ? 11.839 25.557 -7.926 1.00  89.11 0 A 1
ATOM   2511 O O   . LEU . . 163 ? 12.766 25.545 -7.122 1.00  89.11 0 A 1
ATOM   2512 C CB  . LEU . . 163 ?  9.741 24.261 -7.311 1.00  89.11 0 A 1
ATOM   2513 C CG  . LEU . . 163 ?  8.415 24.248 -6.526 1.00  89.11 0 A 1
ATOM   2514 C CD1 . LEU . . 163 ?  7.754 22.876 -6.620 1.00  89.11 0 A 1
ATOM   2515 C CD2 . LEU . . 163 ?  8.604 24.580 -5.043 1.00  89.11 0 A 1
ATOM   2516 H H   . LEU . . 163 ?  8.797 26.135 -8.755 1.00  89.11 0 A 1
ATOM   2517 H HA  . LEU . . 163 ? 10.471 26.074 -6.408 1.00  89.11 0 A 1
ATOM   2518 H HB2 . LEU . . 163 ?  9.567 23.880 -8.317 1.00  89.11 0 A 1
ATOM   2519 H HB3 . LEU . . 163 ? 10.436 23.582 -6.818 1.00  89.11 0 A 1
ATOM   2520 H HG  . LEU . . 163 ?  7.736 24.978 -6.966 1.00  89.11 0 A 1
ATOM   2521 H HD11 . LEU . . 163 ?  7.627 22.584 -7.662 1.00  89.11 0 A 1
ATOM   2522 H HD12 . LEU . . 163 ?  8.369 22.134 -6.111 1.00  89.11 0 A 1
ATOM   2523 H HD13 . LEU . . 163 ?  6.777 22.899 -6.136 1.00  89.11 0 A 1
ATOM   2524 H HD21 . LEU . . 163 ?  8.943 25.608 -4.915 1.00  89.11 0 A 1
ATOM   2525 H HD22 . LEU . . 163 ?  9.337 23.906 -4.601 1.00  89.11 0 A 1
ATOM   2526 H HD23 . LEU . . 163 ?  7.661 24.457 -4.509 1.00  89.11 0 A 1
ATOM   2527 N N   . ARG . . 164 ? 12.048 25.596 -9.249 1.00  87.89 0 A 1
ATOM   2528 C CA  . ARG . . 164 ? 13.377 25.739 -9.871 1.00  87.89 0 A 1
ATOM   2529 C C   . ARG . . 164 ? 14.042 27.045 -9.411 1.00  87.89 0 A 1
ATOM   2530 O O   . ARG . . 164 ? 14.999 26.967 -8.654 1.00  87.89 0 A 1
ATOM   2531 C CB  . ARG . . 164 ? 13.284 25.577 -11.402 1.00  87.89 0 A 1
ATOM   2532 C CG  . ARG . . 164 ? 12.945 24.122 -11.797 1.00  87.89 0 A 1
ATOM   2533 C CD  . ARG . . 164 ? 12.592 23.966 -13.286 1.00  87.89 0 A 1
ATOM   2534 N NE  . ARG . . 164 ? 12.001 22.638 -13.568 1.00  87.89 0 A 1
ATOM   2535 C CZ  . ARG . . 164 ? 11.226 22.277 -14.579 1.00  87.89 0 A 1
ATOM   2536 N NH1 . ARG . . 164 ? 10.902 23.088 -15.549 1.00  87.89 1 A 1
ATOM   2537 N NH2 . ARG . . 164 ? 10.776 21.058 -14.635 1.00  87.89 0 A 1
ATOM   2538 H H   . ARG . . 164 ? 11.237 25.542 -9.849 1.00  87.89 0 A 1
ATOM   2539 H HA  . ARG . . 164 ? 14.030 24.951 -9.496 1.00  87.89 0 A 1
ATOM   2540 H HB2 . ARG . . 164 ? 12.522 26.254 -11.788 1.00  87.89 0 A 1
ATOM   2541 H HB3 . ARG . . 164 ? 14.242 25.844 -11.849 1.00  87.89 0 A 1
ATOM   2542 H HG2 . ARG . . 164 ? 12.100 23.770 -11.205 1.00  87.89 0 A 1
ATOM   2543 H HG3 . ARG . . 164 ? 13.802 23.489 -11.567 1.00  87.89 0 A 1
ATOM   2544 H HD2 . ARG . . 164 ? 13.496 24.102 -13.879 1.00  87.89 0 A 1
ATOM   2545 H HD3 . ARG . . 164 ? 11.876 24.743 -13.552 1.00  87.89 0 A 1
ATOM   2546 H HE  . ARG . . 164 ? 12.244 21.883 -12.943 1.00  87.89 0 A 1
ATOM   2547 H HH11 . ARG . . 164 ? 10.364 22.738 -16.328 1.00  87.89 0 A 1
ATOM   2548 H HH12 . ARG . . 164 ? 11.362 23.986 -15.602 1.00  87.89 0 A 1
ATOM   2549 H HH21 . ARG . . 164 ? 10.319 20.693 -15.458 1.00  87.89 0 A 1
ATOM   2550 H HH22 . ARG . . 164 ? 11.133 20.406 -13.951 1.00  87.89 0 A 1
ATOM   2551 N N   . LYS . . 165 ? 13.441 28.216 -9.676 1.00  90.00 0 A 1
ATOM   2552 C CA  . LYS . . 165 ? 13.999 29.521 -9.250 1.00  90.00 0 A 1
ATOM   2553 C C   . LYS . . 165 ? 14.217 29.663 -7.730 1.00  90.00 0 A 1
ATOM   2554 O O   . LYS . . 165 ? 15.073 30.437 -7.299 1.00  90.00 0 A 1
ATOM   2555 C CB  . LYS . . 165 ? 13.159 30.673 -9.838 1.00  90.00 0 A 1
ATOM   2556 C CG  . LYS . . 165 ? 13.773 32.021 -9.427 1.00  90.00 0 A 1
ATOM   2557 C CD  . LYS . . 165 ? 13.251 33.268 -10.138 1.00  90.00 0 A 1
ATOM   2558 C CE  . LYS . . 165 ? 14.036 34.425 -9.500 1.00  90.00 0 A 1
ATOM   2559 N NZ  . LYS . . 165 ? 13.735 35.743 -10.100 1.00  90.00 1 A 1
ATOM   2560 H H   . LYS . . 165 ? 12.626 28.208 -10.273 1.00  90.00 0 A 1
ATOM   2561 H HA  . LYS . . 165 ? 14.999 29.595 -9.678 1.00  90.00 0 A 1
ATOM   2562 H HB2 . LYS . . 165 ? 13.162 30.590 -10.925 1.00  90.00 0 A 1
ATOM   2563 H HB3 . LYS . . 165 ? 12.133 30.609 -9.476 1.00  90.00 0 A 1
ATOM   2564 H HG2 . LYS . . 165 ? 14.850 31.970 -9.593 1.00  90.00 0 A 1
ATOM   2565 H HG3 . LYS . . 165 ? 13.591 32.167 -8.363 1.00  90.00 0 A 1
ATOM   2566 H HD2 . LYS . . 165 ? 13.463 33.197 -11.205 1.00  90.00 0 A 1
ATOM   2567 H HD3 . LYS . . 165 ? 12.181 33.379 -9.963 1.00  90.00 0 A 1
ATOM   2568 H HE2 . LYS . . 165 ? 13.822 34.444 -8.431 1.00  90.00 0 A 1
ATOM   2569 H HE3 . LYS . . 165 ? 15.100 34.210 -9.601 1.00  90.00 0 A 1
ATOM   2570 H HZ1 . LYS . . 165 ? 14.282 36.447 -9.625 1.00  90.00 0 A 1
ATOM   2571 H HZ2 . LYS . . 165 ? 13.996 35.748 -11.076 1.00  90.00 0 A 1
ATOM   2572 H HZ3 . LYS . . 165 ? 12.756 35.969 -9.995 1.00  90.00 0 A 1
ATOM   2573 N N   . LEU . . 166 ? 13.436 28.975 -6.899 1.00  91.52 0 A 1
ATOM   2574 C CA  . LEU . . 166 ? 13.658 28.959 -5.450 1.00  91.52 0 A 1
ATOM   2575 C C   . LEU . . 166 ? 14.805 28.018 -5.056 1.00  91.52 0 A 1
ATOM   2576 O O   . LEU . . 166 ? 15.620 28.407 -4.227 1.00  91.52 0 A 1
ATOM   2577 C CB  . LEU . . 166 ? 12.347 28.632 -4.715 1.00  91.52 0 A 1
ATOM   2578 C CG  . LEU . . 166 ? 11.263 29.720 -4.816 1.00  91.52 0 A 1
ATOM   2579 C CD1 . LEU . . 166 ? 10.000 29.238 -4.099 1.00  91.52 0 A 1
ATOM   2580 C CD2 . LEU . . 166 ? 11.685 31.052 -4.196 1.00  91.52 0 A 1
ATOM   2581 H H   . LEU . . 166 ? 12.698 28.407 -7.289 1.00  91.52 0 A 1
ATOM   2582 H HA  . LEU . . 166 ? 13.988 29.946 -5.127 1.00  91.52 0 A 1
ATOM   2583 H HB2 . LEU . . 166 ? 12.573 28.497 -3.657 1.00  91.52 0 A 1
ATOM   2584 H HB3 . LEU . . 166 ? 11.954 27.690 -5.098 1.00  91.52 0 A 1
ATOM   2585 H HG  . LEU . . 166 ? 11.014 29.911 -5.859 1.00  91.52 0 A 1
ATOM   2586 H HD11 . LEU . . 166 ?  9.221 29.997 -4.172 1.00  91.52 0 A 1
ATOM   2587 H HD12 . LEU . . 166 ?  9.650 28.313 -4.558 1.00  91.52 0 A 1
ATOM   2588 H HD13 . LEU . . 166 ? 10.222 29.051 -3.048 1.00  91.52 0 A 1
ATOM   2589 H HD21 . LEU . . 166 ? 12.535 31.471 -4.734 1.00  91.52 0 A 1
ATOM   2590 H HD22 . LEU . . 166 ? 10.865 31.766 -4.264 1.00  91.52 0 A 1
ATOM   2591 H HD23 . LEU . . 166 ? 11.963 30.905 -3.152 1.00  91.52 0 A 1
ATOM   2592 N N   . THR . . 167 ? 14.914 26.833 -5.667 1.00  90.61 0 A 1
ATOM   2593 C CA  . THR . . 167 ? 16.055 25.929 -5.432 1.00  90.61 0 A 1
ATOM   2594 C C   . THR . . 167 ? 17.367 26.484 -5.988 1.00  90.61 0 A 1
ATOM   2595 O O   . THR . . 167 ? 18.388 26.251 -5.362 1.00  90.61 0 A 1
ATOM   2596 C CB  . THR . . 167 ? 15.826 24.483 -5.917 1.00  90.61 0 A 1
ATOM   2597 C CG2 . THR . . 167 ? 14.830 23.737 -5.034 1.00  90.61 0 A 1
ATOM   2598 O OG1 . THR . . 167 ? 15.304 24.426 -7.228 1.00  90.61 0 A 1
ATOM   2599 H H   . THR . . 167 ? 14.234 26.575 -6.368 1.00  90.61 0 A 1
ATOM   2600 H HA  . THR . . 167 ? 16.204 25.865 -4.354 1.00  90.61 0 A 1
ATOM   2601 H HB  . THR . . 167 ? 16.774 23.946 -5.890 1.00  90.61 0 A 1
ATOM   2602 H HG1 . THR . . 167 ? 14.397 24.728 -7.145 1.00  90.61 0 A 1
ATOM   2603 H HG21 . THR . . 167 ? 13.872 24.257 -5.006 1.00  90.61 0 A 1
ATOM   2604 H HG22 . THR . . 167 ? 15.227 23.661 -4.022 1.00  90.61 0 A 1
ATOM   2605 H HG23 . THR . . 167 ? 14.681 22.726 -5.412 1.00  90.61 0 A 1
ATOM   2606 N N   . ASP . . 168 ? 17.363 27.284 -7.066 1.00  90.87 0 A 1
ATOM   2607 C CA  . ASP . . 168 ? 18.563 28.015 -7.524 1.00  90.87 0 A 1
ATOM   2608 C C   . ASP . . 168 ? 19.109 28.903 -6.387 1.00  90.87 0 A 1
ATOM   2609 O O   . ASP . . 168 ? 20.228 28.713 -5.925 1.00  90.87 0 A 1
ATOM   2610 C CB  . ASP . . 168 ? 18.261 28.869 -8.776 1.00  90.87 0 A 1
ATOM   2611 C CG  . ASP . . 168 ? 17.854 28.062 -10.016 1.00  90.87 0 A 1
ATOM   2612 O OD1 . ASP . . 168 ? 16.765 28.334 -10.571 1.00  90.87 0 A 1
ATOM   2613 O OD2 . ASP . . 168 ? 18.545 27.078 -10.362 1.00  90.87 -1 A 1
ATOM   2614 H H   . ASP . . 168 ? 16.503 27.398 -7.584 1.00  90.87 0 A 1
ATOM   2615 H HA  . ASP . . 168 ? 19.346 27.300 -7.778 1.00  90.87 0 A 1
ATOM   2616 H HB2 . ASP . . 168 ? 19.152 29.446 -9.024 1.00  90.87 0 A 1
ATOM   2617 H HB3 . ASP . . 168 ? 17.468 29.578 -8.537 1.00  90.87 0 A 1
ATOM   2618 N N   . GLN . . 169 ? 18.258 29.772 -5.825 1.00  90.96 0 A 1
ATOM   2619 C CA  . GLN . . 169 ? 18.623 30.648 -4.699 1.00  90.96 0 A 1
ATOM   2620 C C   . GLN . . 169 ? 18.983 29.882 -3.413 1.00  90.96 0 A 1
ATOM   2621 O O   . GLN . . 169 ? 19.716 30.398 -2.572 1.00  90.96 0 A 1
ATOM   2622 C CB  . GLN . . 169 ? 17.452 31.594 -4.394 1.00  90.96 0 A 1
ATOM   2623 C CG  . GLN . . 169 ? 17.205 32.639 -5.488 1.00  90.96 0 A 1
ATOM   2624 C CD  . GLN . . 169 ? 15.895 33.376 -5.246 1.00  90.96 0 A 1
ATOM   2625 N NE2 . GLN . . 169 ? 14.797 32.906 -5.795 1.00  90.96 0 A 1
ATOM   2626 O OE1 . GLN . . 169 ? 15.812 34.386 -4.560 1.00  90.96 0 A 1
ATOM   2627 H H   . GLN . . 169 ? 17.333 29.849 -6.223 1.00  90.96 0 A 1
ATOM   2628 H HA  . GLN . . 169 ? 19.498 31.233 -4.981 1.00  90.96 0 A 1
ATOM   2629 H HB2 . GLN . . 169 ? 17.665 32.128 -3.467 1.00  90.96 0 A 1
ATOM   2630 H HB3 . GLN . . 169 ? 16.549 31.003 -4.242 1.00  90.96 0 A 1
ATOM   2631 H HG2 . GLN . . 169 ? 17.162 32.154 -6.463 1.00  90.96 0 A 1
ATOM   2632 H HG3 . GLN . . 169 ? 18.028 33.353 -5.500 1.00  90.96 0 A 1
ATOM   2633 H HE21 . GLN . . 169 ? 14.863 32.032 -6.296 1.00  90.96 0 A 1
ATOM   2634 H HE22 . GLN . . 169 ? 13.928 33.359 -5.548 1.00  90.96 0 A 1
ATOM   2635 N N   . ALA . . 170 ? 18.449 28.672 -3.219 1.00  90.41 0 A 1
ATOM   2636 C CA  . ALA . . 170 ? 18.799 27.824 -2.081 1.00  90.41 0 A 1
ATOM   2637 C C   . ALA . . 170 ? 20.191 27.189 -2.245 1.00  90.41 0 A 1
ATOM   2638 O O   . ALA . . 170 ? 20.921 27.074 -1.262 1.00  90.41 0 A 1
ATOM   2639 C CB  . ALA . . 170 ? 17.706 26.768 -1.896 1.00  90.41 0 A 1
ATOM   2640 H H   . ALA . . 170 ? 17.829 28.301 -3.924 1.00  90.41 0 A 1
ATOM   2641 H HA  . ALA . . 170 ? 18.829 28.439 -1.182 1.00  90.41 0 A 1
ATOM   2642 H HB1 . ALA . . 170 ? 17.735 26.051 -2.716 1.00  90.41 0 A 1
ATOM   2643 H HB2 . ALA . . 170 ? 17.880 26.234 -0.961 1.00  90.41 0 A 1
ATOM   2644 H HB3 . ALA . . 170 ? 16.727 27.246 -1.855 1.00  90.41 0 A 1
ATOM   2645 N N   . LEU . . 171 ? 20.578 26.834 -3.475 1.00  89.84 0 A 1
ATOM   2646 C CA  . LEU . . 171 ? 21.935 26.393 -3.805 1.00  89.84 0 A 1
ATOM   2647 C C   . LEU . . 171 ? 22.934 27.555 -3.689 1.00  89.84 0 A 1
ATOM   2648 O O   . LEU . . 171 ? 23.958 27.388 -3.038 1.00  89.84 0 A 1
ATOM   2649 C CB  . LEU . . 171 ? 21.956 25.771 -5.211 1.00  89.84 0 A 1
ATOM   2650 C CG  . LEU . . 171 ? 21.165 24.457 -5.360 1.00  89.84 0 A 1
ATOM   2651 C CD1 . LEU . . 171 ? 21.127 24.081 -6.841 1.00  89.84 0 A 1
ATOM   2652 C CD2 . LEU . . 171 ? 21.782 23.303 -4.568 1.00  89.84 0 A 1
ATOM   2653 H H   . LEU . . 171 ? 19.934 26.965 -4.242 1.00  89.84 0 A 1
ATOM   2654 H HA  . LEU . . 171 ? 22.249 25.641 -3.082 1.00  89.84 0 A 1
ATOM   2655 H HB2 . LEU . . 171 ? 22.994 25.581 -5.485 1.00  89.84 0 A 1
ATOM   2656 H HB3 . LEU . . 171 ? 21.564 26.502 -5.918 1.00  89.84 0 A 1
ATOM   2657 H HG  . LEU . . 171 ? 20.141 24.584 -5.009 1.00  89.84 0 A 1
ATOM   2658 H HD11 . LEU . . 171 ? 22.140 23.932 -7.214 1.00  89.84 0 A 1
ATOM   2659 H HD12 . LEU . . 171 ? 20.650 24.882 -7.406 1.00  89.84 0 A 1
ATOM   2660 H HD13 . LEU . . 171 ? 20.552 23.164 -6.972 1.00  89.84 0 A 1
ATOM   2661 H HD21 . LEU . . 171 ? 21.265 22.373 -4.801 1.00  89.84 0 A 1
ATOM   2662 H HD22 . LEU . . 171 ? 21.682 23.496 -3.500 1.00  89.84 0 A 1
ATOM   2663 H HD23 . LEU . . 171 ? 22.839 23.205 -4.816 1.00  89.84 0 A 1
ATOM   2664 N N   . ASP . . 172 ? 22.599 28.753 -4.186 1.00  89.39 0 A 1
ATOM   2665 C CA  . ASP . . 172 ? 23.426 29.961 -3.995 1.00  89.39 0 A 1
ATOM   2666 C C   . ASP . . 172 ? 23.696 30.249 -2.500 1.00  89.39 0 A 1
ATOM   2667 O O   . ASP . . 172 ? 24.762 30.737 -2.119 1.00  89.39 0 A 1
ATOM   2668 C CB  . ASP . . 172 ? 22.723 31.196 -4.591 1.00  89.39 0 A 1
ATOM   2669 C CG  . ASP . . 172 ? 22.505 31.196 -6.109 1.00  89.39 0 A 1
ATOM   2670 O OD1 . ASP . . 172 ? 21.519 31.853 -6.528 1.00  89.39 0 A 1
ATOM   2671 O OD2 . ASP . . 172 ? 23.341 30.618 -6.836 1.00  89.39 -1 A 1
ATOM   2672 H H   . ASP . . 172 ? 21.797 28.814 -4.796 1.00  89.39 0 A 1
ATOM   2673 H HA  . ASP . . 172 ? 24.384 29.823 -4.496 1.00  89.39 0 A 1
ATOM   2674 H HB2 . ASP . . 172 ? 23.321 32.075 -4.350 1.00  89.39 0 A 1
ATOM   2675 H HB3 . ASP . . 172 ? 21.760 31.320 -4.097 1.00  89.39 0 A 1
ATOM   2676 N N   . LEU . . 173 ? 22.731 29.941 -1.622 1.00  87.49 0 A 1
ATOM   2677 C CA  . LEU . . 173 ? 22.887 30.070 -0.170 1.00  87.49 0 A 1
ATOM   2678 C C   . LEU . . 173 ? 23.720 28.940  0.450 1.00  87.49 0 A 1
ATOM   2679 O O   . LEU . . 173 ? 24.485 29.221  1.376 1.00  87.49 0 A 1
ATOM   2680 C CB  . LEU . . 173 ? 21.504 30.168  0.495 1.00  87.49 0 A 1
ATOM   2681 C CG  . LEU . . 173 ? 20.838 31.545  0.331 1.00  87.49 0 A 1
ATOM   2682 C CD1 . LEU . . 173 ? 19.385 31.459  0.799 1.00  87.49 0 A 1
ATOM   2683 C CD2 . LEU . . 173 ? 21.526 32.629  1.170 1.00  87.49 0 A 1
ATOM   2684 H H   . LEU . . 173 ? 21.863 29.583 -1.994 1.00  87.49 0 A 1
ATOM   2685 H HA  . LEU . . 173 ? 23.440 30.988  0.028 1.00  87.49 0 A 1
ATOM   2686 H HB2 . LEU . . 173 ? 20.859 29.398  0.071 1.00  87.49 0 A 1
ATOM   2687 H HB3 . LEU . . 173 ? 21.607 29.960  1.560 1.00  87.49 0 A 1
ATOM   2688 H HG  . LEU . . 173 ? 20.853 31.851 -0.715 1.00  87.49 0 A 1
ATOM   2689 H HD11 . LEU . . 173 ? 18.895 32.422  0.650 1.00  87.49 0 A 1
ATOM   2690 H HD12 . LEU . . 173 ? 19.343 31.176  1.851 1.00  87.49 0 A 1
ATOM   2691 H HD13 . LEU . . 173 ? 18.870 30.709  0.199 1.00  87.49 0 A 1
ATOM   2692 H HD21 . LEU . . 173 ? 20.980 33.568  1.074 1.00  87.49 0 A 1
ATOM   2693 H HD22 . LEU . . 173 ? 21.561 32.327  2.217 1.00  87.49 0 A 1
ATOM   2694 H HD23 . LEU . . 173 ? 22.542 32.789  0.809 1.00  87.49 0 A 1
ATOM   2695 N N   . LEU . . 174 ? 23.621 27.708 -0.057 1.00  85.48 0 A 1
ATOM   2696 C CA  . LEU . . 174 ? 24.408 26.543  0.378 1.00  85.48 0 A 1
ATOM   2697 C C   . LEU . . 174 ? 25.925 26.764  0.202 1.00  85.48 0 A 1
ATOM   2698 O O   . LEU . . 174 ? 26.722 26.269  0.997 1.00  85.48 0 A 1
ATOM   2699 C CB  . LEU . . 174 ? 23.895 25.327 -0.420 1.00  85.48 0 A 1
ATOM   2700 C CG  . LEU . . 174 ? 24.524 23.965 -0.089 1.00  85.48 0 A 1
ATOM   2701 C CD1 . LEU . . 174 ? 24.255 23.527  1.351 1.00  85.48 0 A 1
ATOM   2702 C CD2 . LEU . . 174 ? 23.931 22.917 -1.035 1.00  85.48 0 A 1
ATOM   2703 H H   . LEU . . 174 ? 22.990 27.573 -0.834 1.00  85.48 0 A 1
ATOM   2704 H HA  . LEU . . 174 ? 24.223 26.377  1.439 1.00  85.48 0 A 1
ATOM   2705 H HB2 . LEU . . 174 ? 22.817 25.252 -0.281 1.00  85.48 0 A 1
ATOM   2706 H HB3 . LEU . . 174 ? 24.082 25.513 -1.478 1.00  85.48 0 A 1
ATOM   2707 H HG  . LEU . . 174 ? 25.601 24.006 -0.255 1.00  85.48 0 A 1
ATOM   2708 H HD11 . LEU . . 174 ? 23.183 23.532  1.551 1.00  85.48 0 A 1
ATOM   2709 H HD12 . LEU . . 174 ? 24.649 22.522  1.501 1.00  85.48 0 A 1
ATOM   2710 H HD13 . LEU . . 174 ? 24.754 24.209  2.039 1.00  85.48 0 A 1
ATOM   2711 H HD21 . LEU . . 174 ? 22.856 22.833 -0.876 1.00  85.48 0 A 1
ATOM   2712 H HD22 . LEU . . 174 ? 24.398 21.947 -0.861 1.00  85.48 0 A 1
ATOM   2713 H HD23 . LEU . . 174 ? 24.118 23.208 -2.069 1.00  85.48 0 A 1
ATOM   2714 N N   . ASP . . 175 ? 26.320 27.580 -0.776 1.00  83.80 0 A 1
ATOM   2715 C CA  . ASP . . 175 ? 27.702 28.028 -1.003 1.00  83.80 0 A 1
ATOM   2716 C C   . ASP . . 175 ? 28.226 28.998  0.078 1.00  83.80 0 A 1
ATOM   2717 O O   . ASP . . 175 ? 29.435 29.186  0.220 1.00  83.80 0 A 1
ATOM   2718 C CB  . ASP . . 175 ? 27.781 28.670 -2.401 1.00  83.80 0 A 1
ATOM   2719 C CG  . ASP . . 175 ? 27.829 27.605 -3.497 1.00  83.80 0 A 1
ATOM   2720 O OD1 . ASP . . 175 ? 28.849 27.557 -4.223 1.00  83.80 0 A 1
ATOM   2721 O OD2 . ASP . . 175 ? 26.991 26.672 -3.485 1.00  83.80 -1 A 1
ATOM   2722 H H   . ASP . . 175 ? 25.637 27.825 -1.479 1.00  83.80 0 A 1
ATOM   2723 H HA  . ASP . . 175 ? 28.360 27.159 -0.987 1.00  83.80 0 A 1
ATOM   2724 H HB2 . ASP . . 175 ? 28.686 29.274 -2.464 1.00  83.80 0 A 1
ATOM   2725 H HB3 . ASP . . 175 ? 26.927 29.328 -2.563 1.00  83.80 0 A 1
ATOM   2726 N N   . THR . . 176 ? 27.334 29.608  0.868 1.00  81.93 0 A 1
ATOM   2727 C CA  . THR . . 176 ? 27.676 30.607  1.906 1.00  81.93 0 A 1
ATOM   2728 C C   . THR . . 176 ? 27.380 30.151  3.336 1.00  81.93 0 A 1
ATOM   2729 O O   . THR . . 176 ? 28.017 30.623  4.284 1.00  81.93 0 A 1
ATOM   2730 C CB  . THR . . 176 ? 26.960 31.945  1.658 1.00  81.93 0 A 1
ATOM   2731 C CG2 . THR . . 176 ? 27.175 32.503  0.252 1.00  81.93 0 A 1
ATOM   2732 O OG1 . THR . . 176 ? 25.572 31.838  1.886 1.00  81.93 0 A 1
ATOM   2733 H H   . THR . . 176 ? 26.365 29.370  0.713 1.00  81.93 0 A 1
ATOM   2734 H HA  . THR . . 176 ? 28.748 30.803  1.865 1.00  81.93 0 A 1
ATOM   2735 H HB  . THR . . 176 ? 27.358 32.672  2.367 1.00  81.93 0 A 1
ATOM   2736 H HG1 . THR . . 176 ? 25.247 31.109  1.354 1.00  81.93 0 A 1
ATOM   2737 H HG21 . THR . . 176 ? 28.243 32.554  0.038 1.00  81.93 0 A 1
ATOM   2738 H HG22 . THR . . 176 ? 26.743 33.501  0.181 1.00  81.93 0 A 1
ATOM   2739 H HG23 . THR . . 176 ? 26.696 31.864 -0.490 1.00  81.93 0 A 1
ATOM   2740 N N   . CYS . . 177 ? 26.415 29.246  3.501 1.00  78.02 0 A 1
ATOM   2741 C CA  . CYS . . 177 ? 25.958 28.696  4.772 1.00  78.02 0 A 1
ATOM   2742 C C   . CYS . . 177 ? 25.977 27.170  4.672 1.00  78.02 0 A 1
ATOM   2743 O O   . CYS . . 177 ? 25.203 26.582  3.921 1.00  78.02 0 A 1
ATOM   2744 C CB  . CYS . . 177 ? 24.548 29.224  5.082 1.00  78.02 0 A 1
ATOM   2745 S SG  . CYS . . 177 ? 24.569 31.033  5.277 1.00  78.02 0 A 1
ATOM   2746 H H   . CYS . . 177 ? 25.934 28.919  2.676 1.00  78.02 0 A 1
ATOM   2747 H HA  . CYS . . 177 ? 26.626 29.001  5.578 1.00  78.02 0 A 1
ATOM   2748 H HB2 . CYS . . 177 ? 24.182 28.762  5.999 1.00  78.02 0 A 1
ATOM   2749 H HB3 . CYS . . 177 ? 23.878 28.951  4.267 1.00  78.02 0 A 1
ATOM   2750 H HG  . CYS . . 177 ? 24.894 31.283  4.006 1.00  78.02 0 A 1
ATOM   2751 N N   . ALA . . 178 ? 26.858 26.526  5.437 1.00  76.38 0 A 1
ATOM   2752 C CA  . ALA . . 178 ? 26.986 25.076  5.413 1.00  76.38 0 A 1
ATOM   2753 C C   . ALA . . 178 ? 25.749 24.395  6.022 1.00  76.38 0 A 1
ATOM   2754 O O   . ALA . . 178 ? 25.285 24.777  7.100 1.00  76.38 0 A 1
ATOM   2755 C CB  . ALA . . 178 ? 28.276 24.676  6.140 1.00  76.38 0 A 1
ATOM   2756 H H   . ALA . . 178 ? 27.438 27.051  6.076 1.00  76.38 0 A 1
ATOM   2757 H HA  . ALA . . 178 ? 27.071 24.759  4.373 1.00  76.38 0 A 1
ATOM   2758 H HB1 . ALA . . 178 ? 28.402 23.595  6.086 1.00  76.38 0 A 1
ATOM   2759 H HB2 . ALA . . 178 ? 28.221 24.973  7.187 1.00  76.38 0 A 1
ATOM   2760 H HB3 . ALA . . 178 ? 29.133 25.156  5.665 1.00  76.38 0 A 1
ATOM   2761 N N   . ILE . . 179 ? 25.266 23.344  5.357 1.00  79.75 0 A 1
ATOM   2762 C CA  . ILE . . 179 ? 24.415 22.330  5.985 1.00  79.75 0 A 1
ATOM   2763 C C   . ILE . . 179 ? 25.290 21.411  6.852 1.00  79.75 0 A 1
ATOM   2764 O O   . ILE . . 179 ? 26.425 21.103  6.489 1.00  79.75 0 A 1
ATOM   2765 C CB  . ILE . . 179 ? 23.575 21.586  4.922 1.00  79.75 0 A 1
ATOM   2766 C CG1 . ILE . . 179 ? 22.505 20.709  5.605 1.00  79.75 0 A 1
ATOM   2767 C CG2 . ILE . . 179 ? 24.447 20.774  3.948 1.00  79.75 0 A 1
ATOM   2768 C CD1 . ILE . . 179 ? 21.407 20.218  4.655 1.00  79.75 0 A 1
ATOM   2769 H H   . ILE . . 179 ? 25.691 23.105  4.473 1.00  79.75 0 A 1
ATOM   2770 H HA  . ILE . . 179 ? 23.720 22.845  6.648 1.00  79.75 0 A 1
ATOM   2771 H HB  . ILE . . 179 ? 23.052 22.344  4.337 1.00  79.75 0 A 1
ATOM   2772 H HG12 . ILE . . 179 ? 22.984 19.844  6.063 1.00  79.75 0 A 1
ATOM   2773 H HG13 . ILE . . 179 ? 22.021 21.288  6.392 1.00  79.75 0 A 1
ATOM   2774 H HG21 . ILE . . 179 ? 23.837 20.385  3.133 1.00  79.75 0 A 1
ATOM   2775 H HG22 . ILE . . 179 ? 25.220 21.411  3.517 1.00  79.75 0 A 1
ATOM   2776 H HG23 . ILE . . 179 ? 24.928 19.945  4.466 1.00  79.75 0 A 1
ATOM   2777 H HD11 . ILE . . 179 ? 20.919 21.067  4.176 1.00  79.75 0 A 1
ATOM   2778 H HD12 . ILE . . 179 ? 21.829 19.561  3.894 1.00  79.75 0 A 1
ATOM   2779 H HD13 . ILE . . 179 ? 20.664 19.657  5.223 1.00  79.75 0 A 1
ATOM   2780 N N   . GLU . . 180 ? 24.795 21.010  8.022 1.00  81.01 0 A 1
ATOM   2781 C CA  . GLU . . 180 ? 25.587 20.227  8.977 1.00  81.01 0 A 1
ATOM   2782 C C   . GLU . . 180 ? 25.732 18.761  8.536 1.00  81.01 0 A 1
ATOM   2783 O O   . GLU . . 180 ? 24.757 18.118  8.143 1.00  81.01 0 A 1
ATOM   2784 C CB  . GLU . . 180 ? 24.989 20.379 10.383 1.00  81.01 0 A 1
ATOM   2785 C CG  . GLU . . 180 ? 25.934 19.852 11.474 1.00  81.01 0 A 1
ATOM   2786 C CD  . GLU . . 180 ? 25.507 20.277 12.890 1.00  81.01 0 A 1
ATOM   2787 O OE1 . GLU . . 180 ? 26.405 20.345 13.761 1.00  81.01 0 A 1
ATOM   2788 O OE2 . GLU . . 180 ? 24.311 20.581 13.084 1.00  81.01 -1 A 1
ATOM   2789 H H   . GLU . . 180 ? 23.872 21.313  8.299 1.00  81.01 0 A 1
ATOM   2790 H HA  . GLU . . 180 ? 26.588 20.659  9.004 1.00  81.01 0 A 1
ATOM   2791 H HB2 . GLU . . 180 ? 24.816 21.440 10.562 1.00  81.01 0 A 1
ATOM   2792 H HB3 . GLU . . 180 ? 24.034 19.856 10.433 1.00  81.01 0 A 1
ATOM   2793 H HG2 . GLU . . 180 ? 26.933 20.241 11.277 1.00  81.01 0 A 1
ATOM   2794 H HG3 . GLU . . 180 ? 25.985 18.765 11.411 1.00  81.01 0 A 1
ATOM   2795 N N   . GLU . . 181 ? 26.943 18.214  8.607 1.00  85.81 0 A 1
ATOM   2796 C CA  . GLU . . 181 ? 27.222 16.834  8.203 1.00  85.81 0 A 1
ATOM   2797 C C   . GLU . . 181 ? 26.987 15.892  9.398 1.00  85.81 0 A 1
ATOM   2798 O O   . GLU . . 181 ? 27.872 15.678 10.225 1.00  85.81 0 A 1
ATOM   2799 C CB  . GLU . . 181 ? 28.639 16.774  7.593 1.00  85.81 0 A 1
ATOM   2800 C CG  . GLU . . 181 ? 28.942 15.500  6.793 1.00  85.81 0 A 1
ATOM   2801 C CD  . GLU . . 181 ? 28.053 15.373  5.550 1.00  85.81 0 A 1
ATOM   2802 O OE1 . GLU . . 181 ? 26.894 14.946  5.740 1.00  85.81 0 A 1
ATOM   2803 O OE2 . GLU . . 181 ? 28.525 15.611  4.414 1.00  85.81 -1 A 1
ATOM   2804 H H   . GLU . . 181 ? 27.713 18.762  8.962 1.00  85.81 0 A 1
ATOM   2805 H HA  . GLU . . 181 ? 26.512 16.562  7.422 1.00  85.81 0 A 1
ATOM   2806 H HB2 . GLU . . 181 ? 28.765 17.621  6.919 1.00  85.81 0 A 1
ATOM   2807 H HB3 . GLU . . 181 ? 29.378 16.880  8.387 1.00  85.81 0 A 1
ATOM   2808 H HG2 . GLU . . 181 ? 28.804 14.630  7.435 1.00  85.81 0 A 1
ATOM   2809 H HG3 . GLU . . 181 ? 29.990 15.521  6.492 1.00  85.81 0 A 1
ATOM   2810 N N   . LEU . . 182 ? 25.751 15.394  9.538 1.00  85.84 0 A 1
ATOM   2811 C CA  . LEU . . 182 ? 25.277 14.723 10.760 1.00  85.84 0 A 1
ATOM   2812 C C   . LEU . . 182 ? 25.727 13.263 10.903 1.00  85.84 0 A 1
ATOM   2813 O O   . LEU . . 182 ? 25.734 12.731 12.016 1.00  85.84 0 A 1
ATOM   2814 C CB  . LEU . . 182 ? 23.741 14.798 10.830 1.00  85.84 0 A 1
ATOM   2815 C CG  . LEU . . 182 ? 23.148 16.204 11.017 1.00  85.84 0 A 1
ATOM   2816 C CD1 . LEU . . 182 ? 21.625 16.082 11.060 1.00  85.84 0 A 1
ATOM   2817 C CD2 . LEU . . 182 ? 23.609 16.870 12.313 1.00  85.84 0 A 1
ATOM   2818 H H   . LEU . . 182 ? 25.072 15.636  8.830 1.00  85.84 0 A 1
ATOM   2819 H HA  . LEU . . 182 ? 25.695 15.242 11.622 1.00  85.84 0 A 1
ATOM   2820 H HB2 . LEU . . 182 ? 23.411 14.185 11.669 1.00  85.84 0 A 1
ATOM   2821 H HB3 . LEU . . 182 ? 23.331 14.361  9.919 1.00  85.84 0 A 1
ATOM   2822 H HG  . LEU . . 182 ? 23.430 16.835 10.174 1.00  85.84 0 A 1
ATOM   2823 H HD11 . LEU . . 182 ? 21.259 15.620 10.143 1.00  85.84 0 A 1
ATOM   2824 H HD12 . LEU . . 182 ? 21.335 15.458 11.905 1.00  85.84 0 A 1
ATOM   2825 H HD13 . LEU . . 182 ? 21.173 17.067 11.175 1.00  85.84 0 A 1
ATOM   2826 H HD21 . LEU . . 182 ? 23.104 17.827 12.442 1.00  85.84 0 A 1
ATOM   2827 H HD22 . LEU . . 182 ? 24.681 17.064 12.279 1.00  85.84 0 A 1
ATOM   2828 H HD23 . LEU . . 182 ? 23.390 16.228 13.167 1.00  85.84 0 A 1
ATOM   2829 N N   . LEU . . 183 ? 26.095 12.596  9.804 1.00  86.11 0 A 1
ATOM   2830 C CA  . LEU . . 183 ? 26.608 11.227  9.870 1.00  86.11 0 A 1
ATOM   2831 C C   . LEU . . 183 ? 28.042 11.218 10.430 1.00  86.11 0 A 1
ATOM   2832 O O   . LEU . . 183 ? 28.888 11.950  9.908 1.00  86.11 0 A 1
ATOM   2833 C CB  . LEU . . 183 ? 26.515 10.528  8.501 1.00  86.11 0 A 1
ATOM   2834 C CG  . LEU . . 183 ? 25.074 10.228  8.043 1.00  86.11 0 A 1
ATOM   2835 C CD1 . LEU . . 183 ? 25.081  9.570  6.663 1.00  86.11 0 A 1
ATOM   2836 C CD2 . LEU . . 183 ? 24.349  9.263  8.982 1.00  86.11 0 A 1
ATOM   2837 H H   . LEU . . 183 ? 26.113 13.095  8.927 1.00  86.11 0 A 1
ATOM   2838 H HA  . LEU . . 183 ? 25.971 10.683 10.568 1.00  86.11 0 A 1
ATOM   2839 H HB2 . LEU . . 183 ? 27.006 11.156  7.757 1.00  86.11 0 A 1
ATOM   2840 H HB3 . LEU . . 183 ? 27.061  9.586  8.557 1.00  86.11 0 A 1
ATOM   2841 H HG  . LEU . . 183 ? 24.512 11.160  7.991 1.00  86.11 0 A 1
ATOM   2842 H HD11 . LEU . . 183 ? 24.086  9.198  6.418 1.00  86.11 0 A 1
ATOM   2843 H HD12 . LEU . . 183 ? 25.787  8.740  6.630 1.00  86.11 0 A 1
ATOM   2844 H HD13 . LEU . . 183 ? 25.334 10.320  5.914 1.00  86.11 0 A 1
ATOM   2845 H HD21 . LEU . . 183 ? 24.880  8.312  9.034 1.00  86.11 0 A 1
ATOM   2846 H HD22 . LEU . . 183 ? 24.250  9.690  9.980 1.00  86.11 0 A 1
ATOM   2847 H HD23 . LEU . . 183 ? 23.338  9.103  8.608 1.00  86.11 0 A 1
ATOM   2848 N N   . PRO . . 184 ? 28.351 10.380 11.445 1.00  85.29 0 A 1
ATOM   2849 C CA  . PRO . . 184 ? 29.683 10.313 12.042 1.00  85.29 0 A 1
ATOM   2850 C C   . PRO . . 184 ? 30.809 10.161 11.002 1.00  85.29 0 A 1
ATOM   2851 O O   . PRO . . 184 ? 30.639  9.398 10.048 1.00  85.29 0 A 1
ATOM   2852 C CB  . PRO . . 184 ? 29.647  9.113 12.996 1.00  85.29 0 A 1
ATOM   2853 C CG  . PRO . . 184 ? 28.186  9.066 13.435 1.00  85.29 0 A 1
ATOM   2854 C CD  . PRO . . 184 ? 27.432  9.522 12.186 1.00  85.29 0 A 1
ATOM   2855 H HA  . PRO . . 184 ? 29.812 11.223 12.628 1.00  85.29 0 A 1
ATOM   2856 H HB2 . PRO . . 184 ? 29.891  8.196 12.460 1.00  85.29 0 A 1
ATOM   2857 H HB3 . PRO . . 184 ? 30.318  9.249 13.844 1.00  85.29 0 A 1
ATOM   2858 H HG2 . PRO . . 184 ? 28.022  9.781 14.241 1.00  85.29 0 A 1
ATOM   2859 H HG3 . PRO . . 184 ? 27.891  8.063 13.743 1.00  85.29 0 A 1
ATOM   2860 H HD2 . PRO . . 184 ? 27.165  8.662 11.572 1.00  85.29 0 A 1
ATOM   2861 H HD3 . PRO . . 184 ? 26.536 10.063 12.488 1.00  85.29 0 A 1
ATOM   2862 N N   . PRO . . 185 ? 31.992 10.782 11.198 1.00  83.47 0 A 1
ATOM   2863 C CA  . PRO . . 185 ? 33.129 10.668 10.272 1.00  83.47 0 A 1
ATOM   2864 C C   . PRO . . 185 ? 33.641  9.240 10.032 1.00  83.47 0 A 1
ATOM   2865 O O   . PRO . . 185 ? 34.348  8.986  9.062 1.00  83.47 0 A 1
ATOM   2866 C CB  . PRO . . 185 ? 34.235 11.539 10.875 1.00  83.47 0 A 1
ATOM   2867 C CG  . PRO . . 185 ? 33.460 12.593 11.659 1.00  83.47 0 A 1
ATOM   2868 C CD  . PRO . . 185 ? 32.271 11.804 12.199 1.00  83.47 0 A 1
ATOM   2869 H HA  . PRO . . 185 ? 32.833 11.092  9.313 1.00  83.47 0 A 1
ATOM   2870 H HB2 . PRO . . 185 ? 34.843 10.952 11.563 1.00  83.47 0 A 1
ATOM   2871 H HB3 . PRO . . 185 ? 34.859 11.987 10.102 1.00  83.47 0 A 1
ATOM   2872 H HG2 . PRO . . 185 ? 33.106 13.369 10.980 1.00  83.47 0 A 1
ATOM   2873 H HG3 . PRO . . 185 ? 34.058 13.025 12.461 1.00  83.47 0 A 1
ATOM   2874 H HD2 . PRO . . 185 ? 31.429 12.482 12.333 1.00  83.47 0 A 1
ATOM   2875 H HD3 . PRO . . 185 ? 32.534 11.328 13.143 1.00  83.47 0 A 1
ATOM   2876 N N   . GLU . . 186 ? 33.299  8.296 10.909 1.00  82.19 0 A 1
ATOM   2877 C CA  . GLU . . 186 ? 33.569  6.862 10.739 1.00  82.19 0 A 1
ATOM   2878 C C   . GLU . . 186 ? 32.665  6.210  9.671 1.00  82.19 0 A 1
ATOM   2879 O O   . GLU . . 186 ? 33.013  5.167  9.130 1.00  82.19 0 A 1
ATOM   2880 C CB  . GLU . . 186 ? 33.383  6.161 12.096 1.00  82.19 0 A 1
ATOM   2881 C CG  . GLU . . 186 ? 34.322  6.691 13.200 1.00  82.19 0 A 1
ATOM   2882 C CD  . GLU . . 186 ? 34.136  5.976 14.549 1.00  82.19 0 A 1
ATOM   2883 O OE1 . GLU . . 186 ? 34.763  6.383 15.555 1.00  82.19 0 A 1
ATOM   2884 O OE2 . GLU . . 186 ? 33.353  5.008 14.628 1.00  82.19 -1 A 1
ATOM   2885 H H   . GLU . . 186 ? 32.753  8.573 11.713 1.00  82.19 0 A 1
ATOM   2886 H HA  . GLU . . 186 ? 34.599  6.717 10.414 1.00  82.19 0 A 1
ATOM   2887 H HB2 . GLU . . 186 ? 33.571  5.096 11.960 1.00  82.19 0 A 1
ATOM   2888 H HB3 . GLU . . 186 ? 32.349  6.291 12.417 1.00  82.19 0 A 1
ATOM   2889 H HG2 . GLU . . 186 ? 34.139  7.756 13.347 1.00  82.19 0 A 1
ATOM   2890 H HG3 . GLU . . 186 ? 35.354  6.569 12.870 1.00  82.19 0 A 1
ATOM   2891 N N   . LEU . . 187 ? 31.519  6.829  9.357 1.00  78.70 0 A 1
ATOM   2892 C CA  . LEU . . 187 ? 30.471  6.313  8.468 1.00  78.70 0 A 1
ATOM   2893 C C   . LEU . . 187 ? 30.295  7.130  7.179 1.00  78.70 0 A 1
ATOM   2894 O O   . LEU . . 187 ? 29.719  6.627  6.222 1.00  78.70 0 A 1
ATOM   2895 C CB  . LEU . . 187 ? 29.139  6.258  9.242 1.00  78.70 0 A 1
ATOM   2896 C CG  . LEU . . 187 ? 29.156  5.396 10.518 1.00  78.70 0 A 1
ATOM   2897 C CD1 . LEU . . 187 ? 27.757  5.380 11.136 1.00  78.70 0 A 1
ATOM   2898 C CD2 . LEU . . 187 ? 29.596  3.959 10.240 1.00  78.70 0 A 1
ATOM   2899 H H   . LEU . . 187 ? 31.330  7.710  9.812 1.00  78.70 0 A 1
ATOM   2900 H HA  . LEU . . 187 ? 30.732  5.304  8.149 1.00  78.70 0 A 1
ATOM   2901 H HB2 . LEU . . 187 ? 28.375  5.866  8.571 1.00  78.70 0 A 1
ATOM   2902 H HB3 . LEU . . 187 ? 28.850  7.274  9.514 1.00  78.70 0 A 1
ATOM   2903 H HG  . LEU . . 187 ? 29.839  5.834 11.246 1.00  78.70 0 A 1
ATOM   2904 H HD11 . LEU . . 187 ? 27.034  4.992 10.420 1.00  78.70 0 A 1
ATOM   2905 H HD12 . LEU . . 187 ? 27.476  6.395 11.417 1.00  78.70 0 A 1
ATOM   2906 H HD13 . LEU . . 187 ? 27.755  4.757 12.031 1.00  78.70 0 A 1
ATOM   2907 H HD21 . LEU . . 187 ? 29.461  3.346 11.131 1.00  78.70 0 A 1
ATOM   2908 H HD22 . LEU . . 187 ? 30.654  3.942  9.980 1.00  78.70 0 A 1
ATOM   2909 H HD23 . LEU . . 187 ? 29.026  3.547  9.407 1.00  78.70 0 A 1
ATOM   2910 N N   . SER . . 188 ? 30.778  8.375  7.124 1.00  80.49 0 A 1
ATOM   2911 C CA  . SER . . 188 ? 30.769  9.196  5.901 1.00  80.49 0 A 1
ATOM   2912 C C   . SER . . 188 ? 31.971  8.962  4.975 1.00  80.49 0 A 1
ATOM   2913 O O   . SER . . 188 ? 31.997  9.492  3.865 1.00  80.49 0 A 1
ATOM   2914 C CB  . SER . . 188 ? 30.632 10.678  6.262 1.00  80.49 0 A 1
ATOM   2915 O OG  . SER . . 188 ? 31.685 11.093  7.105 1.00  80.49 0 A 1
ATOM   2916 H H   . SER . . 188 ? 31.171  8.782  7.960 1.00  80.49 0 A 1
ATOM   2917 H HA  . SER . . 188 ? 29.893  8.921  5.313 1.00  80.49 0 A 1
ATOM   2918 H HB2 . SER . . 188 ? 30.633 11.280  5.353 1.00  80.49 0 A 1
ATOM   2919 H HB3 . SER . . 188 ? 29.687 10.829  6.784 1.00  80.49 0 A 1
ATOM   2920 H HG  . SER . . 188 ? 31.510 11.996  7.379 1.00  80.49 0 A 1
ATOM   2921 N N   . GLN . . 189 ? 32.959  8.162  5.387 1.00  78.44 0 A 1
ATOM   2922 C CA  . GLN . . 189 ? 34.142  7.863  4.574 1.00  78.44 0 A 1
ATOM   2923 C C   . GLN . . 189 ? 33.779  7.181  3.248 1.00  78.44 0 A 1
ATOM   2924 O O   . GLN . . 189 ? 33.027  6.212  3.208 1.00  78.44 0 A 1
ATOM   2925 C CB  . GLN . . 189 ? 35.141  7.017  5.377 1.00  78.44 0 A 1
ATOM   2926 C CG  . GLN . . 189 ? 36.009  7.923  6.255 1.00  78.44 0 A 1
ATOM   2927 C CD  . GLN . . 189 ? 36.843  7.139  7.259 1.00  78.44 0 A 1
ATOM   2928 N NE2 . GLN . . 189 ? 36.716  7.432  8.532 1.00  78.44 0 A 1
ATOM   2929 O OE1 . GLN . . 189 ? 37.625  6.266  6.922 1.00  78.44 0 A 1
ATOM   2930 H H   . GLN . . 189 ? 32.869  7.718  6.290 1.00  78.44 0 A 1
ATOM   2931 H HA  . GLN . . 189 ? 34.619  8.810  4.325 1.00  78.44 0 A 1
ATOM   2932 H HB2 . GLN . . 189 ? 35.795  6.473  4.695 1.00  78.44 0 A 1
ATOM   2933 H HB3 . GLN . . 189 ? 34.605  6.294  5.993 1.00  78.44 0 A 1
ATOM   2934 H HG2 . GLN . . 189 ? 35.369  8.627  6.787 1.00  78.44 0 A 1
ATOM   2935 H HG3 . GLN . . 189 ? 36.684  8.502  5.624 1.00  78.44 0 A 1
ATOM   2936 H HE21 . GLN . . 189 ? 35.989  8.077  8.809 1.00  78.44 0 A 1
ATOM   2937 H HE22 . GLN . . 189 ? 37.238  6.860  9.179 1.00  78.44 0 A 1
ATOM   2938 N N   . GLY . . 190 ? 34.336  7.702  2.151 1.00  79.08 0 A 1
ATOM   2939 C CA  . GLY . . 190 ? 34.068  7.221  0.792 1.00  79.08 0 A 1
ATOM   2940 C C   . GLY . . 190 ? 32.706  7.628  0.217 1.00  79.08 0 A 1
ATOM   2941 O O   . GLY . . 190 ? 32.423  7.292 -0.931 1.00  79.08 0 A 1
ATOM   2942 H H   . GLY . . 190 ? 34.912  8.526  2.253 1.00  79.08 0 A 1
ATOM   2943 H HA2 . GLY . . 190 ? 34.118  6.132  0.785 1.00  79.08 0 A 1
ATOM   2944 H HA3 . GLY . . 190 ? 34.839  7.604  0.123 1.00  79.08 0 A 1
ATOM   2945 N N   . MET . . 191 ? 31.872  8.356  0.966 1.00  83.27 0 A 1
ATOM   2946 C CA  . MET . . 191 ? 30.610  8.898  0.463 1.00  83.27 0 A 1
ATOM   2947 C C   . MET . . 191 ? 30.796 10.304 -0.113 1.00  83.27 0 A 1
ATOM   2948 O O   . MET . . 191 ? 31.651 11.068  0.331 1.00  83.27 0 A 1
ATOM   2949 C CB  . MET . . 191 ? 29.529  8.891  1.552 1.00  83.27 0 A 1
ATOM   2950 C CG  . MET . . 191 ? 29.300  7.480  2.098 1.00  83.27 0 A 1
ATOM   2951 S SD  . MET . . 191 ? 27.900  7.338  3.231 1.00  83.27 0 A 1
ATOM   2952 C CE  . MET . . 191 ? 28.144  5.599  3.691 1.00  83.27 0 A 1
ATOM   2953 H H   . MET . . 191 ? 32.161  8.639  1.892 1.00  83.27 0 A 1
ATOM   2954 H HA  . MET . . 191 ? 30.256  8.260 -0.347 1.00  83.27 0 A 1
ATOM   2955 H HB2 . MET . . 191 ? 29.815  9.557  2.365 1.00  83.27 0 A 1
ATOM   2956 H HB3 . MET . . 191 ? 28.595  9.253  1.120 1.00  83.27 0 A 1
ATOM   2957 H HG2 . MET . . 191 ? 29.135  6.800  1.262 1.00  83.27 0 A 1
ATOM   2958 H HG3 . MET . . 191 ? 30.198  7.159  2.625 1.00  83.27 0 A 1
ATOM   2959 H HE1 . MET . . 191 ? 29.184  5.438  3.978 1.00  83.27 0 A 1
ATOM   2960 H HE2 . MET . . 191 ? 27.901  4.954  2.846 1.00  83.27 0 A 1
ATOM   2961 H HE3 . MET . . 191 ? 27.510  5.345  4.539 1.00  83.27 0 A 1
ATOM   2962 N N   . MET . . 192 ? 29.945 10.648 -1.079 1.00  86.24 0 A 1
ATOM   2963 C CA  . MET . . 192 ? 29.776 12.019 -1.561 1.00  86.24 0 A 1
ATOM   2964 C C   . MET . . 192 ? 29.346 12.936 -0.407 1.00  86.24 0 A 1
ATOM   2965 O O   . MET . . 192 ? 28.533 12.529  0.429 1.00  86.24 0 A 1
ATOM   2966 C CB  . MET . . 192 ? 28.738 11.990 -2.691 1.00  86.24 0 A 1
ATOM   2967 C CG  . MET . . 192 ? 28.504 13.355 -3.330 1.00  86.24 0 A 1
ATOM   2968 S SD  . MET . . 192 ? 27.520 13.274 -4.847 1.00  86.24 0 A 1
ATOM   2969 C CE  . MET . . 192 ? 28.834 12.910 -6.043 1.00  86.24 0 A 1
ATOM   2970 H H   . MET . . 192 ? 29.270  9.962 -1.385 1.00  86.24 0 A 1
ATOM   2971 H HA  . MET . . 192 ? 30.724 12.380 -1.959 1.00  86.24 0 A 1
ATOM   2972 H HB2 . MET . . 192 ? 27.788 11.616 -2.308 1.00  86.24 0 A 1
ATOM   2973 H HB3 . MET . . 192 ? 29.090 11.305 -3.462 1.00  86.24 0 A 1
ATOM   2974 H HG2 . MET . . 192 ? 29.471 13.799 -3.567 1.00  86.24 0 A 1
ATOM   2975 H HG3 . MET . . 192 ? 27.993 14.001 -2.615 1.00  86.24 0 A 1
ATOM   2976 H HE1 . MET . . 192 ? 29.573 13.711 -6.026 1.00  86.24 0 A 1
ATOM   2977 H HE2 . MET . . 192 ? 28.409 12.843 -7.044 1.00  86.24 0 A 1
ATOM   2978 H HE3 . MET . . 192 ? 29.322 11.969 -5.789 1.00  86.24 0 A 1
ATOM   2979 N N   . THR . . 193 ? 29.880 14.159 -0.362 1.00  87.60 0 A 1
ATOM   2980 C CA  . THR . . 193 ? 29.541 15.118  0.704 1.00  87.60 0 A 1
ATOM   2981 C C   . THR . . 193 ? 28.090 15.583  0.580 1.00  87.60 0 A 1
ATOM   2982 O O   . THR . . 193 ? 27.552 15.661 -0.526 1.00  87.60 0 A 1
ATOM   2983 C CB  . THR . . 193 ? 30.493 16.324  0.735 1.00  87.60 0 A 1
ATOM   2984 C CG2 . THR . . 193 ? 31.956 15.924  0.907 1.00  87.60 0 A 1
ATOM   2985 O OG1 . THR . . 193 ? 30.407 17.102 -0.437 1.00  87.60 0 A 1
ATOM   2986 H H   . THR . . 193 ? 30.480 14.459 -1.117 1.00  87.60 0 A 1
ATOM   2987 H HA  . THR . . 193 ? 29.631 14.609  1.664 1.00  87.60 0 A 1
ATOM   2988 H HB  . THR . . 193 ? 30.216 16.951  1.583 1.00  87.60 0 A 1
ATOM   2989 H HG1 . THR . . 193 ? 30.732 16.586 -1.178 1.00  87.60 0 A 1
ATOM   2990 H HG21 . THR . . 193 ? 32.567 16.821  1.012 1.00  87.60 0 A 1
ATOM   2991 H HG22 . THR . . 193 ? 32.064 15.312  1.803 1.00  87.60 0 A 1
ATOM   2992 H HG23 . THR . . 193 ? 32.300 15.358  0.041 1.00  87.60 0 A 1
ATOM   2993 N N   . LEU . . 194 ? 27.432 15.919  1.694 1.00  88.27 0 A 1
ATOM   2994 C CA  . LEU . . 194 ? 26.029 16.346  1.663 1.00  88.27 0 A 1
ATOM   2995 C C   . LEU . . 194 ? 25.766 17.566  0.741 1.00  88.27 0 A 1
ATOM   2996 O O   . LEU . . 194 ? 24.820 17.498 -0.048 1.00  88.27 0 A 1
ATOM   2997 C CB  . LEU . . 194 ? 25.546 16.521  3.114 1.00  88.27 0 A 1
ATOM   2998 C CG  . LEU . . 194 ? 24.109 17.030  3.287 1.00  88.27 0 A 1
ATOM   2999 C CD1 . LEU . . 194 ? 23.083 16.109  2.640 1.00  88.27 0 A 1
ATOM   3000 C CD2 . LEU . . 194 ? 23.787 17.113  4.775 1.00  88.27 0 A 1
ATOM   3001 H H   . LEU . . 194 ? 27.876 15.810  2.595 1.00  88.27 0 A 1
ATOM   3002 H HA  . LEU . . 194 ? 25.460 15.522  1.233 1.00  88.27 0 A 1
ATOM   3003 H HB2 . LEU . . 194 ? 26.216 17.198  3.643 1.00  88.27 0 A 1
ATOM   3004 H HB3 . LEU . . 194 ? 25.619 15.549  3.601 1.00  88.27 0 A 1
ATOM   3005 H HG  . LEU . . 194 ? 24.019 18.025  2.850 1.00  88.27 0 A 1
ATOM   3006 H HD11 . LEU . . 194 ? 23.174 15.107  3.060 1.00  88.27 0 A 1
ATOM   3007 H HD12 . LEU . . 194 ? 22.078 16.483  2.831 1.00  88.27 0 A 1
ATOM   3008 H HD13 . LEU . . 194 ? 23.246 16.074  1.563 1.00  88.27 0 A 1
ATOM   3009 H HD21 . LEU . . 194 ? 22.772 17.488  4.909 1.00  88.27 0 A 1
ATOM   3010 H HD22 . LEU . . 194 ? 24.495 17.773  5.276 1.00  88.27 0 A 1
ATOM   3011 H HD23 . LEU . . 194 ? 23.869 16.117  5.208 1.00  88.27 0 A 1
ATOM   3012 N N   . PRO . . 195 ? 26.584 18.643  0.727 1.00  90.11 0 A 1
ATOM   3013 C CA  . PRO . . 195 ? 26.369 19.769 -0.190 1.00  90.11 0 A 1
ATOM   3014 C C   . PRO . . 195 ? 26.519 19.391 -1.671 1.00  90.11 0 A 1
ATOM   3015 O O   . PRO . . 195 ? 25.781 19.884 -2.522 1.00  90.11 0 A 1
ATOM   3016 C CB  . PRO . . 195 ? 27.402 20.836  0.202 1.00  90.11 0 A 1
ATOM   3017 C CG  . PRO . . 195 ? 27.794 20.470  1.631 1.00  90.11 0 A 1
ATOM   3018 C CD  . PRO . . 195 ? 27.679 18.950  1.635 1.00  90.11 0 A 1
ATOM   3019 H HA  . PRO . . 195 ? 25.365 20.158 -0.024 1.00  90.11 0 A 1
ATOM   3020 H HB2 . PRO . . 195 ? 26.981 21.840  0.146 1.00  90.11 0 A 1
ATOM   3021 H HB3 . PRO . . 195 ? 28.283 20.763 -0.435 1.00  90.11 0 A 1
ATOM   3022 H HG2 . PRO . . 195 ? 28.805 20.798  1.872 1.00  90.11 0 A 1
ATOM   3023 H HG3 . PRO . . 195 ? 27.075 20.895  2.332 1.00  90.11 0 A 1
ATOM   3024 H HD2 . PRO . . 195 ? 27.493 18.596  2.649 1.00  90.11 0 A 1
ATOM   3025 H HD3 . PRO . . 195 ? 28.600 18.514  1.247 1.00  90.11 0 A 1
ATOM   3026 N N   . GLU . . 196 ? 27.465 18.506 -1.983 1.00  89.81 0 A 1
ATOM   3027 C CA  . GLU . . 196 ? 27.719 17.996 -3.332 1.00  89.81 0 A 1
ATOM   3028 C C   . GLU . . 196 ? 26.555 17.124 -3.814 1.00  89.81 0 A 1
ATOM   3029 O O   . GLU . . 196 ? 26.020 17.366 -4.894 1.00  89.81 0 A 1
ATOM   3030 C CB  . GLU . . 196 ? 29.039 17.228 -3.261 1.00  89.81 0 A 1
ATOM   3031 C CG  . GLU . . 196 ? 29.599 16.667 -4.569 1.00  89.81 0 A 1
ATOM   3032 C CD  . GLU . . 196 ? 30.866 15.830 -4.302 1.00  89.81 0 A 1
ATOM   3033 O OE1 . GLU . . 196 ? 31.484 15.405 -5.302 1.00  89.81 0 A 1
ATOM   3034 O OE2 . GLU . . 196 ? 31.187 15.582 -3.107 1.00  89.81 -1 A 1
ATOM   3035 H H   . GLU . . 196 ? 28.009 18.101 -1.234 1.00  89.81 0 A 1
ATOM   3036 H HA  . GLU . . 196 ? 27.829 18.826 -4.029 1.00  89.81 0 A 1
ATOM   3037 H HB2 . GLU . . 196 ? 29.791 17.902 -2.852 1.00  89.81 0 A 1
ATOM   3038 H HB3 . GLU . . 196 ? 28.895 16.398 -2.569 1.00  89.81 0 A 1
ATOM   3039 H HG2 . GLU . . 196 ? 28.843 16.042 -5.045 1.00  89.81 0 A 1
ATOM   3040 H HG3 . GLU . . 196 ? 29.832 17.497 -5.236 1.00  89.81 0 A 1
ATOM   3041 N N   . ALA . . 197 ? 26.077 16.202 -2.971 1.00  90.40 0 A 1
ATOM   3042 C CA  . ALA . . 197 ? 24.914 15.371 -3.265 1.00  90.40 0 A 1
ATOM   3043 C C   . ALA . . 197 ? 23.657 16.216 -3.541 1.00  90.40 0 A 1
ATOM   3044 O O   . ALA . . 197 ? 22.944 15.964 -4.515 1.00  90.40 0 A 1
ATOM   3045 C CB  . ALA . . 197 ? 24.702 14.395 -2.098 1.00  90.40 0 A 1
ATOM   3046 H H   . ALA . . 197 ? 26.550 16.067 -2.089 1.00  90.40 0 A 1
ATOM   3047 H HA  . ALA . . 197 ? 25.130 14.801 -4.168 1.00  90.40 0 A 1
ATOM   3048 H HB1 . ALA . . 197 ? 23.837 13.764 -2.300 1.00  90.40 0 A 1
ATOM   3049 H HB2 . ALA . . 197 ? 25.584 13.767 -1.976 1.00  90.40 0 A 1
ATOM   3050 H HB3 . ALA . . 197 ? 24.529 14.947 -1.175 1.00  90.40 0 A 1
ATOM   3051 N N   . LEU . . 198 ? 23.416 17.258 -2.736 1.00  90.69 0 A 1
ATOM   3052 C CA  . LEU . . 198 ? 22.308 18.195 -2.937 1.00  90.69 0 A 1
ATOM   3053 C C   . LEU . . 198 ? 22.441 18.972 -4.255 1.00  90.69 0 A 1
ATOM   3054 O O   . LEU . . 198 ? 21.482 19.021 -5.025 1.00  90.69 0 A 1
ATOM   3055 C CB  . LEU . . 198 ? 22.221 19.148 -1.731 1.00  90.69 0 A 1
ATOM   3056 C CG  . LEU . . 198 ? 21.744 18.468 -0.434 1.00  90.69 0 A 1
ATOM   3057 C CD1 . LEU . . 198 ? 21.947 19.418  0.745 1.00  90.69 0 A 1
ATOM   3058 C CD2 . LEU . . 198 ? 20.267 18.090 -0.495 1.00  90.69 0 A 1
ATOM   3059 H H   . LEU . . 198 ? 24.029 17.397 -1.945 1.00  90.69 0 A 1
ATOM   3060 H HA  . LEU . . 198 ? 21.379 17.630 -3.010 1.00  90.69 0 A 1
ATOM   3061 H HB2 . LEU . . 198 ? 23.204 19.587 -1.564 1.00  90.69 0 A 1
ATOM   3062 H HB3 . LEU . . 198 ? 21.532 19.959 -1.969 1.00  90.69 0 A 1
ATOM   3063 H HG  . LEU . . 198 ? 22.315 17.558 -0.252 1.00  90.69 0 A 1
ATOM   3064 H HD11 . LEU . . 198 ? 23.009 19.646  0.844 1.00  90.69 0 A 1
ATOM   3065 H HD12 . LEU . . 198 ? 21.608 18.931  1.659 1.00  90.69 0 A 1
ATOM   3066 H HD13 . LEU . . 198 ? 21.385 20.339  0.591 1.00  90.69 0 A 1
ATOM   3067 H HD21 . LEU . . 198 ? 20.099 17.323 -1.251 1.00  90.69 0 A 1
ATOM   3068 H HD22 . LEU . . 198 ? 19.940 17.698  0.468 1.00  90.69 0 A 1
ATOM   3069 H HD23 . LEU . . 198 ? 19.675 18.970 -0.746 1.00  90.69 0 A 1
ATOM   3070 N N   . ARG . . 199 ? 23.623 19.528 -4.567 1.00  90.24 0 A 1
ATOM   3071 C CA  . ARG . . 199 ? 23.872 20.202 -5.857 1.00  90.24 0 A 1
ATOM   3072 C C   . ARG . . 199 ? 23.620 19.262 -7.038 1.00  90.24 0 A 1
ATOM   3073 O O   . ARG . . 199 ? 22.866 19.623 -7.939 1.00  90.24 0 A 1
ATOM   3074 C CB  . ARG . . 199 ? 25.307 20.745 -5.924 1.00  90.24 0 A 1
ATOM   3075 C CG  . ARG . . 199 ? 25.544 22.028 -5.115 1.00  90.24 0 A 1
ATOM   3076 C CD  . ARG . . 199 ? 27.027 22.383 -5.252 1.00  90.24 0 A 1
ATOM   3077 N NE  . ARG . . 199 ? 27.431 23.549 -4.450 1.00  90.24 0 A 1
ATOM   3078 C CZ  . ARG . . 199 ? 28.674 23.966 -4.308 1.00  90.24 0 A 1
ATOM   3079 N NH1 . ARG . . 199 ? 29.673 23.461 -4.973 1.00  90.24 1 A 1
ATOM   3080 N NH2 . ARG . . 199 ? 28.958 24.907 -3.480 1.00  90.24 0 A 1
ATOM   3081 H H   . ARG . . 199 ? 24.379 19.443 -3.903 1.00  90.24 0 A 1
ATOM   3082 H HA  . ARG . . 199 ? 23.171 21.027 -5.976 1.00  90.24 0 A 1
ATOM   3083 H HB2 . ARG . . 199 ? 25.541 20.963 -6.966 1.00  90.24 0 A 1
ATOM   3084 H HB3 . ARG . . 199 ? 25.993 19.969 -5.584 1.00  90.24 0 A 1
ATOM   3085 H HG2 . ARG . . 199 ? 24.943 22.841 -5.523 1.00  90.24 0 A 1
ATOM   3086 H HG3 . ARG . . 199 ? 25.290 21.873 -4.066 1.00  90.24 0 A 1
ATOM   3087 H HD2 . ARG . . 199 ? 27.241 22.580 -6.302 1.00  90.24 0 A 1
ATOM   3088 H HD3 . ARG . . 199 ? 27.612 21.522 -4.930 1.00  90.24 0 A 1
ATOM   3089 H HE  . ARG . . 199 ? 26.723 24.116 -4.006 1.00  90.24 0 A 1
ATOM   3090 H HH11 . ARG . . 199 ? 29.494 22.728 -5.645 1.00  90.24 0 A 1
ATOM   3091 H HH12 . ARG . . 199 ? 30.600 23.814 -4.786 1.00  90.24 0 A 1
ATOM   3092 H HH21 . ARG . . 199 ? 28.136 25.408 -3.172 1.00  90.24 0 A 1
ATOM   3093 H HH22 . ARG . . 199 ? 29.634 25.597 -3.774 1.00  90.24 0 A 1
ATOM   3094 N N   . THR . . 200 ? 24.196 18.057 -7.020 1.00  90.73 0 A 1
ATOM   3095 C CA  . THR . . 200 ? 24.063 17.082 -8.113 1.00  90.73 0 A 1
ATOM   3096 C C   . THR . . 200 ? 22.625 16.609 -8.309 1.00  90.73 0 A 1
ATOM   3097 O O   . THR . . 200 ? 22.228 16.381 -9.445 1.00  90.73 0 A 1
ATOM   3098 C CB  . THR . . 200 ? 24.978 15.867 -7.886 1.00  90.73 0 A 1
ATOM   3099 C CG2 . THR . . 200 ? 24.957 14.869 -9.045 1.00  90.73 0 A 1
ATOM   3100 O OG1 . THR . . 200 ? 26.316 16.283 -7.773 1.00  90.73 0 A 1
ATOM   3101 H H   . THR . . 200 ? 24.815 17.828 -6.256 1.00  90.73 0 A 1
ATOM   3102 H HA  . THR . . 200 ? 24.363 17.566 -9.043 1.00  90.73 0 A 1
ATOM   3103 H HB  . THR . . 200 ? 24.690 15.359 -6.966 1.00  90.73 0 A 1
ATOM   3104 H HG1 . THR . . 200 ? 26.603 16.638 -8.617 1.00  90.73 0 A 1
ATOM   3105 H HG21 . THR . . 200 ? 24.022 14.308 -9.036 1.00  90.73 0 A 1
ATOM   3106 H HG22 . THR . . 200 ? 25.789 14.172 -8.944 1.00  90.73 0 A 1
ATOM   3107 H HG23 . THR . . 200 ? 25.049 15.394 -9.995 1.00  90.73 0 A 1
ATOM   3108 N N   . LEU . . 201 ? 21.818 16.484 -7.252 1.00  90.72 0 A 1
ATOM   3109 C CA  . LEU . . 201 ? 20.415 16.079 -7.394 1.00  90.72 0 A 1
ATOM   3110 C C   . LEU . . 201 ? 19.493 17.242 -7.755 1.00  90.72 0 A 1
ATOM   3111 O O   . LEU . . 201 ? 18.556 17.059 -8.522 1.00  90.72 0 A 1
ATOM   3112 C CB  . LEU . . 201 ? 19.954 15.351 -6.128 1.00  90.72 0 A 1
ATOM   3113 C CG  . LEU . . 201 ? 20.696 14.022 -5.924 1.00  90.72 0 A 1
ATOM   3114 C CD1 . LEU . . 201 ? 20.307 13.442 -4.574 1.00  90.72 0 A 1
ATOM   3115 C CD2 . LEU . . 201 ? 20.392 12.977 -6.997 1.00  90.72 0 A 1
ATOM   3116 H H   . LEU . . 201 ? 22.192 16.635 -6.326 1.00  90.72 0 A 1
ATOM   3117 H HA  . LEU . . 201 ? 20.327 15.392 -8.235 1.00  90.72 0 A 1
ATOM   3118 H HB2 . LEU . . 201 ? 18.884 15.152 -6.200 1.00  90.72 0 A 1
ATOM   3119 H HB3 . LEU . . 201 ? 20.124 16.000 -5.268 1.00  90.72 0 A 1
ATOM   3120 H HG  . LEU . . 201 ? 21.773 14.193 -5.927 1.00  90.72 0 A 1
ATOM   3121 H HD11 . LEU . . 201 ? 19.231 13.275 -4.529 1.00  90.72 0 A 1
ATOM   3122 H HD12 . LEU . . 201 ? 20.828 12.500 -4.406 1.00  90.72 0 A 1
ATOM   3123 H HD13 . LEU . . 201 ? 20.612 14.147 -3.801 1.00  90.72 0 A 1
ATOM   3124 H HD21 . LEU . . 201 ? 20.694 13.338 -7.980 1.00  90.72 0 A 1
ATOM   3125 H HD22 . LEU . . 201 ? 20.975 12.082 -6.784 1.00  90.72 0 A 1
ATOM   3126 H HD23 . LEU . . 201 ? 19.327 12.745 -7.006 1.00  90.72 0 A 1
ATOM   3127 N N   . HIS . . 202 ? 19.755 18.460 -7.289 1.00  90.03 0 A 1
ATOM   3128 C CA  . HIS . . 202 ? 18.977 19.605 -7.749 1.00  90.03 0 A 1
ATOM   3129 C C   . HIS . . 202 ? 19.296 19.992 -9.198 1.00  90.03 0 A 1
ATOM   3130 O O   . HIS . . 202 ? 18.387 20.431 -9.905 1.00  90.03 0 A 1
ATOM   3131 C CB  . HIS . . 202 ? 19.177 20.787 -6.805 1.00  90.03 0 A 1
ATOM   3132 C CG  . HIS . . 202 ? 18.370 20.681 -5.543 1.00  90.03 0 A 1
ATOM   3133 C CD2 . HIS . . 202 ? 18.861 20.668 -4.269 1.00  90.03 0 A 1
ATOM   3134 N ND1 . HIS . . 202 ? 16.994 20.652 -5.451 1.00  90.03 0 A 1
ATOM   3135 C CE1 . HIS . . 202 ? 16.664 20.618 -4.148 1.00  90.03 0 A 1
ATOM   3136 N NE2 . HIS . . 202 ? 17.774 20.650 -3.403 1.00  90.03 0 A 1
ATOM   3137 H H   . HIS . . 202 ? 20.495 18.593 -6.615 1.00  90.03 0 A 1
ATOM   3138 H HA  . HIS . . 202 ? 17.920 19.337 -7.728 1.00  90.03 0 A 1
ATOM   3139 H HB2 . HIS . . 202 ? 20.235 20.885 -6.565 1.00  90.03 0 A 1
ATOM   3140 H HB3 . HIS . . 202 ? 18.858 21.700 -7.308 1.00  90.03 0 A 1
ATOM   3141 H HD1 . HIS . . 202 ? 16.341 20.656 -6.222 1.00  90.03 0 A 1
ATOM   3142 H HD2 . HIS . . 202 ? 19.901 20.701 -3.978 1.00  90.03 0 A 1
ATOM   3143 H HE1 . HIS . . 202 ? 15.662 20.592 -3.745 1.00  90.03 0 A 1
ATOM   3144 N N   . ARG . . 203 ? 20.553 19.884 -9.646 1.00  89.62 0 A 1
ATOM   3145 C CA  . ARG . . 203 ? 21.014 20.289 -10.988 1.00  89.62 0 A 1
ATOM   3146 C C   . ARG . . 203 ? 21.963 19.221 -11.569 1.00  89.62 0 A 1
ATOM   3147 O O   . ARG . . 203 ? 23.176 19.432 -11.590 1.00  89.62 0 A 1
ATOM   3148 C CB  . ARG . . 203 ? 21.679 21.684 -10.904 1.00  89.62 0 A 1
ATOM   3149 C CG  . ARG . . 203 ? 20.793 22.826 -10.370 1.00  89.62 0 A 1
ATOM   3150 C CD  . ARG . . 203 ? 19.596 23.159 -11.276 1.00  89.62 0 A 1
ATOM   3151 N NE  . ARG . . 203 ? 18.729 24.198 -10.679 1.00  89.62 0 A 1
ATOM   3152 C CZ  . ARG . . 203 ? 17.790 24.046 -9.765 1.00  89.62 0 A 1
ATOM   3153 N NH1 . ARG . . 203 ? 17.467 22.920 -9.213 1.00  89.62 1 A 1
ATOM   3154 N NH2 . ARG . . 203 ? 17.107 25.060 -9.367 1.00  89.62 0 A 1
ATOM   3155 H H   . ARG . . 203 ? 21.256 19.557 -8.999 1.00  89.62 0 A 1
ATOM   3156 H HA  . ARG . . 203 ? 20.172 20.347 -11.678 1.00  89.62 0 A 1
ATOM   3157 H HB2 . ARG . . 203 ? 22.552 21.613 -10.255 1.00  89.62 0 A 1
ATOM   3158 H HB3 . ARG . . 203 ? 22.029 21.967 -11.897 1.00  89.62 0 A 1
ATOM   3159 H HG2 . ARG . . 203 ? 20.437 22.570 -9.372 1.00  89.62 0 A 1
ATOM   3160 H HG3 . ARG . . 203 ? 21.411 23.719 -10.276 1.00  89.62 0 A 1
ATOM   3161 H HD2 . ARG . . 203 ? 19.016 22.258 -11.473 1.00  89.62 0 A 1
ATOM   3162 H HD3 . ARG . . 203 ? 19.974 23.519 -12.233 1.00  89.62 0 A 1
ATOM   3163 H HE  . ARG . . 203 ? 18.921 25.161 -10.914 1.00  89.62 0 A 1
ATOM   3164 H HH11 . ARG . . 203 ? 17.970 22.094 -9.503 1.00  89.62 0 A 1
ATOM   3165 H HH12 . ARG . . 203 ? 16.946 22.952 -8.348 1.00  89.62 0 A 1
ATOM   3166 H HH21 . ARG . . 203 ? 16.450 25.010 -8.602 1.00  89.62 0 A 1
ATOM   3167 H HH22 . ARG . . 203 ? 17.405 25.955 -9.730 1.00  89.62 0 A 1
ATOM   3168 N N   . PRO . . 204 ? 21.447 18.061 -12.018 1.00  89.66 0 A 1
ATOM   3169 C CA  . PRO . . 204 ? 22.298 16.965 -12.467 1.00  89.66 0 A 1
ATOM   3170 C C   . PRO . . 204 ? 22.920 17.257 -13.841 1.00  89.66 0 A 1
ATOM   3171 O O   . PRO . . 204 ? 22.220 17.757 -14.728 1.00  89.66 0 A 1
ATOM   3172 C CB  . PRO . . 204 ? 21.424 15.709 -12.484 1.00  89.66 0 A 1
ATOM   3173 C CG  . PRO . . 204 ? 20.071 16.133 -11.920 1.00  89.66 0 A 1
ATOM   3174 C CD  . PRO . . 204 ? 20.054 17.651 -12.053 1.00  89.66 0 A 1
ATOM   3175 H HA  . PRO . . 204 ? 23.086 16.827 -11.727 1.00  89.66 0 A 1
ATOM   3176 H HB2 . PRO . . 204 ? 21.297 15.348 -13.505 1.00  89.66 0 A 1
ATOM   3177 H HB3 . PRO . . 204 ? 21.861 14.929 -11.861 1.00  89.66 0 A 1
ATOM   3178 H HG2 . PRO . . 204 ? 19.261 15.675 -12.489 1.00  89.66 0 A 1
ATOM   3179 H HG3 . PRO . . 204 ? 20.006 15.856 -10.868 1.00  89.66 0 A 1
ATOM   3180 H HD2 . PRO . . 204 ? 19.464 18.083 -11.244 1.00  89.66 0 A 1
ATOM   3181 H HD3 . PRO . . 204 ? 19.633 17.929 -13.019 1.00  89.66 0 A 1
ATOM   3182 N N   . PRO . . 205 ? 24.209 16.943 -14.060 1.00  89.28 0 A 1
ATOM   3183 C CA  . PRO . . 205 ? 24.857 17.161 -15.348 1.00  89.28 0 A 1
ATOM   3184 C C   . PRO . . 205 ? 24.287 16.222 -16.430 1.00  89.28 0 A 1
ATOM   3185 O O   . PRO . . 205 ? 23.835 15.124 -16.109 1.00  89.28 0 A 1
ATOM   3186 C CB  . PRO . . 205 ? 26.351 16.936 -15.089 1.00  89.28 0 A 1
ATOM   3187 C CG  . PRO . . 205 ? 26.367 15.935 -13.936 1.00  89.28 0 A 1
ATOM   3188 C CD  . PRO . . 205 ? 25.131 16.320 -13.121 1.00  89.28 0 A 1
ATOM   3189 H HA  . PRO . . 205 ? 24.700 18.195 -15.654 1.00  89.28 0 A 1
ATOM   3190 H HB2 . PRO . . 205 ? 26.870 16.550 -15.966 1.00  89.28 0 A 1
ATOM   3191 H HB3 . PRO . . 205 ? 26.804 17.872 -14.763 1.00  89.28 0 A 1
ATOM   3192 H HG2 . PRO . . 205 ? 27.279 16.014 -13.345 1.00  89.28 0 A 1
ATOM   3193 H HG3 . PRO . . 205 ? 26.257 14.927 -14.334 1.00  89.28 0 A 1
ATOM   3194 H HD2 . PRO . . 205 ? 25.405 17.044 -12.353 1.00  89.28 0 A 1
ATOM   3195 H HD3 . PRO . . 205 ? 24.690 15.433 -12.666 1.00  89.28 0 A 1
ATOM   3196 N N   . PRO . . 206 ? 24.349 16.603 -17.720 1.00  87.30 0 A 1
ATOM   3197 C CA  . PRO . . 206 ? 23.777 15.839 -18.837 1.00  87.30 0 A 1
ATOM   3198 C C   . PRO . . 206 ? 24.528 14.528 -19.112 1.00  87.30 0 A 1
ATOM   3199 O O   . PRO . . 206 ? 24.040 13.662 -19.829 1.00  87.30 0 A 1
ATOM   3200 C CB  . PRO . . 206 ? 23.860 16.788 -20.038 1.00  87.30 0 A 1
ATOM   3201 C CG  . PRO . . 206 ? 25.086 17.646 -19.733 1.00  87.30 0 A 1
ATOM   3202 C CD  . PRO . . 206 ? 25.007 17.798 -18.217 1.00  87.30 0 A 1
ATOM   3203 H HA  . PRO . . 206 ? 22.734 15.595 -18.637 1.00  87.30 0 A 1
ATOM   3204 H HB2 . PRO . . 206 ? 22.979 17.430 -20.055 1.00  87.30 0 A 1
ATOM   3205 H HB3 . PRO . . 206 ? 23.958 16.258 -20.986 1.00  87.30 0 A 1
ATOM   3206 H HG2 . PRO . . 206 ? 25.993 17.107 -20.006 1.00  87.30 0 A 1
ATOM   3207 H HG3 . PRO . . 206 ? 25.041 18.611 -20.238 1.00  87.30 0 A 1
ATOM   3208 H HD2 . PRO . . 206 ? 26.006 17.923 -17.798 1.00  87.30 0 A 1
ATOM   3209 H HD3 . PRO . . 206 ? 24.378 18.651 -17.962 1.00  87.30 0 A 1
ATOM   3210 N N   . THR . . 207 ? 25.721 14.379 -18.533 1.00  81.91 0 A 1
ATOM   3211 C CA  . THR . . 207 ? 26.525 13.154 -18.536 1.00  81.91 0 A 1
ATOM   3212 C C   . THR . . 207 ? 26.078 12.131 -17.491 1.00  81.91 0 A 1
ATOM   3213 O O   . THR . . 207 ? 26.552 10.996 -17.528 1.00  81.91 0 A 1
ATOM   3214 C CB  . THR . . 207 ? 27.994 13.497 -18.255 1.00  81.91 0 A 1
ATOM   3215 C CG2 . THR . . 207 ? 28.632 14.302 -19.386 1.00  81.91 0 A 1
ATOM   3216 O OG1 . THR . . 207 ? 28.098 14.286 -17.087 1.00  81.91 0 A 1
ATOM   3217 H H   . THR . . 207 ? 26.069 15.137 -17.963 1.00  81.91 0 A 1
ATOM   3218 H HA  . THR . . 207 ? 26.450 12.672 -19.511 1.00  81.91 0 A 1
ATOM   3219 H HB  . THR . . 207 ? 28.564 12.577 -18.122 1.00  81.91 0 A 1
ATOM   3220 H HG1 . THR . . 207 ? 29.011 14.241 -16.793 1.00  81.91 0 A 1
ATOM   3221 H HG21 . THR . . 207 ? 28.124 15.259 -19.504 1.00  81.91 0 A 1
ATOM   3222 H HG22 . THR . . 207 ? 28.555 13.741 -20.318 1.00  81.91 0 A 1
ATOM   3223 H HG23 . THR . . 207 ? 29.685 14.477 -19.166 1.00  81.91 0 A 1
ATOM   3224 N N   . LEU . . 208 ? 25.214 12.509 -16.539 1.00  86.08 0 A 1
ATOM   3225 C CA  . LEU . . 208 ? 24.718 11.592 -15.519 1.00  86.08 0 A 1
ATOM   3226 C C   . LEU . . 208 ? 23.675 10.675 -16.156 1.00  86.08 0 A 1
ATOM   3227 O O   . LEU . . 208 ? 22.602 11.125 -16.556 1.00  86.08 0 A 1
ATOM   3228 C CB  . LEU . . 208 ? 24.182 12.382 -14.310 1.00  86.08 0 A 1
ATOM   3229 C CG  . LEU . . 208 ? 24.146 11.578 -12.996 1.00  86.08 0 A 1
ATOM   3230 C CD1 . LEU . . 208 ? 23.705 12.501 -11.861 1.00  86.08 0 A 1
ATOM   3231 C CD2 . LEU . . 208 ? 23.198 10.380 -13.029 1.00  86.08 0 A 1
ATOM   3232 H H   . LEU . . 208 ? 24.793 13.426 -16.589 1.00  86.08 0 A 1
ATOM   3233 H HA  . LEU . . 208 ? 25.555 10.983 -15.176 1.00  86.08 0 A 1
ATOM   3234 H HB2 . LEU . . 208 ? 23.189 12.769 -14.537 1.00  86.08 0 A 1
ATOM   3235 H HB3 . LEU . . 208 ? 24.839 13.236 -14.146 1.00  86.08 0 A 1
ATOM   3236 H HG  . LEU . . 208 ? 25.150 11.220 -12.769 1.00  86.08 0 A 1
ATOM   3237 H HD11 . LEU . . 208 ? 24.412 13.325 -11.762 1.00  86.08 0 A 1
ATOM   3238 H HD12 . LEU . . 208 ? 23.684 11.947 -10.922 1.00  86.08 0 A 1
ATOM   3239 H HD13 . LEU . . 208 ? 22.709 12.890 -12.073 1.00  86.08 0 A 1
ATOM   3240 H HD21 . LEU . . 208 ? 23.651  9.562 -13.590 1.00  86.08 0 A 1
ATOM   3241 H HD22 . LEU . . 208 ? 23.014 10.011 -12.020 1.00  86.08 0 A 1
ATOM   3242 H HD23 . LEU . . 208 ? 22.256 10.657 -13.501 1.00  86.08 0 A 1
ATOM   3243 N N   . GLN . . 209 ? 24.007  9.387 -16.231 1.00  80.08 0 A 1
ATOM   3244 C CA  . GLN . . 209 ? 23.128  8.358 -16.764 1.00  80.08 0 A 1
ATOM   3245 C C   . GLN . . 209 ? 21.800  8.333 -16.002 1.00  80.08 0 A 1
ATOM   3246 O O   . GLN . . 209 ? 21.707  8.016 -14.815 1.00  80.08 0 A 1
ATOM   3247 C CB  . GLN . . 209 ? 23.874  7.012 -16.792 1.00  80.08 0 A 1
ATOM   3248 C CG  . GLN . . 209 ? 24.710  6.968 -18.086 1.00  80.08 0 A 1
ATOM   3249 C CD  . GLN . . 209 ? 25.310  5.617 -18.466 1.00  80.08 0 A 1
ATOM   3250 N NE2 . GLN . . 209 ? 25.955  5.550 -19.609 1.00  80.08 0 A 1
ATOM   3251 O OE1 . GLN . . 209 ? 25.209  4.593 -17.817 1.00  80.08 0 A 1
ATOM   3252 H H   . GLN . . 209 ? 24.917  9.100 -15.899 1.00  80.08 0 A 1
ATOM   3253 H HA  . GLN . . 209 ? 22.881  8.633 -17.789 1.00  80.08 0 A 1
ATOM   3254 H HB2 . GLN . . 209 ? 23.156  6.192 -16.773 1.00  80.08 0 A 1
ATOM   3255 H HB3 . GLN . . 209 ? 24.520  6.908 -15.920 1.00  80.08 0 A 1
ATOM   3256 H HG2 . GLN . . 209 ? 25.523  7.690 -18.004 1.00  80.08 0 A 1
ATOM   3257 H HG3 . GLN . . 209 ? 24.085  7.274 -18.925 1.00  80.08 0 A 1
ATOM   3258 H HE21 . GLN . . 209 ? 26.030  6.369 -20.195 1.00  80.08 0 A 1
ATOM   3259 H HE22 . GLN . . 209 ? 26.354  4.649 -19.833 1.00  80.08 0 A 1
ATOM   3260 N N   . LEU . . 210 ? 20.752  8.733 -16.713 1.00  81.71 0 A 1
ATOM   3261 C CA  . LEU . . 210 ? 19.419  8.948 -16.186 1.00  81.71 0 A 1
ATOM   3262 C C   . LEU . . 210 ? 18.795  7.658 -15.610 1.00  81.71 0 A 1
ATOM   3263 O O   . LEU . . 210 ? 17.937  7.757 -14.728 1.00  81.71 0 A 1
ATOM   3264 C CB  . LEU . . 210 ? 18.604  9.574 -17.336 1.00  81.71 0 A 1
ATOM   3265 C CG  . LEU . . 210 ? 18.377 11.092 -17.268 1.00  81.71 0 A 1
ATOM   3266 C CD1 . LEU . . 210 ? 17.623 11.531 -18.520 1.00  81.71 0 A 1
ATOM   3267 C CD2 . LEU . . 210 ? 17.532 11.556 -16.078 1.00  81.71 0 A 1
ATOM   3268 H H   . LEU . . 210 ? 20.909  8.945 -17.688 1.00  81.71 0 A 1
ATOM   3269 H HA  . LEU . . 210 ? 19.501  9.657 -15.362 1.00  81.71 0 A 1
ATOM   3270 H HB2 . LEU . . 210 ? 19.104  9.361 -18.281 1.00  81.71 0 A 1
ATOM   3271 H HB3 . LEU . . 210 ? 17.639  9.073 -17.413 1.00  81.71 0 A 1
ATOM   3272 H HG  . LEU . . 210 ? 19.344 11.593 -17.236 1.00  81.71 0 A 1
ATOM   3273 H HD11 . LEU . . 210 ? 18.257 11.353 -19.388 1.00  81.71 0 A 1
ATOM   3274 H HD12 . LEU . . 210 ? 17.407 12.599 -18.476 1.00  81.71 0 A 1
ATOM   3275 H HD13 . LEU . . 210 ? 16.697 10.967 -18.633 1.00  81.71 0 A 1
ATOM   3276 H HD21 . LEU . . 210 ? 17.561 12.645 -16.044 1.00  81.71 0 A 1
ATOM   3277 H HD22 . LEU . . 210 ? 17.934 11.161 -15.145 1.00  81.71 0 A 1
ATOM   3278 H HD23 . LEU . . 210 ? 16.496 11.242 -16.204 1.00  81.71 0 A 1
ATOM   3279 N N   . SER . . 211 ? 19.216  6.462 -16.041 1.00  78.88 0 A 1
ATOM   3280 C CA  . SER . . 211 ? 18.840  5.176 -15.428 1.00  78.88 0 A 1
ATOM   3281 C C   . SER . . 211 ? 19.296  5.048 -13.981 1.00  78.88 0 A 1
ATOM   3282 O O   . SER . . 211 ? 18.621  4.419 -13.166 1.00  78.88 0 A 1
ATOM   3283 C CB  . SER . . 211 ? 19.446  3.988 -16.187 1.00  78.88 0 A 1
ATOM   3284 O OG  . SER . . 211 ? 20.870  3.958 -16.201 1.00  78.88 0 A 1
ATOM   3285 H H   . SER . . 211 ? 19.915  6.444 -16.769 1.00  78.88 0 A 1
ATOM   3286 H HA  . SER . . 211 ? 17.754  5.080 -15.448 1.00  78.88 0 A 1
ATOM   3287 H HB2 . SER . . 211 ? 19.093  4.019 -17.218 1.00  78.88 0 A 1
ATOM   3288 H HB3 . SER . . 211 ? 19.085  3.063 -15.737 1.00  78.88 0 A 1
ATOM   3289 H HG  . SER . . 211 ? 21.289  4.007 -15.339 1.00  78.88 0 A 1
ATOM   3290 N N   . ASP . . 212 ? 20.431  5.647 -13.639 1.00  85.27 0 A 1
ATOM   3291 C CA  . ASP . . 212 ? 21.072  5.485 -12.333 1.00  85.27 0 A 1
ATOM   3292 C C   . ASP . . 212 ? 20.317  6.289 -11.272 1.00  85.27 0 A 1
ATOM   3293 O O   . ASP . . 212 ? 20.301  5.917 -10.098 1.00  85.27 0 A 1
ATOM   3294 C CB  . ASP . . 212 ? 22.549  5.899 -12.415 1.00  85.27 0 A 1
ATOM   3295 C CG  . ASP . . 212 ? 23.362  5.131 -13.470 1.00  85.27 0 A 1
ATOM   3296 O OD1 . ASP . . 212 ? 24.574  5.428 -13.544 1.00  85.27 0 A 1
ATOM   3297 O OD2 . ASP . . 212 ? 22.780  4.264 -14.172 1.00  85.27 -1 A 1
ATOM   3298 H H   . ASP . . 212 ? 20.960  6.132 -14.350 1.00  85.27 0 A 1
ATOM   3299 H HA  . ASP . . 212 ? 21.048  4.434 -12.048 1.00  85.27 0 A 1
ATOM   3300 H HB2 . ASP . . 212 ? 23.003  5.727 -11.439 1.00  85.27 0 A 1
ATOM   3301 H HB3 . ASP . . 212 ? 22.613  6.968 -12.620 1.00  85.27 0 A 1
ATOM   3302 N N   . LEU . . 213 ? 19.624  7.346 -11.721 1.00  84.15 0 A 1
ATOM   3303 C CA  . LEU . . 213 ? 18.683  8.145 -10.941 1.00  84.15 0 A 1
ATOM   3304 C C   . LEU . . 213 ? 17.311  7.468 -10.781 1.00  84.15 0 A 1
ATOM   3305 O O   . LEU . . 213 ? 16.685  7.612 -9.733 1.00  84.15 0 A 1
ATOM   3306 C CB  . LEU . . 213 ? 18.548  9.547 -11.564 1.00  84.15 0 A 1
ATOM   3307 C CG  . LEU . . 213 ? 19.848 10.373 -11.546 1.00  84.15 0 A 1
ATOM   3308 C CD1 . LEU . . 213 ? 19.653 11.666 -12.338 1.00  84.15 0 A 1
ATOM   3309 C CD2 . LEU . . 213 ? 20.292 10.753 -10.129 1.00  84.15 0 A 1
ATOM   3310 H H   . LEU . . 213 ? 19.734  7.559 -12.703 1.00  84.15 0 A 1
ATOM   3311 H HA  . LEU . . 213 ? 19.093  8.257 -9.937 1.00  84.15 0 A 1
ATOM   3312 H HB2 . LEU . . 213 ? 18.215  9.436 -12.596 1.00  84.15 0 A 1
ATOM   3313 H HB3 . LEU . . 213 ? 17.780 10.098 -11.021 1.00  84.15 0 A 1
ATOM   3314 H HG  . LEU . . 213 ? 20.641  9.796 -12.022 1.00  84.15 0 A 1
ATOM   3315 H HD11 . LEU . . 213 ? 18.876 12.282 -11.885 1.00  84.15 0 A 1
ATOM   3316 H HD12 . LEU . . 213 ? 20.584 12.232 -12.358 1.00  84.15 0 A 1
ATOM   3317 H HD13 . LEU . . 213 ? 19.386 11.428 -13.367 1.00  84.15 0 A 1
ATOM   3318 H HD21 . LEU . . 213 ? 21.189 11.370 -10.183 1.00  84.15 0 A 1
ATOM   3319 H HD22 . LEU . . 213 ? 20.530  9.851 -9.565 1.00  84.15 0 A 1
ATOM   3320 H HD23 . LEU . . 213 ? 19.499 11.305 -9.624 1.00  84.15 0 A 1
ATOM   3321 N N   . GLU . . 214 ? 16.831  6.720 -11.781 1.00  78.42 0 A 1
ATOM   3322 C CA  . GLU . . 214 ? 15.596  5.924 -11.648 1.00  78.42 0 A 1
ATOM   3323 C C   . GLU . . 214 ? 15.801  4.678 -10.771 1.00  78.42 0 A 1
ATOM   3324 O O   . GLU . . 214 ? 14.924  4.317 -9.989 1.00  78.42 0 A 1
ATOM   3325 C CB  . GLU . . 214 ? 15.037  5.540 -13.034 1.00  78.42 0 A 1
ATOM   3326 C CG  . GLU . . 214 ? 14.227  6.700 -13.635 1.00  78.42 0 A 1
ATOM   3327 C CD  . GLU . . 214 ? 13.607  6.407 -15.015 1.00  78.42 0 A 1
ATOM   3328 O OE1 . GLU . . 214 ? 12.614  7.097 -15.359 1.00  78.42 0 A 1
ATOM   3329 O OE2 . GLU . . 214 ? 14.175  5.630 -15.807 1.00  78.42 -1 A 1
ATOM   3330 H H   . GLU . . 214 ? 17.376  6.640 -12.628 1.00  78.42 0 A 1
ATOM   3331 H HA  . GLU . . 214 ? 14.842  6.520 -11.134 1.00  78.42 0 A 1
ATOM   3332 H HB2 . GLU . . 214 ? 15.856  5.262 -13.698 1.00  78.42 0 A 1
ATOM   3333 H HB3 . GLU . . 214 ? 14.371  4.684 -12.926 1.00  78.42 0 A 1
ATOM   3334 H HG2 . GLU . . 214 ? 13.427  6.952 -12.940 1.00  78.42 0 A 1
ATOM   3335 H HG3 . GLU . . 214 ? 14.872  7.576 -13.713 1.00  78.42 0 A 1
ATOM   3336 N N   . THR . . 215 ? 16.975  4.048 -10.848 1.00  82.51 0 A 1
ATOM   3337 C CA  . THR . . 215 ? 17.312  2.839 -10.076 1.00  82.51 0 A 1
ATOM   3338 C C   . THR . . 215 ? 17.837  3.118 -8.664 1.00  82.51 0 A 1
ATOM   3339 O O   . THR . . 215 ? 18.058  2.169 -7.914 1.00  82.51 0 A 1
ATOM   3340 C CB  . THR . . 215 ? 18.298  1.938 -10.833 1.00  82.51 0 A 1
ATOM   3341 C CG2 . THR . . 215 ? 17.706  1.347 -12.111 1.00  82.51 0 A 1
ATOM   3342 O OG1 . THR . . 215 ? 19.459  2.646 -11.181 1.00  82.51 0 A 1
ATOM   3343 H H   . THR . . 215 ? 17.648  4.386 -11.521 1.00  82.51 0 A 1
ATOM   3344 H HA  . THR . . 215 ? 16.398  2.262 -9.936 1.00  82.51 0 A 1
ATOM   3345 H HB  . THR . . 215 ? 18.581  1.106 -10.187 1.00  82.51 0 A 1
ATOM   3346 H HG1 . THR . . 215 ? 19.251  3.191 -11.944 1.00  82.51 0 A 1
ATOM   3347 H HG21 . THR . . 215 ? 18.458  0.733 -12.608 1.00  82.51 0 A 1
ATOM   3348 H HG22 . THR . . 215 ? 17.384  2.138 -12.789 1.00  82.51 0 A 1
ATOM   3349 H HG23 . THR . . 215 ? 16.846  0.725 -11.861 1.00  82.51 0 A 1
ATOM   3350 N N   . GLY . . 216 ? 18.019  4.384 -8.267 1.00  82.34 0 A 1
ATOM   3351 C CA  . GLY . . 216 ? 18.503  4.756 -6.928 1.00  82.34 0 A 1
ATOM   3352 C C   . GLY . . 216 ? 20.000  4.504 -6.704 1.00  82.34 0 A 1
ATOM   3353 O O   . GLY . . 216 ? 20.482  4.595 -5.575 1.00  82.34 0 A 1
ATOM   3354 H H   . GLY . . 216 ? 17.857  5.126 -8.933 1.00  82.34 0 A 1
ATOM   3355 H HA2 . GLY . . 216 ? 18.297  5.812 -6.751 1.00  82.34 0 A 1
ATOM   3356 H HA3 . GLY . . 216 ? 17.961  4.179 -6.178 1.00  82.34 0 A 1
ATOM   3357 N N   . GLN . . 217 ? 20.743  4.141 -7.754 1.00  82.30 0 A 1
ATOM   3358 C CA  . GLN . . 217 ? 22.122  3.661 -7.643 1.00  82.30 0 A 1
ATOM   3359 C C   . GLN . . 217 ? 23.150  4.795 -7.585 1.00  82.30 0 A 1
ATOM   3360 O O   . GLN . . 217 ? 24.245  4.589 -7.052 1.00  82.30 0 A 1
ATOM   3361 C CB  . GLN . . 217 ? 22.434  2.677 -8.782 1.00  82.30 0 A 1
ATOM   3362 C CG  . GLN . . 217 ? 21.574  1.408 -8.665 1.00  82.30 0 A 1
ATOM   3363 C CD  . GLN . . 217 ? 21.964  0.304 -9.642 1.00  82.30 0 A 1
ATOM   3364 N NE2 . GLN . . 217 ? 21.039 -0.554 -10.010 1.00  82.30 0 A 1
ATOM   3365 O OE1 . GLN . . 217 ? 23.103  0.136 -10.042 1.00  82.30 0 A 1
ATOM   3366 H H   . GLN . . 217 ? 20.323  4.193 -8.671 1.00  82.30 0 A 1
ATOM   3367 H HA  . GLN . . 217 ? 22.216  3.115 -6.704 1.00  82.30 0 A 1
ATOM   3368 H HB2 . GLN . . 217 ? 22.258  3.155 -9.746 1.00  82.30 0 A 1
ATOM   3369 H HB3 . GLN . . 217 ? 23.485  2.398 -8.719 1.00  82.30 0 A 1
ATOM   3370 H HG2 . GLN . . 217 ? 21.658  1.003 -7.656 1.00  82.30 0 A 1
ATOM   3371 H HG3 . GLN . . 217 ? 20.529  1.670 -8.833 1.00  82.30 0 A 1
ATOM   3372 H HE21 . GLN . . 217 ? 20.081 -0.406 -9.726 1.00  82.30 0 A 1
ATOM   3373 H HE22 . GLN . . 217 ? 21.324 -1.226 -10.708 1.00  82.30 0 A 1
ATOM   3374 N N   . HIS . . 218 ? 22.810  5.990 -8.080 1.00  86.57 0 A 1
ATOM   3375 C CA  . HIS . . 218 ? 23.741  7.113 -8.130 1.00  86.57 0 A 1
ATOM   3376 C C   . HIS . . 218 ? 24.227  7.525 -6.716 1.00  86.57 0 A 1
ATOM   3377 O O   . HIS . . 218 ? 23.392  7.715 -5.822 1.00  86.57 0 A 1
ATOM   3378 C CB  . HIS . . 218 ? 23.096  8.290 -8.874 1.00  86.57 0 A 1
ATOM   3379 C CG  . HIS . . 218 ? 24.093  9.395 -9.102 1.00  86.57 0 A 1
ATOM   3380 C CD2 . HIS . . 218 ? 25.106  9.391 -10.024 1.00  86.57 0 A 1
ATOM   3381 N ND1 . HIS . . 218 ? 24.260 10.515 -8.320 1.00  86.57 0 A 1
ATOM   3382 C CE1 . HIS . . 218 ? 25.360 11.159 -8.743 1.00  86.57 0 A 1
ATOM   3383 N NE2 . HIS . . 218 ? 25.913 10.506 -9.773 1.00  86.57 0 A 1
ATOM   3384 H H   . HIS . . 218 ? 21.893  6.098 -8.490 1.00  86.57 0 A 1
ATOM   3385 H HA  . HIS . . 218 ? 24.590  6.783 -8.728 1.00  86.57 0 A 1
ATOM   3386 H HB2 . HIS . . 218 ? 22.725  7.949 -9.840 1.00  86.57 0 A 1
ATOM   3387 H HB3 . HIS . . 218 ? 22.252  8.668 -8.297 1.00  86.57 0 A 1
ATOM   3388 H HD1 . HIS . . 218 ? 23.610 10.852 -7.624 1.00  86.57 0 A 1
ATOM   3389 H HD2 . HIS . . 218 ? 25.288  8.627 -10.766 1.00  86.57 0 A 1
ATOM   3390 H HE1 . HIS . . 218 ? 25.747 12.077 -8.326 1.00  86.57 0 A 1
ATOM   3391 N N   . PRO . . 219 ? 25.543  7.734 -6.475 1.00  89.03 0 A 1
ATOM   3392 C CA  . PRO . . 219 ? 26.087  7.991 -5.133 1.00  89.03 0 A 1
ATOM   3393 C C   . PRO . . 219 ? 25.420  9.141 -4.367 1.00  89.03 0 A 1
ATOM   3394 O O   . PRO . . 219 ? 25.199  9.022 -3.162 1.00  89.03 0 A 1
ATOM   3395 C CB  . PRO . . 219 ? 27.580  8.263 -5.345 1.00  89.03 0 A 1
ATOM   3396 C CG  . PRO . . 219 ? 27.906  7.409 -6.567 1.00  89.03 0 A 1
ATOM   3397 C CD  . PRO . . 219 ? 26.642  7.534 -7.415 1.00  89.03 0 A 1
ATOM   3398 H HA  . PRO . . 219 ? 25.977  7.080 -4.546 1.00  89.03 0 A 1
ATOM   3399 H HB2 . PRO . . 219 ? 28.171  7.969 -4.477 1.00  89.03 0 A 1
ATOM   3400 H HB3 . PRO . . 219 ? 27.746  9.313 -5.583 1.00  89.03 0 A 1
ATOM   3401 H HG2 . PRO . . 219 ? 28.786  7.776 -7.097 1.00  89.03 0 A 1
ATOM   3402 H HG3 . PRO . . 219 ? 28.043  6.371 -6.265 1.00  89.03 0 A 1
ATOM   3403 H HD2 . PRO . . 219 ? 26.517  6.626 -8.004 1.00  89.03 0 A 1
ATOM   3404 H HD3 . PRO . . 219 ? 26.728  8.402 -8.068 1.00  89.03 0 A 1
ATOM   3405 N N   . ALA . . 220 ? 25.033 10.216 -5.063 1.00  89.73 0 A 1
ATOM   3406 C CA  . ALA . . 220 ? 24.309 11.340 -4.463 1.00  89.73 0 A 1
ATOM   3407 C C   . ALA . . 220 ? 22.953 10.922 -3.862 1.00  89.73 0 A 1
ATOM   3408 O O   . ALA . . 220 ? 22.596 11.366 -2.773 1.00  89.73 0 A 1
ATOM   3409 C CB  . ALA . . 220 ? 24.102 12.426 -5.526 1.00  89.73 0 A 1
ATOM   3410 H H   . ALA . . 220 ? 25.284 10.264 -6.040 1.00  89.73 0 A 1
ATOM   3411 H HA  . ALA . . 220 ? 24.917 11.755 -3.659 1.00  89.73 0 A 1
ATOM   3412 H HB1 . ALA . . 220 ? 23.705 13.318 -5.043 1.00  89.73 0 A 1
ATOM   3413 H HB2 . ALA . . 220 ? 25.045 12.681 -6.010 1.00  89.73 0 A 1
ATOM   3414 H HB3 . ALA . . 220 ? 23.381 12.098 -6.275 1.00  89.73 0 A 1
ATOM   3415 N N   . GLN . . 221 ? 22.203 10.043 -4.542 1.00  87.20 0 A 1
ATOM   3416 C CA  . GLN . . 221 ? 20.940  9.522 -4.010 1.00  87.20 0 A 1
ATOM   3417 C C   . GLN . . 221 ? 21.211  8.606 -2.828 1.00  87.20 0 A 1
ATOM   3418 O O   . GLN . . 221 ? 20.613  8.784 -1.773 1.00  87.20 0 A 1
ATOM   3419 C CB  . GLN . . 221 ? 20.157  8.734 -5.063 1.00  87.20 0 A 1
ATOM   3420 C CG  . GLN . . 221 ? 19.692  9.589 -6.238 1.00  87.20 0 A 1
ATOM   3421 C CD  . GLN . . 221 ? 18.912  8.733 -7.215 1.00  87.20 0 A 1
ATOM   3422 N NE2 . GLN . . 221 ? 17.677  9.061 -7.522 1.00  87.20 0 A 1
ATOM   3423 O OE1 . GLN . . 221 ? 19.423  7.749 -7.710 1.00  87.20 0 A 1
ATOM   3424 H H   . GLN . . 221 ? 22.595  9.587 -5.353 1.00  87.20 0 A 1
ATOM   3425 H HA  . GLN . . 221 ? 20.322 10.346 -3.654 1.00  87.20 0 A 1
ATOM   3426 H HB2 . GLN . . 221 ? 19.271  8.310 -4.589 1.00  87.20 0 A 1
ATOM   3427 H HB3 . GLN . . 221 ? 20.768  7.910 -5.432 1.00  87.20 0 A 1
ATOM   3428 H HG2 . GLN . . 221 ? 20.562  9.975 -6.769 1.00  87.20 0 A 1
ATOM   3429 H HG3 . GLN . . 221 ? 19.077 10.412 -5.876 1.00  87.20 0 A 1
ATOM   3430 H HE21 . GLN . . 221 ? 17.217  8.461 -8.192 1.00  87.20 0 A 1
ATOM   3431 H HE22 . GLN . . 221 ? 17.202  9.827 -7.068 1.00  87.20 0 A 1
ATOM   3432 N N   . ARG . . 222 ? 22.156  7.667 -2.973 1.00  86.60 0 A 1
ATOM   3433 C CA  . ARG . . 222 ? 22.495  6.709 -1.912 1.00  86.60 0 A 1
ATOM   3434 C C   . ARG . . 222 ? 22.929  7.400 -0.616 1.00  86.60 0 A 1
ATOM   3435 O O   . ARG . . 222 ? 22.593  6.898  0.451 1.00  86.60 0 A 1
ATOM   3436 C CB  . ARG . . 222 ? 23.539  5.700 -2.409 1.00  86.60 0 A 1
ATOM   3437 C CG  . ARG . . 222 ? 22.976  4.836 -3.554 1.00  86.60 0 A 1
ATOM   3438 C CD  . ARG . . 222 ? 23.876  3.643 -3.890 1.00  86.60 0 A 1
ATOM   3439 N NE  . ARG . . 222 ? 23.904  2.667 -2.782 1.00  86.60 0 A 1
ATOM   3440 C CZ  . ARG . . 222 ? 24.755  1.674 -2.614 1.00  86.60 0 A 1
ATOM   3441 N NH1 . ARG . . 222 ? 25.669  1.395 -3.502 1.00  86.60 1 A 1
ATOM   3442 N NH2 . ARG . . 222 ? 24.698  0.948 -1.533 1.00  86.60 0 A 1
ATOM   3443 H H   . ARG . . 222 ? 22.600  7.581 -3.877 1.00  86.60 0 A 1
ATOM   3444 H HA  . ARG . . 222 ? 21.590  6.160 -1.650 1.00  86.60 0 A 1
ATOM   3445 H HB2 . ARG . . 222 ? 23.811  5.058 -1.572 1.00  86.60 0 A 1
ATOM   3446 H HB3 . ARG . . 222 ? 24.432  6.223 -2.749 1.00  86.60 0 A 1
ATOM   3447 H HG2 . ARG . . 222 ? 21.990  4.461 -3.277 1.00  86.60 0 A 1
ATOM   3448 H HG3 . ARG . . 222 ? 22.868  5.450 -4.448 1.00  86.60 0 A 1
ATOM   3449 H HD2 . ARG . . 222 ? 24.879  4.011 -4.109 1.00  86.60 0 A 1
ATOM   3450 H HD3 . ARG . . 222 ? 23.482  3.160 -4.784 1.00  86.60 0 A 1
ATOM   3451 H HE  . ARG . . 222 ? 23.186  2.768 -2.079 1.00  86.60 0 A 1
ATOM   3452 H HH11 . ARG . . 222 ? 25.682  1.939 -4.353 1.00  86.60 0 A 1
ATOM   3453 H HH12 . ARG . . 222 ? 26.311  0.628 -3.362 1.00  86.60 0 A 1
ATOM   3454 H HH21 . ARG . . 222 ? 24.010  1.171 -0.828 1.00  86.60 0 A 1
ATOM   3455 H HH22 . ARG . . 222 ? 25.381  0.228 -1.346 1.00  86.60 0 A 1
ATOM   3456 N N   . ARG . . 223 ? 23.580  8.570 -0.690 1.00  87.10 0 A 1
ATOM   3457 C CA  . ARG . . 223 ? 23.880  9.420  0.477 1.00  87.10 0 A 1
ATOM   3458 C C   . ARG . . 223 ? 22.616  9.859  1.226 1.00  87.10 0 A 1
ATOM   3459 O O   . ARG . . 223 ? 22.543  9.689  2.440 1.00  87.10 0 A 1
ATOM   3460 C CB  . ARG . . 223 ? 24.719 10.641  0.034 1.00  87.10 0 A 1
ATOM   3461 C CG  . ARG . . 223 ? 25.060 11.630  1.168 1.00  87.10 0 A 1
ATOM   3462 C CD  . ARG . . 223 ? 25.838 10.931  2.285 1.00  87.10 0 A 1
ATOM   3463 N NE  . ARG . . 223 ? 26.174 11.828  3.400 1.00  87.10 0 A 1
ATOM   3464 C CZ  . ARG . . 223 ? 27.035 11.537  4.352 1.00  87.10 0 A 1
ATOM   3465 N NH1 . ARG . . 223 ? 27.687 10.406  4.382 1.00  87.10 1 A 1
ATOM   3466 N NH2 . ARG . . 223 ? 27.236 12.347  5.340 1.00  87.10 0 A 1
ATOM   3467 H H   . ARG . . 223 ? 23.867  8.887 -1.606 1.00  87.10 0 A 1
ATOM   3468 H HA  . ARG . . 223 ? 24.455  8.821  1.184 1.00  87.10 0 A 1
ATOM   3469 H HB2 . ARG . . 223 ? 24.174 11.192 -0.733 1.00  87.10 0 A 1
ATOM   3470 H HB3 . ARG . . 223 ? 25.648 10.287 -0.412 1.00  87.10 0 A 1
ATOM   3471 H HG2 . ARG . . 223 ? 24.147 12.066  1.574 1.00  87.10 0 A 1
ATOM   3472 H HG3 . ARG . . 223 ? 25.669 12.436  0.759 1.00  87.10 0 A 1
ATOM   3473 H HD2 . ARG . . 223 ? 25.242 10.112  2.687 1.00  87.10 0 A 1
ATOM   3474 H HD3 . ARG . . 223 ? 26.754 10.530  1.853 1.00  87.10 0 A 1
ATOM   3475 H HE  . ARG . . 223 ? 25.638 12.674  3.528 1.00  87.10 0 A 1
ATOM   3476 H HH11 . ARG . . 223 ? 27.516  9.729  3.652 1.00  87.10 0 A 1
ATOM   3477 H HH12 . ARG . . 223 ? 28.231 10.154  5.194 1.00  87.10 0 A 1
ATOM   3478 H HH21 . ARG . . 223 ? 27.927 12.177  6.056 1.00  87.10 0 A 1
ATOM   3479 H HH22 . ARG . . 223 ? 26.797 13.257  5.333 1.00  87.10 0 A 1
ATOM   3480 N N   . LEU . . 224 ? 21.633 10.407  0.513 1.00  87.98 0 A 1
ATOM   3481 C CA  . LEU . . 224 ? 20.409 10.949  1.113 1.00  87.98 0 A 1
ATOM   3482 C C   . LEU . . 224 ? 19.421  9.853  1.530 1.00  87.98 0 A 1
ATOM   3483 O O   . LEU . . 224 ? 18.846  9.935  2.609 1.00  87.98 0 A 1
ATOM   3484 C CB  . LEU . . 224 ? 19.775 11.957  0.142 1.00  87.98 0 A 1
ATOM   3485 C CG  . LEU . . 224 ? 20.654 13.192 -0.133 1.00  87.98 0 A 1
ATOM   3486 C CD1 . LEU . . 224 ? 19.932 14.157 -1.063 1.00  87.98 0 A 1
ATOM   3487 C CD2 . LEU . . 224 ? 20.982 13.980  1.131 1.00  87.98 0 A 1
ATOM   3488 H H   . LEU . . 224 ? 21.752 10.477 -0.487 1.00  87.98 0 A 1
ATOM   3489 H HA  . LEU . . 224 ? 20.668 11.472  2.034 1.00  87.98 0 A 1
ATOM   3490 H HB2 . LEU . . 224 ? 19.566 11.454 -0.802 1.00  87.98 0 A 1
ATOM   3491 H HB3 . LEU . . 224 ? 18.826 12.291  0.562 1.00  87.98 0 A 1
ATOM   3492 H HG  . LEU . . 224 ? 21.583 12.883 -0.612 1.00  87.98 0 A 1
ATOM   3493 H HD11 . LEU . . 224 ? 19.119 14.652 -0.532 1.00  87.98 0 A 1
ATOM   3494 H HD12 . LEU . . 224 ? 19.531 13.602 -1.912 1.00  87.98 0 A 1
ATOM   3495 H HD13 . LEU . . 224 ? 20.632 14.910 -1.424 1.00  87.98 0 A 1
ATOM   3496 H HD21 . LEU . . 224 ? 20.073 14.189  1.695 1.00  87.98 0 A 1
ATOM   3497 H HD22 . LEU . . 224 ? 21.442 14.927  0.846 1.00  87.98 0 A 1
ATOM   3498 H HD23 . LEU . . 224 ? 21.682 13.426  1.757 1.00  87.98 0 A 1
ATOM   3499 N N   . ILE . . 225 ? 19.299  8.786  0.735 1.00  89.08 0 A 1
ATOM   3500 C CA  . ILE . . 225 ? 18.549  7.572  1.085 1.00  89.08 0 A 1
ATOM   3501 C C   . ILE . . 225 ? 19.095  6.969  2.388 1.00  89.08 0 A 1
ATOM   3502 O O   . ILE . . 225 ? 18.319  6.564  3.250 1.00  89.08 0 A 1
ATOM   3503 C CB  . ILE . . 225 ? 18.632  6.552 -0.076 1.00  89.08 0 A 1
ATOM   3504 C CG1 . ILE . . 225 ? 17.914  7.066 -1.344 1.00  89.08 0 A 1
ATOM   3505 C CG2 . ILE . . 225 ? 18.041  5.194  0.336 1.00  89.08 0 A 1
ATOM   3506 C CD1 . ILE . . 225 ? 18.308  6.312 -2.623 1.00  89.08 0 A 1
ATOM   3507 H H   . ILE . . 225 ? 19.790  8.802 -0.148 1.00  89.08 0 A 1
ATOM   3508 H HA  . ILE . . 225 ? 17.504  7.831  1.255 1.00  89.08 0 A 1
ATOM   3509 H HB  . ILE . . 225 ? 19.685  6.400 -0.313 1.00  89.08 0 A 1
ATOM   3510 H HG12 . ILE . . 225 ? 18.158  8.117 -1.503 1.00  89.08 0 A 1
ATOM   3511 H HG13 . ILE . . 225 ? 16.834  7.001 -1.206 1.00  89.08 0 A 1
ATOM   3512 H HG21 . ILE . . 225 ? 18.629  4.743  1.136 1.00  89.08 0 A 1
ATOM   3513 H HG22 . ILE . . 225 ? 18.051  4.508 -0.511 1.00  89.08 0 A 1
ATOM   3514 H HG23 . ILE . . 225 ? 17.010  5.316  0.667 1.00  89.08 0 A 1
ATOM   3515 H HD11 . ILE . . 225 ? 19.389  6.342 -2.761 1.00  89.08 0 A 1
ATOM   3516 H HD12 . ILE . . 225 ? 17.828  6.784 -3.480 1.00  89.08 0 A 1
ATOM   3517 H HD13 . ILE . . 225 ? 17.984  5.273 -2.578 1.00  89.08 0 A 1
ATOM   3518 N N   . LEU . . 226 ? 20.423  6.931  2.559 1.00  89.23 0 A 1
ATOM   3519 C CA  . LEU . . 226 ? 21.045  6.448  3.790 1.00  89.23 0 A 1
ATOM   3520 C C   . LEU . . 226 ? 20.699  7.336  4.994 1.00  89.23 0 A 1
ATOM   3521 O O   . LEU . . 226 ? 20.304  6.793  6.022 1.00  89.23 0 A 1
ATOM   3522 C CB  . LEU . . 226 ? 22.565  6.316  3.583 1.00  89.23 0 A 1
ATOM   3523 C CG  . LEU . . 226 ? 23.331  5.853  4.834 1.00  89.23 0 A 1
ATOM   3524 C CD1 . LEU . . 226 ? 22.944  4.439  5.266 1.00  89.23 0 A 1
ATOM   3525 C CD2 . LEU . . 226 ? 24.829  5.874  4.560 1.00  89.23 0 A 1
ATOM   3526 H H   . LEU . . 226 ? 21.025  7.247  1.812 1.00  89.23 0 A 1
ATOM   3527 H HA  . LEU . . 226 ? 20.638  5.459  4.000 1.00  89.23 0 A 1
ATOM   3528 H HB2 . LEU . . 226 ? 22.960  7.286  3.280 1.00  89.23 0 A 1
ATOM   3529 H HB3 . LEU . . 226 ? 22.749  5.608  2.775 1.00  89.23 0 A 1
ATOM   3530 H HG  . LEU . . 226 ? 23.142  6.542  5.657 1.00  89.23 0 A 1
ATOM   3531 H HD11 . LEU . . 226 ? 21.901  4.435  5.582 1.00  89.23 0 A 1
ATOM   3532 H HD12 . LEU . . 226 ? 23.083  3.740  4.441 1.00  89.23 0 A 1
ATOM   3533 H HD13 . LEU . . 226 ? 23.560  4.133  6.111 1.00  89.23 0 A 1
ATOM   3534 H HD21 . LEU . . 226 ? 25.071  5.189  3.747 1.00  89.23 0 A 1
ATOM   3535 H HD22 . LEU . . 226 ? 25.369  5.578  5.460 1.00  89.23 0 A 1
ATOM   3536 H HD23 . LEU . . 226 ? 25.132  6.884  4.287 1.00  89.23 0 A 1
ATOM   3537 N N   . GLU . . 227 ? 20.819  8.666  4.889 1.00  88.60 0 A 1
ATOM   3538 C CA  . GLU . . 227 ? 20.419  9.570  5.982 1.00  88.60 0 A 1
ATOM   3539 C C   . GLU . . 227 ? 18.929  9.440  6.335 1.00  88.60 0 A 1
ATOM   3540 O O   . GLU . . 227 ? 18.592  9.381  7.517 1.00  88.60 0 A 1
ATOM   3541 C CB  . GLU . . 227 ? 20.727 11.044  5.664 1.00  88.60 0 A 1
ATOM   3542 C CG  . GLU . . 227 ? 22.178 11.452  5.930 1.00  88.60 0 A 1
ATOM   3543 C CD  . GLU . . 227 ? 22.411 12.978  5.883 1.00  88.60 0 A 1
ATOM   3544 O OE1 . GLU . . 227 ? 23.488 13.360  5.373 1.00  88.60 0 A 1
ATOM   3545 O OE2 . GLU . . 227 ? 21.567 13.763  6.401 1.00  88.60 -1 A 1
ATOM   3546 H H   . GLU . . 227 ? 21.146  9.065  4.021 1.00  88.60 0 A 1
ATOM   3547 H HA  . GLU . . 227 ? 20.966  9.295  6.885 1.00  88.60 0 A 1
ATOM   3548 H HB2 . GLU . . 227 ? 20.118 11.638  6.346 1.00  88.60 0 A 1
ATOM   3549 H HB3 . GLU . . 227 ? 20.446 11.284  4.639 1.00  88.60 0 A 1
ATOM   3550 H HG2 . GLU . . 227 ? 22.818 10.953  5.202 1.00  88.60 0 A 1
ATOM   3551 H HG3 . GLU . . 227 ? 22.450 11.098  6.924 1.00  88.60 0 A 1
ATOM   3552 N N   . GLU . . 228 ? 18.045  9.350  5.339 1.00  88.27 0 A 1
ATOM   3553 C CA  . GLU . . 228 ? 16.598  9.271  5.552 1.00  88.27 0 A 1
ATOM   3554 C C   . GLU . . 228 ? 16.170  7.932  6.177 1.00  88.27 0 A 1
ATOM   3555 O O   . GLU . . 228 ? 15.445  7.909  7.175 1.00  88.27 0 A 1
ATOM   3556 C CB  . GLU . . 228 ? 15.880  9.534  4.218 1.00  88.27 0 A 1
ATOM   3557 C CG  . GLU . . 228 ? 14.372  9.655  4.447 1.00  88.27 0 A 1
ATOM   3558 C CD  . GLU . . 228 ? 13.612 10.102  3.193 1.00  88.27 0 A 1
ATOM   3559 O OE1 . GLU . . 228 ? 12.863 11.097  3.303 1.00  88.27 0 A 1
ATOM   3560 O OE2 . GLU . . 228 ? 13.713  9.446  2.129 1.00  88.27 -1 A 1
ATOM   3561 H H   . GLU . . 228 ? 18.375  9.441  4.389 1.00  88.27 0 A 1
ATOM   3562 H HA  . GLU . . 228 ? 16.313 10.058  6.249 1.00  88.27 0 A 1
ATOM   3563 H HB2 . GLU . . 228 ? 16.250 10.466  3.792 1.00  88.27 0 A 1
ATOM   3564 H HB3 . GLU . . 228 ? 16.085  8.723  3.519 1.00  88.27 0 A 1
ATOM   3565 H HG2 . GLU . . 228 ? 13.987  8.694  4.788 1.00  88.27 0 A 1
ATOM   3566 H HG3 . GLU . . 228 ? 14.199 10.374  5.247 1.00  88.27 0 A 1
ATOM   3567 N N   . LEU . . 229 ? 16.667  6.804  5.652 1.00  87.71 0 A 1
ATOM   3568 C CA  . LEU . . 229 ? 16.411  5.482  6.232 1.00  87.71 0 A 1
ATOM   3569 C C   . LEU . . 229 ? 17.021  5.353  7.638 1.00  87.71 0 A 1
ATOM   3570 O O   . LEU . . 229 ? 16.435  4.691  8.499 1.00  87.71 0 A 1
ATOM   3571 C CB  . LEU . . 229 ? 16.953  4.382  5.301 1.00  87.71 0 A 1
ATOM   3572 C CG  . LEU . . 229 ? 16.209  4.190  3.967 1.00  87.71 0 A 1
ATOM   3573 C CD1 . LEU . . 229 ? 16.932  3.126  3.136 1.00  87.71 0 A 1
ATOM   3574 C CD2 . LEU . . 229 ? 14.773  3.705  4.178 1.00  87.71 0 A 1
ATOM   3575 H H   . LEU . . 229 ? 17.262  6.874  4.839 1.00  87.71 0 A 1
ATOM   3576 H HA  . LEU . . 229 ? 15.335  5.356  6.350 1.00  87.71 0 A 1
ATOM   3577 H HB2 . LEU . . 229 ? 16.895  3.432  5.833 1.00  87.71 0 A 1
ATOM   3578 H HB3 . LEU . . 229 ? 18.003  4.591  5.097 1.00  87.71 0 A 1
ATOM   3579 H HG  . LEU . . 229 ? 16.188  5.126  3.409 1.00  87.71 0 A 1
ATOM   3580 H HD11 . LEU . . 229 ? 16.453  3.044  2.160 1.00  87.71 0 A 1
ATOM   3581 H HD12 . LEU . . 229 ? 16.898  2.159  3.638 1.00  87.71 0 A 1
ATOM   3582 H HD13 . LEU . . 229 ? 17.969  3.426  2.989 1.00  87.71 0 A 1
ATOM   3583 H HD21 . LEU . . 229 ? 14.314  3.504  3.210 1.00  87.71 0 A 1
ATOM   3584 H HD22 . LEU . . 229 ? 14.190  4.486  4.665 1.00  87.71 0 A 1
ATOM   3585 H HD23 . LEU . . 229 ? 14.759  2.799  4.785 1.00  87.71 0 A 1
ATOM   3586 N N   . LEU . . 230 ? 18.165  6.000  7.901 1.00  90.11 0 A 1
ATOM   3587 C CA  . LEU . . 230 ? 18.736  6.090  9.245 1.00  90.11 0 A 1
ATOM   3588 C C   . LEU . . 230 ? 17.851  6.907 10.180 1.00  90.11 0 A 1
ATOM   3589 O O   . LEU . . 230 ? 17.550  6.418 11.263 1.00  90.11 0 A 1
ATOM   3590 C CB  . LEU . . 230 ? 20.159  6.673  9.208 1.00  90.11 0 A 1
ATOM   3591 C CG  . LEU . . 230 ? 21.230  5.647  8.810 1.00  90.11 0 A 1
ATOM   3592 C CD1 . LEU . . 230 ? 22.570  6.343  8.593 1.00  90.11 0 A 1
ATOM   3593 C CD2 . LEU . . 230 ? 21.441  4.613  9.914 1.00  90.11 0 A 1
ATOM   3594 H H   . LEU . . 230 ? 18.612  6.512  7.153 1.00  90.11 0 A 1
ATOM   3595 H HA  . LEU . . 230 ? 18.766  5.088  9.673 1.00  90.11 0 A 1
ATOM   3596 H HB2 . LEU . . 230 ? 20.181  7.516  8.517 1.00  90.11 0 A 1
ATOM   3597 H HB3 . LEU . . 230 ? 20.411  7.062 10.195 1.00  90.11 0 A 1
ATOM   3598 H HG  . LEU . . 230 ? 20.944  5.129  7.895 1.00  90.11 0 A 1
ATOM   3599 H HD11 . LEU . . 230 ? 22.890  6.828  9.516 1.00  90.11 0 A 1
ATOM   3600 H HD12 . LEU . . 230 ? 22.454  7.091  7.810 1.00  90.11 0 A 1
ATOM   3601 H HD13 . LEU . . 230 ? 23.321  5.620  8.275 1.00  90.11 0 A 1
ATOM   3602 H HD21 . LEU . . 230 ? 22.284  3.980  9.637 1.00  90.11 0 A 1
ATOM   3603 H HD22 . LEU . . 230 ? 20.560  3.979 10.011 1.00  90.11 0 A 1
ATOM   3604 H HD23 . LEU . . 230 ? 21.647  5.106 10.863 1.00  90.11 0 A 1
ATOM   3605 N N   . ALA . . 231 ? 17.404  8.100  9.786 1.00  88.81 0 A 1
ATOM   3606 C CA  . ALA . . 231 ? 16.519  8.929 10.601 1.00  88.81 0 A 1
ATOM   3607 C C   . ALA . . 231 ? 15.211  8.198 10.946 1.00  88.81 0 A 1
ATOM   3608 O O   . ALA . . 231 ? 14.795  8.190 12.107 1.00  88.81 0 A 1
ATOM   3609 C CB  . ALA . . 231 ? 16.249 10.228  9.847 1.00  88.81 0 A 1
ATOM   3610 H H   . ALA . . 231 ? 17.683  8.452  8.881 1.00  88.81 0 A 1
ATOM   3611 H HA  . ALA . . 231 ? 17.020  9.172 11.538 1.00  88.81 0 A 1
ATOM   3612 H HB1 . ALA . . 231 ? 17.188 10.748  9.653 1.00  88.81 0 A 1
ATOM   3613 H HB2 . ALA . . 231 ? 15.759 10.016  8.896 1.00  88.81 0 A 1
ATOM   3614 H HB3 . ALA . . 231 ? 15.603 10.864 10.451 1.00  88.81 0 A 1
ATOM   3615 N N   . HIS . . 232 ? 14.622  7.495  9.973 1.00  84.25 0 A 1
ATOM   3616 C CA  . HIS . . 232 ? 13.465  6.631 10.201 1.00  84.25 0 A 1
ATOM   3617 C C   . HIS . . 232 ? 13.769  5.535 11.224 1.00  84.25 0 A 1
ATOM   3618 O O   . HIS . . 232 ? 13.092  5.455 12.250 1.00  84.25 0 A 1
ATOM   3619 C CB  . HIS . . 232 ? 12.973  6.056  8.868 1.00  84.25 0 A 1
ATOM   3620 C CG  . HIS . . 232 ? 11.688  5.291  9.028 1.00  84.25 0 A 1
ATOM   3621 C CD2 . HIS . . 232 ? 10.441  5.811  8.854 1.00  84.25 0 A 1
ATOM   3622 N ND1 . HIS . . 232 ? 11.574  3.975  9.484 1.00  84.25 0 A 1
ATOM   3623 C CE1 . HIS . . 232 ?  9.837  2.814  9.950 1.00  84.25 0 A 1
ATOM   3624 N NE2 . HIS . . 232 ?  8.551  4.927  9.225 1.00  84.25 0 A 1
ATOM   3625 H H   . HIS . . 232 ? 14.984  7.582  9.034 1.00  84.25 0 A 1
ATOM   3626 H HA  . HIS . . 232 ? 12.662  7.232 10.628 1.00  84.25 0 A 1
ATOM   3627 H HB2 . HIS . . 232 ? 12.806  6.877  8.170 1.00  84.25 0 A 1
ATOM   3628 H HB3 . HIS . . 232 ? 13.731  5.397  8.445 1.00  84.25 0 A 1
ATOM   3629 H HD1 . HIS . . 232 ? 10.258  3.739  9.585 1.00  84.25 0 A 1
ATOM   3630 H HD2 . HIS . . 232 ? 10.214  6.820  8.541 1.00  84.25 0 A 1
ATOM   3631 H HE1 . HIS . . 232 ?  9.555  4.821  9.203 1.00  84.25 0 A 1
ATOM   3632 N N   . ASN . . 233 ? 14.833  4.750 11.027 1.00  86.50 0 A 1
ATOM   3633 C CA  . ASN . . 233 ? 15.167  3.660 11.944 1.00  86.50 0 A 1
ATOM   3634 C C   . ASN . . 233 ? 15.536  4.164 13.354 1.00  86.50 0 A 1
ATOM   3635 O O   . ASN . . 233 ? 15.139  3.559 14.348 1.00  86.50 0 A 1
ATOM   3636 C CB  . ASN . . 233 ? 16.273  2.795 11.317 1.00  86.50 0 A 1
ATOM   3637 C CG  . ASN . . 233 ? 16.261  1.391 11.888 1.00  86.50 0 A 1
ATOM   3638 N ND2 . ASN . . 233 ? 15.301  0.593 11.484 1.00  86.50 0 A 1
ATOM   3639 O OD1 . ASN . . 233 ? 17.087  0.980 12.686 1.00  86.50 0 A 1
ATOM   3640 H H   . ASN . . 233 ? 15.387  4.883 10.193 1.00  86.50 0 A 1
ATOM   3641 H HA  . ASN . . 233 ? 14.269  3.053 12.059 1.00  86.50 0 A 1
ATOM   3642 H HB2 . ASN . . 233 ? 16.110  2.715 10.242 1.00  86.50 0 A 1
ATOM   3643 H HB3 . ASN . . 233 ? 17.248  3.255 11.480 1.00  86.50 0 A 1
ATOM   3644 H HD21 . ASN . . 233 ? 15.214 -0.296 11.956 1.00  86.50 0 A 1
ATOM   3645 H HD22 . ASN . . 233 ? 14.591  0.946 10.858 1.00  86.50 0 A 1
ATOM   3646 N N   . LEU . . 234 ? 16.221  5.307 13.449 1.00  89.02 0 A 1
ATOM   3647 C CA  . LEU . . 234 ? 16.555  5.987 14.701 1.00  89.02 0 A 1
ATOM   3648 C C   . LEU . . 234 ? 15.307  6.488 15.437 1.00  89.02 0 A 1
ATOM   3649 O O   . LEU . . 234 ? 15.250  6.344 16.656 1.00  89.02 0 A 1
ATOM   3650 C CB  . LEU . . 234 ? 17.520  7.151 14.404 1.00  89.02 0 A 1
ATOM   3651 C CG  . LEU . . 234 ? 18.948  6.704 14.042 1.00  89.02 0 A 1
ATOM   3652 C CD1 . LEU . . 234 ? 19.721  7.868 13.424 1.00  89.02 0 A 1
ATOM   3653 C CD2 . LEU . . 234 ? 19.706  6.227 15.279 1.00  89.02 0 A 1
ATOM   3654 H H   . LEU . . 234 ? 16.503  5.753 12.588 1.00  89.02 0 A 1
ATOM   3655 H HA  . LEU . . 234 ? 17.044  5.276 15.366 1.00  89.02 0 A 1
ATOM   3656 H HB2 . LEU . . 234 ? 17.575  7.802 15.277 1.00  89.02 0 A 1
ATOM   3657 H HB3 . LEU . . 234 ? 17.107  7.744 13.588 1.00  89.02 0 A 1
ATOM   3658 H HG  . LEU . . 234 ? 18.925  5.884 13.324 1.00  89.02 0 A 1
ATOM   3659 H HD11 . LEU . . 234 ? 20.743  7.562 13.196 1.00  89.02 0 A 1
ATOM   3660 H HD12 . LEU . . 234 ? 19.726  8.716 14.108 1.00  89.02 0 A 1
ATOM   3661 H HD13 . LEU . . 234 ? 19.237  8.174 12.497 1.00  89.02 0 A 1
ATOM   3662 H HD21 . LEU . . 234 ? 19.710  7.000 16.047 1.00  89.02 0 A 1
ATOM   3663 H HD22 . LEU . . 234 ? 20.735  5.992 15.006 1.00  89.02 0 A 1
ATOM   3664 H HD23 . LEU . . 234 ? 19.241  5.322 15.671 1.00  89.02 0 A 1
ATOM   3665 N N   . SER . . 235 ? 14.295  7.006 14.728 1.00  86.35 0 A 1
ATOM   3666 C CA  . SER . . 235 ? 13.014  7.399 15.338 1.00  86.35 0 A 1
ATOM   3667 C C   . SER . . 235 ? 12.295  6.196 15.964 1.00  86.35 0 A 1
ATOM   3668 O O   . SER . . 235 ? 11.824  6.267 17.096 1.00  86.35 0 A 1
ATOM   3669 C CB  . SER . . 235 ? 12.119  8.135 14.325 1.00  86.35 0 A 1
ATOM   3670 O OG  . SER . . 235 ? 11.448  7.265 13.433 1.00  86.35 0 A 1
ATOM   3671 H H   . SER . . 235 ? 14.424  7.159 13.738 1.00  86.35 0 A 1
ATOM   3672 H HA  . SER . . 235 ? 13.227  8.098 16.146 1.00  86.35 0 A 1
ATOM   3673 H HB2 . SER . . 235 ? 11.366  8.698 14.876 1.00  86.35 0 A 1
ATOM   3674 H HB3 . SER . . 235 ? 12.716  8.845 13.754 1.00  86.35 0 A 1
ATOM   3675 H HG  . SER . . 235 ? 12.085  6.769 12.913 1.00  86.35 0 A 1
ATOM   3676 N N   . MET . . 236 ? 12.314  5.048 15.283 1.00  82.58 0 A 1
ATOM   3677 C CA  . MET . . 236 ? 11.687  3.807 15.743 1.00  82.58 0 A 1
ATOM   3678 C C   . MET . . 236 ? 12.441  3.190 16.937 1.00  82.58 0 A 1
ATOM   3679 O O   . MET . . 236 ? 11.819  2.728 17.893 1.00  82.58 0 A 1
ATOM   3680 C CB  . MET . . 236 ? 11.608  2.837 14.556 1.00  82.58 0 A 1
ATOM   3681 C CG  . MET . . 236 ? 10.777  3.369 13.374 1.00  82.58 0 A 1
ATOM   3682 S SD  . MET . . 236 ?  8.990  3.536 13.624 1.00  82.58 0 A 1
ATOM   3683 C CE  . MET . . 236 ?  8.564  1.788 13.673 1.00  82.58 0 A 1
ATOM   3684 H H   . MET . . 236 ? 12.716  5.067 14.357 1.00  82.58 0 A 1
ATOM   3685 H HA  . MET . . 236 ? 10.672  4.024 16.077 1.00  82.58 0 A 1
ATOM   3686 H HB2 . MET . . 236 ? 11.189  1.889 14.896 1.00  82.58 0 A 1
ATOM   3687 H HB3 . MET . . 236 ? 12.621  2.652 14.198 1.00  82.58 0 A 1
ATOM   3688 H HG2 . MET . . 236 ? 11.149  4.355 13.093 1.00  82.58 0 A 1
ATOM   3689 H HG3 . MET . . 236 ? 10.942  2.714 12.518 1.00  82.58 0 A 1
ATOM   3690 H HE1 . MET . . 236 ?  9.055  1.329 14.531 1.00  82.58 0 A 1
ATOM   3691 H HE2 . MET . . 236 ?  8.912  1.304 12.761 1.00  82.58 0 A 1
ATOM   3692 H HE3 . MET . . 236 ?  7.485  1.669 13.773 1.00  82.58 0 A 1
ATOM   3693 N N   . LEU . . 237 ? 13.780  3.252 16.934 1.00  82.98 0 A 1
ATOM   3694 C CA  . LEU . . 237 ? 14.615  2.893 18.088 1.00  82.98 0 A 1
ATOM   3695 C C   . LEU . . 237 ? 14.390  3.842 19.276 1.00  82.98 0 A 1
ATOM   3696 O O   . LEU . . 237 ? 14.330  3.380 20.413 1.00  82.98 0 A 1
ATOM   3697 C CB  . LEU . . 237 ? 16.101  2.888 17.677 1.00  82.98 0 A 1
ATOM   3698 C CG  . LEU . . 237 ? 16.525  1.725 16.758 1.00  82.98 0 A 1
ATOM   3699 C CD1 . LEU . . 237 ? 17.961  1.951 16.280 1.00  82.98 0 A 1
ATOM   3700 C CD2 . LEU . . 237 ? 16.471  0.369 17.468 1.00  82.98 0 A 1
ATOM   3701 H H   . LEU . . 237 ? 14.236  3.605 16.104 1.00  82.98 0 A 1
ATOM   3702 H HA  . LEU . . 237 ? 14.333  1.898 18.432 1.00  82.98 0 A 1
ATOM   3703 H HB2 . LEU . . 237 ? 16.321  3.832 17.179 1.00  82.98 0 A 1
ATOM   3704 H HB3 . LEU . . 237 ? 16.712  2.846 18.579 1.00  82.98 0 A 1
ATOM   3705 H HG  . LEU . . 237 ? 15.871  1.679 15.887 1.00  82.98 0 A 1
ATOM   3706 H HD11 . LEU . . 237 ? 18.249  1.154 15.594 1.00  82.98 0 A 1
ATOM   3707 H HD12 . LEU . . 237 ? 18.643  1.977 17.130 1.00  82.98 0 A 1
ATOM   3708 H HD13 . LEU . . 237 ? 18.016  2.899 15.746 1.00  82.98 0 A 1
ATOM   3709 H HD21 . LEU . . 237 ? 15.439  0.128 17.726 1.00  82.98 0 A 1
ATOM   3710 H HD22 . LEU . . 237 ? 16.845 -0.407 16.801 1.00  82.98 0 A 1
ATOM   3711 H HD23 . LEU . . 237 ? 17.075  0.398 18.374 1.00  82.98 0 A 1
ATOM   3712 N N   . ALA . . 238 ? 14.217  5.145 19.038 1.00  86.43 0 A 1
ATOM   3713 C CA  . ALA . . 238 ? 13.907  6.121 20.083 1.00  86.43 0 A 1
ATOM   3714 C C   . ALA . . 238 ? 12.518  5.894 20.701 1.00  86.43 0 A 1
ATOM   3715 O O   . ALA . . 238 ? 12.395  5.925 21.924 1.00  86.43 0 A 1
ATOM   3716 C CB  . ALA . . 238 ? 14.068  7.536 19.515 1.00  86.43 0 A 1
ATOM   3717 H H   . ALA . . 238 ? 14.305  5.481 18.090 1.00  86.43 0 A 1
ATOM   3718 H HA  . ALA . . 238 ? 14.628  6.001 20.892 1.00  86.43 0 A 1
ATOM   3719 H HB1 . ALA . . 238 ? 15.077  7.670 19.127 1.00  86.43 0 A 1
ATOM   3720 H HB2 . ALA . . 238 ? 13.352  7.703 18.710 1.00  86.43 0 A 1
ATOM   3721 H HB3 . ALA . . 238 ? 13.889  8.268 20.302 1.00  86.43 0 A 1
ATOM   3722 N N   . LEU . . 239 ? 11.499  5.579 19.891 1.00  79.99 0 A 1
ATOM   3723 C CA  . LEU . . 239 ? 10.173  5.174 20.375 1.00  79.99 0 A 1
ATOM   3724 C C   . LEU . . 239 ? 10.252  3.898 21.227 1.00  79.99 0 A 1
ATOM   3725 O O   . LEU . . 239 ?  9.680  3.855 22.316 1.00  79.99 0 A 1
ATOM   3726 C CB  . LEU . . 239 ?  9.222  4.981 19.177 1.00  79.99 0 A 1
ATOM   3727 C CG  . LEU . . 239 ?  8.761  6.290 18.507 1.00  79.99 0 A 1
ATOM   3728 C CD1 . LEU . . 239 ?  8.051  5.969 17.190 1.00  79.99 0 A 1
ATOM   3729 C CD2 . LEU . . 239 ?  7.788  7.079 19.387 1.00  79.99 0 A 1
ATOM   3730 H H   . LEU . . 239 ? 11.650  5.632 18.894 1.00  79.99 0 A 1
ATOM   3731 H HA  . LEU . . 239 ?  9.779  5.955 21.025 1.00  79.99 0 A 1
ATOM   3732 H HB2 . LEU . . 239 ?  8.337  4.442 19.514 1.00  79.99 0 A 1
ATOM   3733 H HB3 . LEU . . 239 ?  9.721  4.357 18.435 1.00  79.99 0 A 1
ATOM   3734 H HG  . LEU . . 239 ?  9.623  6.923 18.292 1.00  79.99 0 A 1
ATOM   3735 H HD11 . LEU . . 239 ?  8.740  5.458 16.517 1.00  79.99 0 A 1
ATOM   3736 H HD12 . LEU . . 239 ?  7.184  5.335 17.373 1.00  79.99 0 A 1
ATOM   3737 H HD13 . LEU . . 239 ?  7.730  6.893 16.711 1.00  79.99 0 A 1
ATOM   3738 H HD21 . LEU . . 239 ?  8.278  7.394 20.309 1.00  79.99 0 A 1
ATOM   3739 H HD22 . LEU . . 239 ?  7.457  7.973 18.860 1.00  79.99 0 A 1
ATOM   3740 H HD23 . LEU . . 239 ?  6.919  6.469 19.634 1.00  79.99 0 A 1
ATOM   3741 N N   . ARG . . 240 ? 11.023  2.890 20.793 1.00  79.38 0 A 1
ATOM   3742 C CA  . ARG . . 240 ? 11.255  1.660 21.569 1.00  79.38 0 A 1
ATOM   3743 C C   . ARG . . 240 ? 11.972  1.933 22.893 1.00  79.38 0 A 1
ATOM   3744 O O   . ARG . . 240 ? 11.530  1.456 23.933 1.00  79.38 0 A 1
ATOM   3745 C CB  . ARG . . 240 ? 12.026  0.652 20.707 1.00  79.38 0 A 1
ATOM   3746 C CG  . ARG . . 240 ? 12.077 -0.729 21.367 1.00  79.38 0 A 1
ATOM   3747 C CD  . ARG . . 240 ? 12.671 -1.776 20.421 1.00  79.38 0 A 1
ATOM   3748 N NE  . ARG . . 240 ? 12.895 -3.033 21.155 1.00  79.38 0 A 1
ATOM   3749 C CZ  . ARG . . 240 ? 12.716 -4.264 20.716 1.00  79.38 0 A 1
ATOM   3750 N NH1 . ARG . . 240 ? 12.401 -4.562 19.491 1.00  79.38 1 A 1
ATOM   3751 N NH2 . ARG . . 240 ? 12.847 -5.257 21.538 1.00  79.38 0 A 1
ATOM   3752 H H   . ARG . . 240 ? 11.432  2.971 19.873 1.00  79.38 0 A 1
ATOM   3753 H HA  . ARG . . 240 ? 10.285  1.233 21.824 1.00  79.38 0 A 1
ATOM   3754 H HB2 . ARG . . 240 ? 11.523  0.564 19.743 1.00  79.38 0 A 1
ATOM   3755 H HB3 . ARG . . 240 ? 13.040  1.009 20.528 1.00  79.38 0 A 1
ATOM   3756 H HG2 . ARG . . 240 ? 12.688 -0.671 22.268 1.00  79.38 0 A 1
ATOM   3757 H HG3 . ARG . . 240 ? 11.069 -1.038 21.642 1.00  79.38 0 A 1
ATOM   3758 H HD2 . ARG . . 240 ? 13.620 -1.412 20.026 1.00  79.38 0 A 1
ATOM   3759 H HD3 . ARG . . 240 ? 11.981 -1.925 19.590 1.00  79.38 0 A 1
ATOM   3760 H HE  . ARG . . 240 ? 13.144 -2.938 22.129 1.00  79.38 0 A 1
ATOM   3761 H HH11 . ARG . . 240 ? 12.218 -5.537 19.302 1.00  79.38 0 A 1
ATOM   3762 H HH12 . ARG . . 240 ? 12.166 -3.838 18.828 1.00  79.38 0 A 1
ATOM   3763 H HH21 . ARG . . 240 ? 12.437 -6.128 21.232 1.00  79.38 0 A 1
ATOM   3764 H HH22 . ARG . . 240 ? 12.864 -5.106 22.536 1.00  79.38 0 A 1
ATOM   3765 N N   . ALA . . 241 ? 13.041  2.726 22.873 1.00  84.60 0 A 1
ATOM   3766 C CA  . ALA . . 241 ? 13.780  3.124 24.071 1.00  84.60 0 A 1
ATOM   3767 C C   . ALA . . 241 ? 12.943  4.012 25.014 1.00  84.60 0 A 1
ATOM   3768 O O   . ALA . . 241 ? 13.154  3.990 26.225 1.00  84.60 0 A 1
ATOM   3769 C CB  . ALA . . 241 ? 15.065  3.832 23.626 1.00  84.60 0 A 1
ATOM   3770 H H   . ALA . . 241 ? 13.373  3.057 21.978 1.00  84.60 0 A 1
ATOM   3771 H HA  . ALA . . 241 ? 14.058  2.226 24.624 1.00  84.60 0 A 1
ATOM   3772 H HB1 . ALA . . 241 ? 15.652  3.171 22.989 1.00  84.60 0 A 1
ATOM   3773 H HB2 . ALA . . 241 ? 14.820  4.737 23.070 1.00  84.60 0 A 1
ATOM   3774 H HB3 . ALA . . 241 ? 15.660  4.095 24.500 1.00  84.60 0 A 1
ATOM   3775 N N   . GLY . . 242 ? 11.980  4.769 24.477 1.00  82.43 0 A 1
ATOM   3776 C CA  . GLY . . 242 ? 10.949  5.472 25.238 1.00  82.43 0 A 1
ATOM   3777 C C   . GLY . . 242 ? 10.010  4.493 25.937 1.00  82.43 0 A 1
ATOM   3778 O O   . GLY . . 242 ?  9.939  4.496 27.163 1.00  82.43 0 A 1
ATOM   3779 H H   . GLY . . 242 ? 11.933  4.831 23.470 1.00  82.43 0 A 1
ATOM   3780 H HA2 . GLY . . 242 ? 11.413  6.113 25.988 1.00  82.43 0 A 1
ATOM   3781 H HA3 . GLY . . 242 ? 10.362  6.089 24.558 1.00  82.43 0 A 1
ATOM   3782 N N   . ALA . . 243 ?  9.370  3.596 25.179 1.00  82.56 0 A 1
ATOM   3783 C CA  . ALA . . 243 ?  8.485  2.546 25.692 1.00  82.56 0 A 1
ATOM   3784 C C   . ALA . . 243 ?  9.151  1.682 26.785 1.00  82.56 0 A 1
ATOM   3785 O O   . ALA . . 243 ?  8.518  1.343 27.783 1.00  82.56 0 A 1
ATOM   3786 C CB  . ALA . . 243 ?  8.032  1.691 24.500 1.00  82.56 0 A 1
ATOM   3787 H H   . ALA . . 243 ?  9.487  3.653 24.177 1.00  82.56 0 A 1
ATOM   3788 H HA  . ALA . . 243 ?  7.603  3.014 26.130 1.00  82.56 0 A 1
ATOM   3789 H HB1 . ALA . . 243 ?  7.489  2.311 23.787 1.00  82.56 0 A 1
ATOM   3790 H HB2 . ALA . . 243 ?  7.375  0.892 24.844 1.00  82.56 0 A 1
ATOM   3791 H HB3 . ALA . . 243 ?  8.894  1.244 24.004 1.00  82.56 0 A 1
ATOM   3792 N N   . GLN . . 244 ? 10.450  1.397 26.648 1.00  82.26 0 A 1
ATOM   3793 C CA  . GLN . . 244 ? 11.235  0.629 27.620 1.00  82.26 0 A 1
ATOM   3794 C C   . GLN . . 244 ? 11.498  1.339 28.964 1.00  82.26 0 A 1
ATOM   3795 O O   . GLN . . 244 ? 11.972  0.694 29.895 1.00  82.26 0 A 1
ATOM   3796 C CB  . GLN . . 244 ? 12.555  0.183 26.968 1.00  82.26 0 A 1
ATOM   3797 C CG  . GLN . . 244 ? 12.340 -0.967 25.971 1.00  82.26 0 A 1
ATOM   3798 C CD  . GLN . . 244 ? 13.626 -1.411 25.282 1.00  82.26 0 A 1
ATOM   3799 N NE2 . GLN . . 244 ? 13.717 -2.660 24.873 1.00  82.26 0 A 1
ATOM   3800 O OE1 . GLN . . 244 ? 14.577 -0.676 25.089 1.00  82.26 0 A 1
ATOM   3801 H H   . GLN . . 244 ? 10.898  1.665 25.783 1.00  82.26 0 A 1
ATOM   3802 H HA  . GLN . . 244 ? 10.661 -0.264 27.869 1.00  82.26 0 A 1
ATOM   3803 H HB2 . GLN . . 244 ? 13.239 -0.171 27.739 1.00  82.26 0 A 1
ATOM   3804 H HB3 . GLN . . 244 ? 13.017  1.034 26.468 1.00  82.26 0 A 1
ATOM   3805 H HG2 . GLN . . 244 ? 11.923 -1.821 26.506 1.00  82.26 0 A 1
ATOM   3806 H HG3 . GLN . . 244 ? 11.617 -0.683 25.206 1.00  82.26 0 A 1
ATOM   3807 H HE21 . GLN . . 244 ? 13.000 -3.315 25.151 1.00  82.26 0 A 1
ATOM   3808 H HE22 . GLN . . 244 ? 14.643 -2.930 24.575 1.00  82.26 0 A 1
ATOM   3809 N N   . ARG . . 245 ? 11.202  2.641 29.102 1.00  81.39 0 A 1
ATOM   3810 C CA  . ARG . . 245 ? 11.308  3.374 30.385 1.00  81.39 0 A 1
ATOM   3811 C C   . ARG . . 245 ? 10.076  3.231 31.273 1.00  81.39 0 A 1
ATOM   3812 O O   . ARG . . 245 ? 10.136  3.583 32.449 1.00  81.39 0 A 1
ATOM   3813 C CB  . ARG . . 245 ? 11.552  4.865 30.128 1.00  81.39 0 A 1
ATOM   3814 C CG  . ARG . . 245 ? 12.922  5.122 29.504 1.00  81.39 0 A 1
ATOM   3815 C CD  . ARG . . 245 ? 13.009  6.584 29.073 1.00  81.39 0 A 1
ATOM   3816 N NE  . ARG . . 245 ? 14.293  6.857 28.411 1.00  81.39 0 A 1
ATOM   3817 C CZ  . ARG . . 245 ? 14.726  8.039 28.018 1.00  81.39 0 A 1
ATOM   3818 N NH1 . ARG . . 245 ? 14.022  9.123 28.193 1.00  81.39 1 A 1
ATOM   3819 N NH2 . ARG . . 245 ? 15.882  8.149 27.427 1.00  81.39 0 A 1
ATOM   3820 H H   . ARG . . 245 ? 10.823  3.129 28.302 1.00  81.39 0 A 1
ATOM   3821 H HA  . ARG . . 245 ? 12.134  2.966 30.967 1.00  81.39 0 A 1
ATOM   3822 H HB2 . ARG . . 245 ? 10.765  5.249 29.480 1.00  81.39 0 A 1
ATOM   3823 H HB3 . ARG . . 245 ? 11.502  5.408 31.072 1.00  81.39 0 A 1
ATOM   3824 H HG2 . ARG . . 245 ? 13.060  4.480 28.634 1.00  81.39 0 A 1
ATOM   3825 H HG3 . ARG . . 245 ? 13.702  4.901 30.233 1.00  81.39 0 A 1
ATOM   3826 H HD2 . ARG . . 245 ? 12.194  6.790 28.379 1.00  81.39 0 A 1
ATOM   3827 H HD3 . ARG . . 245 ? 12.897  7.216 29.954 1.00  81.39 0 A 1
ATOM   3828 H HE  . ARG . . 245 ? 14.838  6.046 28.157 1.00  81.39 0 A 1
ATOM   3829 H HH11 . ARG . . 245 ? 13.096  9.030 28.585 1.00  81.39 0 A 1
ATOM   3830 H HH12 . ARG . . 245 ? 14.325 10.013 27.822 1.00  81.39 0 A 1
ATOM   3831 H HH21 . ARG . . 245 ? 16.190  9.046 27.081 1.00  81.39 0 A 1
ATOM   3832 H HH22 . ARG . . 245 ? 16.421  7.317 27.232 1.00  81.39 0 A 1
ATOM   3833 N N   . PHE . . 246 ?  8.961  2.776 30.713 1.00  86.20 0 A 1
ATOM   3834 C CA  . PHE . . 246 ?  7.718  2.591 31.446 1.00  86.20 0 A 1
ATOM   3835 C C   . PHE . . 246 ?  7.668  1.186 32.050 1.00  86.20 0 A 1
ATOM   3836 O O   . PHE . . 246 ?  8.236  0.242 31.508 1.00  86.20 0 A 1
ATOM   3837 C CB  . PHE . . 246 ?  6.531  2.866 30.524 1.00  86.20 0 A 1
ATOM   3838 C CG  . PHE . . 246 ?  6.483  4.275 29.949 1.00  86.20 0 A 1
ATOM   3839 C CD1 . PHE . . 246 ?  5.699  5.271 30.561 1.00  86.20 0 A 1
ATOM   3840 C CD2 . PHE . . 246 ?  7.170  4.577 28.759 1.00  86.20 0 A 1
ATOM   3841 C CE1 . PHE . . 246 ?  5.574  6.540 29.966 1.00  86.20 0 A 1
ATOM   3842 C CE2 . PHE . . 246 ?  7.034  5.838 28.153 1.00  86.20 0 A 1
ATOM   3843 C CZ  . PHE . . 246 ?  6.230  6.820 28.754 1.00  86.20 0 A 1
ATOM   3844 H H   . PHE . . 246 ?  9.002  2.441 29.761 1.00  86.20 0 A 1
ATOM   3845 H HA  . PHE . . 246 ?  7.676  3.310 32.263 1.00  86.20 0 A 1
ATOM   3846 H HB2 . PHE . . 246 ?  5.610  2.684 31.079 1.00  86.20 0 A 1
ATOM   3847 H HB3 . PHE . . 246 ?  6.559  2.144 29.707 1.00  86.20 0 A 1
ATOM   3848 H HD1 . PHE . . 246 ?  5.167  5.056 31.475 1.00  86.20 0 A 1
ATOM   3849 H HD2 . PHE . . 246 ?  7.775  3.818 28.285 1.00  86.20 0 A 1
ATOM   3850 H HE1 . PHE . . 246 ?  4.961  7.296 30.433 1.00  86.20 0 A 1
ATOM   3851 H HE2 . PHE . . 246 ?  7.541  6.051 27.223 1.00  86.20 0 A 1
ATOM   3852 H HZ  . PHE . . 246 ?  6.119  7.788 28.287 1.00  86.20 0 A 1
ATOM   3853 N N   . HIS . . 247 ?  6.968  1.047 33.172 1.00  87.01 0 A 1
ATOM   3854 C CA  . HIS . . 247 ?  6.841 -0.222 33.883 1.00  87.01 0 A 1
ATOM   3855 C C   . HIS . . 247 ?  5.590 -0.986 33.426 1.00  87.01 0 A 1
ATOM   3856 O O   . HIS . . 247 ?  4.503 -0.406 33.358 1.00  87.01 0 A 1
ATOM   3857 C CB  . HIS . . 247 ?  6.834  0.078 35.387 1.00  87.01 0 A 1
ATOM   3858 C CG  . HIS . . 247 ?  6.856 -1.141 36.270 1.00  87.01 0 A 1
ATOM   3859 C CD2 . HIS . . 247 ?  6.119 -1.321 37.410 1.00  87.01 0 A 1
ATOM   3860 N ND1 . HIS . . 247 ?  7.647 -2.257 36.119 1.00  87.01 0 A 1
ATOM   3861 C CE1 . HIS . . 247 ?  7.386 -3.086 37.142 1.00  87.01 0 A 1
ATOM   3862 N NE2 . HIS . . 247 ?  6.462 -2.559 37.963 1.00  87.01 0 A 1
ATOM   3863 H H   . HIS . . 247 ?  6.495  1.852 33.557 1.00  87.01 0 A 1
ATOM   3864 H HA  . HIS . . 247 ?  7.714 -0.838 33.669 1.00  87.01 0 A 1
ATOM   3865 H HB2 . HIS . . 247 ?  5.950  0.670 35.627 1.00  87.01 0 A 1
ATOM   3866 H HB3 . HIS . . 247 ?  7.714  0.674 35.629 1.00  87.01 0 A 1
ATOM   3867 H HD1 . HIS . . 247 ?  8.223 -2.491 35.323 1.00  87.01 0 A 1
ATOM   3868 H HD2 . HIS . . 247 ?  5.405 -0.620 37.818 1.00  87.01 0 A 1
ATOM   3869 H HE1 . HIS . . 247 ?  7.825 -4.065 37.268 1.00  87.01 0 A 1
ATOM   3870 N N   . ALA . . 248 ?  5.730 -2.283 33.152 1.00  91.44 0 A 1
ATOM   3871 C CA  . ALA . . 248 ?  4.621 -3.228 33.025 1.00  91.44 0 A 1
ATOM   3872 C C   . ALA . . 248 ?  4.557 -4.135 34.259 1.00  91.44 0 A 1
ATOM   3873 O O   . ALA . . 248 ?  5.573 -4.398 34.898 1.00  91.44 0 A 1
ATOM   3874 C CB  . ALA . . 248 ?  4.780 -4.067 31.755 1.00  91.44 0 A 1
ATOM   3875 H H   . ALA . . 248 ?  6.650 -2.686 33.263 1.00  91.44 0 A 1
ATOM   3876 H HA  . ALA . . 248 ?  3.678 -2.686 32.952 1.00  91.44 0 A 1
ATOM   3877 H HB1 . ALA . . 248 ?  3.974 -4.798 31.694 1.00  91.44 0 A 1
ATOM   3878 H HB2 . ALA . . 248 ?  5.734 -4.594 31.770 1.00  91.44 0 A 1
ATOM   3879 H HB3 . ALA . . 248 ?  4.719 -3.422 30.878 1.00  91.44 0 A 1
ATOM   3880 N N   . GLN . . 249 ?  3.373 -4.666 34.571 1.00  89.32 0 A 1
ATOM   3881 C CA  . GLN . . 249 ?  3.256 -5.691 35.607 1.00  89.32 0 A 1
ATOM   3882 C C   . GLN . . 249 ?  3.711 -7.058 35.049 1.00  89.32 0 A 1
ATOM   3883 O O   . GLN . . 249 ?  2.992 -7.606 34.214 1.00  89.32 0 A 1
ATOM   3884 C CB  . GLN . . 249 ?  1.816 -5.740 36.146 1.00  89.32 0 A 1
ATOM   3885 C CG  . GLN . . 249 ?  1.723 -6.819 37.238 1.00  89.32 0 A 1
ATOM   3886 C CD  . GLN . . 249 ?  0.360 -6.954 37.897 1.00  89.32 0 A 1
ATOM   3887 N NE2 . GLN . . 249 ?  0.150 -8.045 38.604 1.00  89.32 0 A 1
ATOM   3888 O OE1 . GLN . . 249 ? -0.528 -6.116 37.823 1.00  89.32 0 A 1
ATOM   3889 H H   . GLN . . 249 ?  2.584 -4.491 33.966 1.00  89.32 0 A 1
ATOM   3890 H HA  . GLN . . 249 ?  3.899 -5.399 36.437 1.00  89.32 0 A 1
ATOM   3891 H HB2 . GLN . . 249 ?  1.557 -4.770 36.569 1.00  89.32 0 A 1
ATOM   3892 H HB3 . GLN . . 249 ?  1.120 -5.973 35.340 1.00  89.32 0 A 1
ATOM   3893 H HG2 . GLN . . 249 ?  1.969 -7.791 36.809 1.00  89.32 0 A 1
ATOM   3894 H HG3 . GLN . . 249 ?  2.453 -6.602 38.017 1.00  89.32 0 A 1
ATOM   3895 H HE21 . GLN . . 249 ?  0.881 -8.740 38.649 1.00  89.32 0 A 1
ATOM   3896 H HE22 . GLN . . 249 ? -0.742 -8.171 39.061 1.00  89.32 0 A 1
ATOM   3897 N N   . PRO . . 250 ?  4.813 -7.662 35.540 1.00  93.13 0 A 1
ATOM   3898 C CA  . PRO . . 250 ?  5.324 -8.923 35.003 1.00  93.13 0 A 1
ATOM   3899 C C   . PRO . . 250 ?  4.358 -10.096 35.238 1.00  93.13 0 A 1
ATOM   3900 O O   . PRO . . 250 ?  3.958 -10.398 36.367 1.00  93.13 0 A 1
ATOM   3901 C CB  . PRO . . 250 ?  6.685 -9.139 35.677 1.00  93.13 0 A 1
ATOM   3902 C CG  . PRO . . 250 ?  6.567 -8.363 36.987 1.00  93.13 0 A 1
ATOM   3903 C CD  . PRO . . 250 ?  5.689 -7.177 36.599 1.00  93.13 0 A 1
ATOM   3904 H HA  . PRO . . 250 ?  5.484 -8.813 33.930 1.00  93.13 0 A 1
ATOM   3905 H HB2 . PRO . . 250 ?  6.900 -10.194 35.848 1.00  93.13 0 A 1
ATOM   3906 H HB3 . PRO . . 250 ?  7.469 -8.693 35.066 1.00  93.13 0 A 1
ATOM   3907 H HG2 . PRO . . 250 ?  6.054 -8.972 37.732 1.00  93.13 0 A 1
ATOM   3908 H HG3 . PRO . . 250 ?  7.541 -8.040 37.355 1.00  93.13 0 A 1
ATOM   3909 H HD2 . PRO . . 250 ?  6.319 -6.374 36.215 1.00  93.13 0 A 1
ATOM   3910 H HD3 . PRO . . 250 ?  5.126 -6.834 37.467 1.00  93.13 0 A 1
ATOM   3911 N N   . LEU . . 251 ?  4.011 -10.799 34.159 1.00  93.25 0 A 1
ATOM   3912 C CA  . LEU . . 251 ?  3.088 -11.936 34.120 1.00  93.25 0 A 1
ATOM   3913 C C   . LEU . . 251 ?  3.860 -13.265 34.152 1.00  93.25 0 A 1
ATOM   3914 O O   . LEU . . 251 ?  4.092 -13.917 33.129 1.00  93.25 0 A 1
ATOM   3915 C CB  . LEU . . 251 ?  2.161 -11.807 32.897 1.00  93.25 0 A 1
ATOM   3916 C CG  . LEU . . 251 ?  1.343 -10.502 32.826 1.00  93.25 0 A 1
ATOM   3917 C CD1 . LEU . . 251 ?  0.521 -10.501 31.536 1.00  93.25 0 A 1
ATOM   3918 C CD2 . LEU . . 251 ?  0.381 -10.366 34.012 1.00  93.25 0 A 1
ATOM   3919 H H   . LEU . . 251 ?  4.365 -10.470 33.271 1.00  93.25 0 A 1
ATOM   3920 H HA  . LEU . . 251 ?  2.463 -11.911 35.013 1.00  93.25 0 A 1
ATOM   3921 H HB2 . LEU . . 251 ?  1.472 -12.652 32.904 1.00  93.25 0 A 1
ATOM   3922 H HB3 . LEU . . 251 ?  2.769 -11.882 31.995 1.00  93.25 0 A 1
ATOM   3923 H HG  . LEU . . 251 ?  2.009 -9.640 32.803 1.00  93.25 0 A 1
ATOM   3924 H HD11 . LEU . . 251 ? -0.060 -11.419 31.453 1.00  93.25 0 A 1
ATOM   3925 H HD12 . LEU . . 251 ?  1.199 -10.431 30.685 1.00  93.25 0 A 1
ATOM   3926 H HD13 . LEU . . 251 ? -0.135 -9.630 31.516 1.00  93.25 0 A 1
ATOM   3927 H HD21 . LEU . . 251 ? -0.261 -11.243 34.079 1.00  93.25 0 A 1
ATOM   3928 H HD22 . LEU . . 251 ?  0.956 -10.254 34.931 1.00  93.25 0 A 1
ATOM   3929 H HD23 . LEU . . 251 ? -0.223 -9.468 33.886 1.00  93.25 0 A 1
ATOM   3930 N N   . SER . . 252 ?  4.248 -13.652 35.369 1.00  90.34 0 A 1
ATOM   3931 C CA  . SER . . 252 ?  5.060 -14.833 35.703 1.00  90.34 0 A 1
ATOM   3932 C C   . SER . . 252 ?  4.525 -16.180 35.167 1.00  90.34 0 A 1
ATOM   3933 O O   . SER . . 252 ?  3.454 -16.274 34.572 1.00  90.34 0 A 1
ATOM   3934 C CB  . SER . . 252 ?  5.223 -14.885 37.227 1.00  90.34 0 A 1
ATOM   3935 O OG  . SER . . 252 ?  4.052 -15.365 37.859 1.00  90.34 0 A 1
ATOM   3936 H H   . SER . . 252 ?  4.002 -13.025 36.122 1.00  90.34 0 A 1
ATOM   3937 H HA  . SER . . 252 ?  6.048 -14.682 35.268 1.00  90.34 0 A 1
ATOM   3938 H HB2 . SER . . 252 ?  5.458 -13.889 37.602 1.00  90.34 0 A 1
ATOM   3939 H HB3 . SER . . 252 ?  6.053 -15.545 37.478 1.00  90.34 0 A 1
ATOM   3940 H HG  . SER . . 252 ?  3.277 -14.920 37.507 1.00  90.34 0 A 1
ATOM   3941 N N   . ALA . . 253 ?  5.264 -17.275 35.362 1.00  91.35 0 A 1
ATOM   3942 C CA  . ALA . . 253 ?  4.867 -18.591 34.859 1.00  91.35 0 A 1
ATOM   3943 C C   . ALA . . 253 ?  3.625 -19.165 35.585 1.00  91.35 0 A 1
ATOM   3944 O O   . ALA . . 253 ?  3.742 -19.828 36.613 1.00  91.35 0 A 1
ATOM   3945 C CB  . ALA . . 253 ?  6.082 -19.525 34.933 1.00  91.35 0 A 1
ATOM   3946 H H   . ALA . . 253 ?  6.115 -17.204 35.900 1.00  91.35 0 A 1
ATOM   3947 H HA  . ALA . . 253 ?  4.608 -18.488 33.805 1.00  91.35 0 A 1
ATOM   3948 H HB1 . ALA . . 253 ?  6.398 -19.647 35.969 1.00  91.35 0 A 1
ATOM   3949 H HB2 . ALA . . 253 ?  6.905 -19.113 34.348 1.00  91.35 0 A 1
ATOM   3950 H HB3 . ALA . . 253 ?  5.816 -20.502 34.528 1.00  91.35 0 A 1
ATOM   3951 N N   . ASN . . 254 ?  2.433 -18.966 35.011 1.00  91.86 0 A 1
ATOM   3952 C CA  . ASN . . 254 ?  1.197 -19.635 35.426 1.00  91.86 0 A 1
ATOM   3953 C C   . ASN . . 254 ?  0.459 -20.216 34.209 1.00  91.86 0 A 1
ATOM   3954 O O   . ASN . . 254 ? -0.180 -19.493 33.444 1.00  91.86 0 A 1
ATOM   3955 C CB  . ASN . . 254 ?  0.323 -18.668 36.246 1.00  91.86 0 A 1
ATOM   3956 C CG  . ASN . . 254 ? -0.891 -19.343 36.872 1.00  91.86 0 A 1
ATOM   3957 N ND2 . ASN . . 254 ? -1.620 -18.630 37.697 1.00  91.86 0 A 1
ATOM   3958 O OD1 . ASN . . 254 ? -1.216 -20.504 36.632 1.00  91.86 0 A 1
ATOM   3959 H H   . ASN . . 254 ?  2.391 -18.309 34.245 1.00  91.86 0 A 1
ATOM   3960 H HA  . ASN . . 254 ?  1.454 -20.467 36.081 1.00  91.86 0 A 1
ATOM   3961 H HB2 . ASN . . 254 ? -0.019 -17.851 35.611 1.00  91.86 0 A 1
ATOM   3962 H HB3 . ASN . . 254 ?  0.925 -18.244 37.049 1.00  91.86 0 A 1
ATOM   3963 H HD21 . ASN . . 254 ? -1.426 -17.650 37.847 1.00  91.86 0 A 1
ATOM   3964 H HD22 . ASN . . 254 ? -2.421 -19.065 38.133 1.00  91.86 0 A 1
ATOM   3965 N N   . ASP . . 255 ?  0.539 -21.538 34.051 1.00  91.33 0 A 1
ATOM   3966 C CA  . ASP . . 255 ? -0.049 -22.282 32.930 1.00  91.33 0 A 1
ATOM   3967 C C   . ASP . . 255 ? -1.364 -22.998 33.296 1.00  91.33 0 A 1
ATOM   3968 O O   . ASP . . 255 ? -1.902 -23.780 32.512 1.00  91.33 0 A 1
ATOM   3969 C CB  . ASP . . 255 ?  1.019 -23.221 32.338 1.00  91.33 0 A 1
ATOM   3970 C CG  . ASP . . 255 ?  2.073 -22.476 31.508 1.00  91.33 0 A 1
ATOM   3971 O OD1 . ASP . . 255 ?  3.077 -23.100 31.117 1.00  91.33 0 A 1
ATOM   3972 O OD2 . ASP . . 255 ?  1.834 -21.313 31.114 1.00  91.33 -1 A 1
ATOM   3973 H H   . ASP . . 255 ?  1.123 -22.051 34.696 1.00  91.33 0 A 1
ATOM   3974 H HA  . ASP . . 255 ? -0.328 -21.574 32.149 1.00  91.33 0 A 1
ATOM   3975 H HB2 . ASP . . 255 ?  1.503 -23.775 33.142 1.00  91.33 0 A 1
ATOM   3976 H HB3 . ASP . . 255 ?  0.537 -23.942 31.678 1.00  91.33 0 A 1
ATOM   3977 N N   . THR . . 256 ? -1.932 -22.718 34.475 1.00  91.94 0 A 1
ATOM   3978 C CA  . THR . . 256 ? -3.112 -23.429 35.002 1.00  91.94 0 A 1
ATOM   3979 C C   . THR . . 256 ? -4.337 -23.315 34.088 1.00  91.94 0 A 1
ATOM   3980 O O   . THR . . 256 ? -5.038 -24.301 33.864 1.00  91.94 0 A 1
ATOM   3981 C CB  . THR . . 256 ? -3.472 -22.912 36.404 1.00  91.94 0 A 1
ATOM   3982 C CG2 . THR . . 256 ? -4.538 -23.773 37.084 1.00  91.94 0 A 1
ATOM   3983 O OG1 . THR . . 256 ? -2.342 -22.939 37.240 1.00  91.94 0 A 1
ATOM   3984 H H   . THR . . 256 ? -1.460 -22.062 35.080 1.00  91.94 0 A 1
ATOM   3985 H HA  . THR . . 256 ? -2.863 -24.487 35.088 1.00  91.94 0 A 1
ATOM   3986 H HB  . THR . . 256 ? -3.832 -21.885 36.337 1.00  91.94 0 A 1
ATOM   3987 H HG1 . THR . . 256 ? -1.884 -22.100 37.147 1.00  91.94 0 A 1
ATOM   3988 H HG21 . THR . . 256 ? -5.482 -23.700 36.544 1.00  91.94 0 A 1
ATOM   3989 H HG22 . THR . . 256 ? -4.687 -23.418 38.104 1.00  91.94 0 A 1
ATOM   3990 H HG23 . THR . . 256 ? -4.208 -24.812 37.113 1.00  91.94 0 A 1
ATOM   3991 N N   . LEU . . 257 ? -4.602 -22.125 33.534 1.00  93.95 0 A 1
ATOM   3992 C CA  . LEU . . 257 ? -5.716 -21.901 32.600 1.00  93.95 0 A 1
ATOM   3993 C C   . LEU . . 257 ? -5.377 -22.376 31.179 1.00  93.95 0 A 1
ATOM   3994 O O   . LEU . . 257 ? -6.196 -23.027 30.533 1.00  93.95 0 A 1
ATOM   3995 C CB  . LEU . . 257 ? -6.114 -20.414 32.609 1.00  93.95 0 A 1
ATOM   3996 C CG  . LEU . . 257 ? -6.631 -19.871 33.956 1.00  93.95 0 A 1
ATOM   3997 C CD1 . LEU . . 257 ? -6.940 -18.381 33.826 1.00  93.95 0 A 1
ATOM   3998 C CD2 . LEU . . 257 ? -7.900 -20.591 34.421 1.00  93.95 0 A 1
ATOM   3999 H H   . LEU . . 257 ? -3.985 -21.355 33.749 1.00  93.95 0 A 1
ATOM   4000 H HA  . LEU . . 257 ? -6.576 -22.490 32.918 1.00  93.95 0 A 1
ATOM   4001 H HB2 . LEU . . 257 ? -5.256 -19.816 32.300 1.00  93.95 0 A 1
ATOM   4002 H HB3 . LEU . . 257 ? -6.901 -20.278 31.867 1.00  93.95 0 A 1
ATOM   4003 H HG  . LEU . . 257 ? -5.859 -19.994 34.715 1.00  93.95 0 A 1
ATOM   4004 H HD11 . LEU . . 257 ? -6.062 -17.841 33.472 1.00  93.95 0 A 1
ATOM   4005 H HD12 . LEU . . 257 ? -7.748 -18.217 33.112 1.00  93.95 0 A 1
ATOM   4006 H HD13 . LEU . . 257 ? -7.236 -17.973 34.793 1.00  93.95 0 A 1
ATOM   4007 H HD21 . LEU . . 257 ? -7.682 -21.635 34.643 1.00  93.95 0 A 1
ATOM   4008 H HD22 . LEU . . 257 ? -8.276 -20.112 35.325 1.00  93.95 0 A 1
ATOM   4009 H HD23 . LEU . . 257 ? -8.668 -20.527 33.650 1.00  93.95 0 A 1
ATOM   4010 N N   . LYS . . 258 ? -4.147 -22.112 30.725 1.00  93.83 0 A 1
ATOM   4011 C CA  . LYS . . 258 ? -3.587 -22.551 29.436 1.00  93.83 0 A 1
ATOM   4012 C C   . LYS . . 258 ? -3.722 -24.065 29.249 1.00  93.83 0 A 1
ATOM   4013 O O   . LYS . . 258 ? -4.268 -24.512 28.246 1.00  93.83 0 A 1
ATOM   4014 C CB  . LYS . . 258 ? -2.122 -22.088 29.429 1.00  93.83 0 A 1
ATOM   4015 C CG  . LYS . . 258 ? -1.256 -22.475 28.217 1.00  93.83 0 A 1
ATOM   4016 C CD  . LYS . . 258 ?  0.188 -22.171 28.626 1.00  93.83 0 A 1
ATOM   4017 C CE  . LYS . . 258 ?  1.291 -22.477 27.619 1.00  93.83 0 A 1
ATOM   4018 N NZ  . LYS . . 258 ?  2.588 -22.074 28.217 1.00  93.83 1 A 1
ATOM   4019 H H   . LYS . . 258 ? -3.536 -21.591 31.338 1.00  93.83 0 A 1
ATOM   4020 H HA  . LYS . . 258 ? -4.121 -22.073 28.615 1.00  93.83 0 A 1
ATOM   4021 H HB2 . LYS . . 258 ? -1.650 -22.494 30.324 1.00  93.83 0 A 1
ATOM   4022 H HB3 . LYS . . 258 ? -2.105 -21.002 29.519 1.00  93.83 0 A 1
ATOM   4023 H HG2 . LYS . . 258 ? -1.534 -21.868 27.356 1.00  93.83 0 A 1
ATOM   4024 H HG3 . LYS . . 258 ? -1.356 -23.536 27.990 1.00  93.83 0 A 1
ATOM   4025 H HD2 . LYS . . 258 ?  0.401 -22.775 29.508 1.00  93.83 0 A 1
ATOM   4026 H HD3 . LYS . . 258 ?  0.259 -21.118 28.898 1.00  93.83 0 A 1
ATOM   4027 H HE2 . LYS . . 258 ?  1.286 -23.543 27.392 1.00  93.83 0 A 1
ATOM   4028 H HE3 . LYS . . 258 ?  1.117 -21.901 26.711 1.00  93.83 0 A 1
ATOM   4029 H HZ1 . LYS . . 258 ?  2.648 -21.066 28.217 1.00  93.83 0 A 1
ATOM   4030 H HZ2 . LYS . . 258 ?  2.683 -22.343 29.186 1.00  93.83 0 A 1
ATOM   4031 H HZ3 . LYS . . 258 ?  3.397 -22.376 27.694 1.00  93.83 0 A 1
ATOM   4032 N N   . ASN . . 259 ? -3.321 -24.851 30.249 1.00  91.75 0 A 1
ATOM   4033 C CA  . ASN . . 259 ? -3.400 -26.312 30.208 1.00  91.75 0 A 1
ATOM   4034 C C   . ASN . . 259 ? -4.850 -26.824 30.198 1.00  91.75 0 A 1
ATOM   4035 O O   . ASN . . 259 ? -5.138 -27.798 29.505 1.00  91.75 0 A 1
ATOM   4036 C CB  . ASN . . 259 ? -2.581 -26.879 31.383 1.00  91.75 0 A 1
ATOM   4037 C CG  . ASN . . 259 ? -1.084 -26.649 31.222 1.00  91.75 0 A 1
ATOM   4038 N ND2 . ASN . . 259 ? -0.320 -26.766 32.281 1.00  91.75 0 A 1
ATOM   4039 O OD1 . ASN . . 259 ? -0.578 -26.380 30.147 1.00  91.75 0 A 1
ATOM   4040 H H   . ASN . . 259 ? -2.849 -24.418 31.030 1.00  91.75 0 A 1
ATOM   4041 H HA  . ASN . . 259 ? -2.948 -26.659 29.279 1.00  91.75 0 A 1
ATOM   4042 H HB2 . ASN . . 259 ? -2.917 -26.428 32.317 1.00  91.75 0 A 1
ATOM   4043 H HB3 . ASN . . 259 ? -2.740 -27.956 31.442 1.00  91.75 0 A 1
ATOM   4044 H HD21 . ASN . . 259 ? -0.716 -26.946 33.193 1.00  91.75 0 A 1
ATOM   4045 H HD22 . ASN . . 259 ?  0.660 -26.567 32.136 1.00  91.75 0 A 1
ATOM   4046 N N   . LYS . . 260 ? -5.781 -26.150 30.893 1.00  94.11 0 A 1
ATOM   4047 C CA  . LYS . . 260 ? -7.220 -26.467 30.818 1.00  94.11 0 A 1
ATOM   4048 C C   . LYS . . 260 ? -7.796 -26.207 29.423 1.00  94.11 0 A 1
ATOM   4049 O O   . LYS . . 260 ? -8.519 -27.059 28.919 1.00  94.11 0 A 1
ATOM   4050 C CB  . LYS . . 260 ? -8.019 -25.680 31.865 1.00  94.11 0 A 1
ATOM   4051 C CG  . LYS . . 260 ? -7.826 -26.174 33.304 1.00  94.11 0 A 1
ATOM   4052 C CD  . LYS . . 260 ? -8.620 -25.262 34.250 1.00  94.11 0 A 1
ATOM   4053 C CE  . LYS . . 260 ? -8.501 -25.719 35.706 1.00  94.11 0 A 1
ATOM   4054 N NZ  . LYS . . 260 ? -9.358 -24.890 36.592 1.00  94.11 1 A 1
ATOM   4055 H H   . LYS . . 260 ? -5.490 -25.342 31.424 1.00  94.11 0 A 1
ATOM   4056 H HA  . LYS . . 260 ? -7.360 -27.533 30.997 1.00  94.11 0 A 1
ATOM   4057 H HB2 . LYS . . 260 ? -7.753 -24.624 31.803 1.00  94.11 0 A 1
ATOM   4058 H HB3 . LYS . . 260 ? -9.077 -25.775 31.623 1.00  94.11 0 A 1
ATOM   4059 H HG2 . LYS . . 260 ? -8.195 -27.197 33.386 1.00  94.11 0 A 1
ATOM   4060 H HG3 . LYS . . 260 ? -6.770 -26.158 33.571 1.00  94.11 0 A 1
ATOM   4061 H HD2 . LYS . . 260 ? -8.242 -24.244 34.159 1.00  94.11 0 A 1
ATOM   4062 H HD3 . LYS . . 260 ? -9.668 -25.274 33.951 1.00  94.11 0 A 1
ATOM   4063 H HE2 . LYS . . 260 ? -8.799 -26.766 35.766 1.00  94.11 0 A 1
ATOM   4064 H HE3 . LYS . . 260 ? -7.456 -25.647 36.007 1.00  94.11 0 A 1
ATOM   4065 H HZ1 . LYS . . 260 ? -10.326 -24.960 36.313 1.00  94.11 0 A 1
ATOM   4066 H HZ2 . LYS . . 260 ? -9.281 -25.189 37.554 1.00  94.11 0 A 1
ATOM   4067 H HZ3 . LYS . . 260 ? -9.094 -23.917 36.536 1.00  94.11 0 A 1
ATOM   4068 N N   . LEU . . 261 ? -7.454 -25.081 28.784 1.00  93.61 0 A 1
ATOM   4069 C CA  . LEU . . 261 ? -7.890 -24.802 27.409 1.00  93.61 0 A 1
ATOM   4070 C C   . LEU . . 261 ? -7.318 -25.831 26.427 1.00  93.61 0 A 1
ATOM   4071 O O   . LEU . . 261 ? -8.065 -26.412 25.648 1.00  93.61 0 A 1
ATOM   4072 C CB  . LEU . . 261 ? -7.511 -23.365 26.997 1.00  93.61 0 A 1
ATOM   4073 C CG  . LEU . . 261 ? -7.930 -23.008 25.551 1.00  93.61 0 A 1
ATOM   4074 C CD1 . LEU . . 261 ? -9.439 -23.122 25.326 1.00  93.61 0 A 1
ATOM   4075 C CD2 . LEU . . 261 ? -7.513 -21.582 25.190 1.00  93.61 0 A 1
ATOM   4076 H H   . LEU . . 261 ? -6.880 -24.404 29.264 1.00  93.61 0 A 1
ATOM   4077 H HA  . LEU . . 261 ? -8.976 -24.897 27.379 1.00  93.61 0 A 1
ATOM   4078 H HB2 . LEU . . 261 ? -6.431 -23.245 27.084 1.00  93.61 0 A 1
ATOM   4079 H HB3 . LEU . . 261 ? -7.982 -22.667 27.689 1.00  93.61 0 A 1
ATOM   4080 H HG  . LEU . . 261 ? -7.422 -23.678 24.858 1.00  93.61 0 A 1
ATOM   4081 H HD11 . LEU . . 261 ? -9.978 -22.518 26.056 1.00  93.61 0 A 1
ATOM   4082 H HD12 . LEU . . 261 ? -9.688 -22.786 24.320 1.00  93.61 0 A 1
ATOM   4083 H HD13 . LEU . . 261 ? -9.756 -24.162 25.414 1.00  93.61 0 A 1
ATOM   4084 H HD21 . LEU . . 261 ? -6.449 -21.444 25.382 1.00  93.61 0 A 1
ATOM   4085 H HD22 . LEU . . 261 ? -7.701 -21.406 24.130 1.00  93.61 0 A 1
ATOM   4086 H HD23 . LEU . . 261 ? -8.090 -20.863 25.772 1.00  93.61 0 A 1
ATOM   4087 N N   . LEU . . 262 ? -6.010 -26.097 26.489 1.00  92.33 0 A 1
ATOM   4088 C CA  . LEU . . 262 ? -5.346 -27.056 25.600 1.00  92.33 0 A 1
ATOM   4089 C C   . LEU . . 262 ? -5.897 -28.486 25.743 1.00  92.33 0 A 1
ATOM   4090 O O   . LEU . . 262 ? -5.931 -29.212 24.756 1.00  92.33 0 A 1
ATOM   4091 C CB  . LEU . . 262 ? -3.828 -27.021 25.858 1.00  92.33 0 A 1
ATOM   4092 C CG  . LEU . . 262 ? -3.124 -25.728 25.401 1.00  92.33 0 A 1
ATOM   4093 C CD1 . LEU . . 262 ? -1.667 -25.750 25.863 1.00  92.33 0 A 1
ATOM   4094 C CD2 . LEU . . 262 ? -3.132 -25.563 23.880 1.00  92.33 0 A 1
ATOM   4095 H H   . LEU . . 262 ? -5.447 -25.583 27.152 1.00  92.33 0 A 1
ATOM   4096 H HA  . LEU . . 262 ? -5.540 -26.768 24.567 1.00  92.33 0 A 1
ATOM   4097 H HB2 . LEU . . 262 ? -3.369 -27.862 25.337 1.00  92.33 0 A 1
ATOM   4098 H HB3 . LEU . . 262 ? -3.657 -27.163 26.925 1.00  92.33 0 A 1
ATOM   4099 H HG  . LEU . . 262 ? -3.613 -24.857 25.837 1.00  92.33 0 A 1
ATOM   4100 H HD11 . LEU . . 262 ? -1.143 -26.596 25.417 1.00  92.33 0 A 1
ATOM   4101 H HD12 . LEU . . 262 ? -1.174 -24.822 25.571 1.00  92.33 0 A 1
ATOM   4102 H HD13 . LEU . . 262 ? -1.629 -25.837 26.948 1.00  92.33 0 A 1
ATOM   4103 H HD21 . LEU . . 262 ? -4.152 -25.404 23.529 1.00  92.33 0 A 1
ATOM   4104 H HD22 . LEU . . 262 ? -2.538 -24.694 23.601 1.00  92.33 0 A 1
ATOM   4105 H HD23 . LEU . . 262 ? -2.721 -26.456 23.409 1.00  92.33 0 A 1
ATOM   4106 N N   . ALA . . 263 ? -6.366 -28.878 26.932 1.00  92.37 0 A 1
ATOM   4107 C CA  . ALA . . 263 ? -7.034 -30.162 27.157 1.00  92.37 0 A 1
ATOM   4108 C C   . ALA . . 263 ? -8.487 -30.217 26.633 1.00  92.37 0 A 1
ATOM   4109 O O   . ALA . . 263 ? -9.021 -31.309 26.454 1.00  92.37 0 A 1
ATOM   4110 C CB  . ALA . . 263 ? -6.972 -30.468 28.658 1.00  92.37 0 A 1
ATOM   4111 H H   . ALA . . 263 ? -6.256 -28.260 27.723 1.00  92.37 0 A 1
ATOM   4112 H HA  . ALA . . 263 ? -6.482 -30.938 26.628 1.00  92.37 0 A 1
ATOM   4113 H HB1 . ALA . . 263 ? -7.526 -29.712 29.214 1.00  92.37 0 A 1
ATOM   4114 H HB2 . ALA . . 263 ? -5.935 -30.477 28.992 1.00  92.37 0 A 1
ATOM   4115 H HB3 . ALA . . 263 ? -7.415 -31.446 28.848 1.00  92.37 0 A 1
ATOM   4116 N N   . ALA . . 264 ? -9.124 -29.066 26.392 1.00  92.05 0 A 1
ATOM   4117 C CA  . ALA . . 264 ? -10.488 -28.960 25.867 1.00  92.05 0 A 1
ATOM   4118 C C   . ALA . . 264 ? -10.551 -28.771 24.336 1.00  92.05 0 A 1
ATOM   4119 O O   . ALA . . 264 ? -11.629 -28.868 23.748 1.00  92.05 0 A 1
ATOM   4120 C CB  . ALA . . 264 ? -11.189 -27.815 26.611 1.00  92.05 0 A 1
ATOM   4121 H H   . ALA . . 264 ? -8.636 -28.201 26.577 1.00  92.05 0 A 1
ATOM   4122 H HA  . ALA . . 264 ? -11.026 -29.881 26.090 1.00  92.05 0 A 1
ATOM   4123 H HB1 . ALA . . 264 ? -12.230 -27.755 26.293 1.00  92.05 0 A 1
ATOM   4124 H HB2 . ALA . . 264 ? -10.695 -26.869 26.391 1.00  92.05 0 A 1
ATOM   4125 H HB3 . ALA . . 264 ? -11.156 -27.996 27.685 1.00  92.05 0 A 1
ATOM   4126 N N   . LEU . . 265 ? -9.421 -28.493 23.675 1.00  89.83 0 A 1
ATOM   4127 C CA  . LEU . . 265 ? -9.357 -28.335 22.220 1.00  89.83 0 A 1
ATOM   4128 C C   . LEU . . 265 ? -9.263 -29.702 21.512 1.00  89.83 0 A 1
ATOM   4129 O O   . LEU . . 265 ? -8.461 -30.544 21.913 1.00  89.83 0 A 1
ATOM   4130 C CB  . LEU . . 265 ? -8.179 -27.422 21.836 1.00  89.83 0 A 1
ATOM   4131 C CG  . LEU . . 265 ? -8.376 -25.944 22.223 1.00  89.83 0 A 1
ATOM   4132 C CD1 . LEU . . 265 ? -7.073 -25.181 22.001 1.00  89.83 0 A 1
ATOM   4133 C CD2 . LEU . . 265 ? -9.468 -25.252 21.402 1.00  89.83 0 A 1
ATOM   4134 H H   . LEU . . 265 ? -8.560 -28.444 24.201 1.00  89.83 0 A 1
ATOM   4135 H HA  . LEU . . 265 ? -10.281 -27.849 21.907 1.00  89.83 0 A 1
ATOM   4136 H HB2 . LEU . . 265 ? -8.022 -27.478 20.758 1.00  89.83 0 A 1
ATOM   4137 H HB3 . LEU . . 265 ? -7.280 -27.806 22.317 1.00  89.83 0 A 1
ATOM   4138 H HG  . LEU . . 265 ? -8.642 -25.868 23.277 1.00  89.83 0 A 1
ATOM   4139 H HD11 . LEU . . 265 ? -6.276 -25.655 22.573 1.00  89.83 0 A 1
ATOM   4140 H HD12 . LEU . . 265 ? -6.810 -25.184 20.943 1.00  89.83 0 A 1
ATOM   4141 H HD13 . LEU . . 265 ? -7.197 -24.157 22.354 1.00  89.83 0 A 1
ATOM   4142 H HD21 . LEU . . 265 ? -9.512 -24.196 21.671 1.00  89.83 0 A 1
ATOM   4143 H HD22 . LEU . . 265 ? -10.438 -25.696 21.625 1.00  89.83 0 A 1
ATOM   4144 H HD23 . LEU . . 265 ? -9.253 -25.347 20.338 1.00  89.83 0 A 1
ATOM   4145 N N   . PRO . . 266 ? -10.000 -29.925 20.405 1.00  88.26 0 A 1
ATOM   4146 C CA  . PRO . . 266 ? -9.976 -31.195 19.668 1.00  88.26 0 A 1
ATOM   4147 C C   . PRO . . 266 ? -8.732 -31.374 18.773 1.00  88.26 0 A 1
ATOM   4148 O O   . PRO . . 266 ? -8.673 -32.299 17.968 1.00  88.26 0 A 1
ATOM   4149 C CB  . PRO . . 266 ? -11.295 -31.215 18.886 1.00  88.26 0 A 1
ATOM   4150 C CG  . PRO . . 266 ? -11.564 -29.738 18.604 1.00  88.26 0 A 1
ATOM   4151 C CD  . PRO . . 266 ? -11.004 -29.032 19.840 1.00  88.26 0 A 1
ATOM   4152 H HA  . PRO . . 266 ? -9.982 -32.021 20.379 1.00  88.26 0 A 1
ATOM   4153 H HB2 . PRO . . 266 ? -11.234 -31.798 17.967 1.00  88.26 0 A 1
ATOM   4154 H HB3 . PRO . . 266 ? -12.084 -31.609 19.525 1.00  88.26 0 A 1
ATOM   4155 H HG2 . PRO . . 266 ? -11.016 -29.430 17.714 1.00  88.26 0 A 1
ATOM   4156 H HG3 . PRO . . 266 ? -12.629 -29.541 18.479 1.00  88.26 0 A 1
ATOM   4157 H HD2 . PRO . . 266 ? -10.567 -28.073 19.562 1.00  88.26 0 A 1
ATOM   4158 H HD3 . PRO . . 266 ? -11.804 -28.887 20.566 1.00  88.26 0 A 1
ATOM   4159 N N   . PHE . . 267 ? -7.738 -30.488 18.883 1.00  87.85 0 A 1
ATOM   4160 C CA  . PHE . . 267 ? -6.498 -30.498 18.108 1.00  87.85 0 A 1
ATOM   4161 C C   . PHE . . 267 ? -5.334 -29.960 18.951 1.00  87.85 0 A 1
ATOM   4162 O O   . PHE . . 267 ? -5.535 -29.217 19.912 1.00  87.85 0 A 1
ATOM   4163 C CB  . PHE . . 267 ? -6.678 -29.677 16.819 1.00  87.85 0 A 1
ATOM   4164 C CG  . PHE . . 267 ? -6.999 -28.209 17.044 1.00  87.85 0 A 1
ATOM   4165 C CD1 . PHE . . 267 ? -8.336 -27.787 17.154 1.00  87.85 0 A 1
ATOM   4166 C CD2 . PHE . . 267 ? -5.963 -27.264 17.156 1.00  87.85 0 A 1
ATOM   4167 C CE1 . PHE . . 267 ? -8.639 -26.437 17.405 1.00  87.85 0 A 1
ATOM   4168 C CE2 . PHE . . 267 ? -6.262 -25.913 17.397 1.00  87.85 0 A 1
ATOM   4169 C CZ  . PHE . . 267 ? -7.600 -25.499 17.533 1.00  87.85 0 A 1
ATOM   4170 H H   . PHE . . 267 ? -7.791 -29.811 19.630 1.00  87.85 0 A 1
ATOM   4171 H HA  . PHE . . 267 ? -6.266 -31.526 17.830 1.00  87.85 0 A 1
ATOM   4172 H HB2 . PHE . . 267 ? -7.476 -30.125 16.227 1.00  87.85 0 A 1
ATOM   4173 H HB3 . PHE . . 267 ? -5.766 -29.748 16.226 1.00  87.85 0 A 1
ATOM   4174 H HD1 . PHE . . 267 ? -9.132 -28.509 17.045 1.00  87.85 0 A 1
ATOM   4175 H HD2 . PHE . . 267 ? -4.933 -27.573 17.055 1.00  87.85 0 A 1
ATOM   4176 H HE1 . PHE . . 267 ? -9.668 -26.122 17.492 1.00  87.85 0 A 1
ATOM   4177 H HE2 . PHE . . 267 ? -5.456 -25.197 17.471 1.00  87.85 0 A 1
ATOM   4178 H HZ  . PHE . . 267 ? -7.828 -24.461 17.723 1.00  87.85 0 A 1
ATOM   4179 N N   . LYS . . 268 ? -4.100 -30.311 18.575 1.00  90.45 0 A 1
ATOM   4180 C CA  . LYS . . 268 ? -2.881 -29.773 19.198 1.00  90.45 0 A 1
ATOM   4181 C C   . LYS . . 268 ? -2.397 -28.526 18.441 1.00  90.45 0 A 1
ATOM   4182 O O   . LYS . . 268 ? -2.527 -28.507 17.216 1.00  90.45 0 A 1
ATOM   4183 C CB  . LYS . . 268 ? -1.785 -30.848 19.263 1.00  90.45 0 A 1
ATOM   4184 C CG  . LYS . . 268 ? -2.186 -31.999 20.198 1.00  90.45 0 A 1
ATOM   4185 C CD  . LYS . . 268 ? -1.074 -33.047 20.308 1.00  90.45 0 A 1
ATOM   4186 C CE  . LYS . . 268 ? -1.529 -34.162 21.258 1.00  90.45 0 A 1
ATOM   4187 N NZ  . LYS . . 268 ? -0.495 -35.216 21.400 1.00  90.45 1 A 1
ATOM   4188 H H   . LYS . . 268 ? -4.001 -30.835 17.717 1.00  90.45 0 A 1
ATOM   4189 H HA  . LYS . . 268 ? -3.125 -29.477 20.219 1.00  90.45 0 A 1
ATOM   4190 H HB2 . LYS . . 268 ? -1.593 -31.232 18.261 1.00  90.45 0 A 1
ATOM   4191 H HB3 . LYS . . 268 ? -0.869 -30.392 19.637 1.00  90.45 0 A 1
ATOM   4192 H HG2 . LYS . . 268 ? -2.396 -31.596 21.188 1.00  90.45 0 A 1
ATOM   4193 H HG3 . LYS . . 268 ? -3.087 -32.481 19.819 1.00  90.45 0 A 1
ATOM   4194 H HD2 . LYS . . 268 ? -0.172 -32.574 20.695 1.00  90.45 0 A 1
ATOM   4195 H HD3 . LYS . . 268 ? -0.871 -33.459 19.320 1.00  90.45 0 A 1
ATOM   4196 H HE2 . LYS . . 268 ? -1.753 -33.720 22.228 1.00  90.45 0 A 1
ATOM   4197 H HE3 . LYS . . 268 ? -2.453 -34.591 20.870 1.00  90.45 0 A 1
ATOM   4198 H HZ1 . LYS . . 268 ? -0.295 -35.636 20.503 1.00  90.45 0 A 1
ATOM   4199 H HZ2 . LYS . . 268 ?  0.360 -34.824 21.769 1.00  90.45 0 A 1
ATOM   4200 H HZ3 . LYS . . 268 ? -0.815 -35.940 22.028 1.00  90.45 0 A 1
ATOM   4201 N N   . PRO . . 269 ? -1.818 -27.517 19.122 1.00  92.10 0 A 1
ATOM   4202 C CA  . PRO . . 269 ? -1.156 -26.402 18.449 1.00  92.10 0 A 1
ATOM   4203 C C   . PRO . . 269 ? -0.024 -26.871 17.528 1.00  92.10 0 A 1
ATOM   4204 O O   . PRO . . 269 ?  0.603 -27.902 17.786 1.00  92.10 0 A 1
ATOM   4205 C CB  . PRO . . 269 ? -0.614 -25.491 19.557 1.00  92.10 0 A 1
ATOM   4206 C CG  . PRO . . 269 ? -1.466 -25.850 20.772 1.00  92.10 0 A 1
ATOM   4207 C CD  . PRO . . 269 ? -1.767 -27.333 20.564 1.00  92.10 0 A 1
ATOM   4208 H HA  . PRO . . 269 ? -1.903 -25.862 17.866 1.00  92.10 0 A 1
ATOM   4209 H HB2 . PRO . . 269 ? -0.711 -24.437 19.295 1.00  92.10 0 A 1
ATOM   4210 H HB3 . PRO . . 269 ?  0.428 -25.732 19.767 1.00  92.10 0 A 1
ATOM   4211 H HG2 . PRO . . 269 ? -0.930 -25.672 21.704 1.00  92.10 0 A 1
ATOM   4212 H HG3 . PRO . . 269 ? -2.396 -25.282 20.748 1.00  92.10 0 A 1
ATOM   4213 H HD2 . PRO . . 269 ? -0.962 -27.938 20.980 1.00  92.10 0 A 1
ATOM   4214 H HD3 . PRO . . 269 ? -2.717 -27.579 21.038 1.00  92.10 0 A 1
ATOM   4215 N N   . THR . . 270 ?  0.266 -26.096 16.483 1.00  92.20 0 A 1
ATOM   4216 C CA  . THR . . 270 ?  1.440 -26.327 15.623 1.00  92.20 0 A 1
ATOM   4217 C C   . THR . . 270 ?  2.744 -25.967 16.353 1.00  92.20 0 A 1
ATOM   4218 O O   . THR . . 270 ?  2.724 -25.273 17.375 1.00  92.20 0 A 1
ATOM   4219 C CB  . THR . . 270 ?  1.327 -25.602 14.269 1.00  92.20 0 A 1
ATOM   4220 C CG2 . THR . . 270 ?  0.011 -25.875 13.544 1.00  92.20 0 A 1
ATOM   4221 O OG1 . THR . . 270 ?  1.447 -24.204 14.400 1.00  92.20 0 A 1
ATOM   4222 H H   . THR . . 270 ? -0.267 -25.249 16.350 1.00  92.20 0 A 1
ATOM   4223 H HA  . THR . . 270 ?  1.492 -27.393 15.403 1.00  92.20 0 A 1
ATOM   4224 H HB  . THR . . 270 ?  2.125 -25.966 13.621 1.00  92.20 0 A 1
ATOM   4225 H HG1 . THR . . 270 ?  1.630 -23.886 13.513 1.00  92.20 0 A 1
ATOM   4226 H HG21 . THR . . 270 ? -0.125 -26.951 13.433 1.00  92.20 0 A 1
ATOM   4227 H HG22 . THR . . 270 ?  0.049 -25.423 12.553 1.00  92.20 0 A 1
ATOM   4228 H HG23 . THR . . 270 ? -0.829 -25.456 14.099 1.00  92.20 0 A 1
ATOM   4229 N N   . GLY . . 271 ?  3.892 -26.418 15.841 1.00  92.31 0 A 1
ATOM   4230 C CA  . GLY . . 271 ?  5.207 -26.066 16.385 1.00  92.31 0 A 1
ATOM   4231 C C   . GLY . . 271 ?  5.455 -24.559 16.326 1.00  92.31 0 A 1
ATOM   4232 O O   . GLY . . 271 ?  5.889 -23.964 17.313 1.00  92.31 0 A 1
ATOM   4233 H H   . GLY . . 271 ?  3.893 -26.764 14.892 1.00  92.31 0 A 1
ATOM   4234 H HA2 . GLY . . 271 ?  5.974 -26.557 15.786 1.00  92.31 0 A 1
ATOM   4235 H HA3 . GLY . . 271 ?  5.285 -26.402 17.419 1.00  92.31 0 A 1
ATOM   4236 N N   . ALA . . 272 ?  5.066 -23.916 15.224 1.00  93.34 0 A 1
ATOM   4237 C CA  . ALA . . 272 ?  5.113 -22.467 15.059 1.00  93.34 0 A 1
ATOM   4238 C C   . ALA . . 272 ?  4.211 -21.724 16.060 1.00  93.34 0 A 1
ATOM   4239 O O   . ALA . . 272 ?  4.634 -20.730 16.650 1.00  93.34 0 A 1
ATOM   4240 C CB  . ALA . . 272 ?  4.716 -22.140 13.622 1.00  93.34 0 A 1
ATOM   4241 H H   . ALA . . 272 ?  4.774 -24.486 14.443 1.00  93.34 0 A 1
ATOM   4242 H HA  . ALA . . 272 ?  6.138 -22.131 15.216 1.00  93.34 0 A 1
ATOM   4243 H HB1 . ALA . . 272 ?  4.851 -21.072 13.449 1.00  93.34 0 A 1
ATOM   4244 H HB2 . ALA . . 272 ?  3.675 -22.409 13.445 1.00  93.34 0 A 1
ATOM   4245 H HB3 . ALA . . 272 ?  5.360 -22.685 12.932 1.00  93.34 0 A 1
ATOM   4246 N N   . GLN . . 273 ?  2.987 -22.211 16.304 1.00  92.50 0 A 1
ATOM   4247 C CA  . GLN . . 273 ?  2.096 -21.635 17.321 1.00  92.50 0 A 1
ATOM   4248 C C   . GLN . . 273 ?  2.695 -21.769 18.725 1.00  92.50 0 A 1
ATOM   4249 O O   . GLN . . 273 ?  2.732 -20.788 19.464 1.00  92.50 0 A 1
ATOM   4250 C CB  . GLN . . 273 ?  0.724 -22.322 17.283 1.00  92.50 0 A 1
ATOM   4251 C CG  . GLN . . 273 ? -0.127 -21.917 16.071 1.00  92.50 0 A 1
ATOM   4252 C CD  . GLN . . 273 ? -1.302 -22.865 15.846 1.00  92.50 0 A 1
ATOM   4253 N NE2 . GLN . . 273 ? -2.013 -22.732 14.754 1.00  92.50 0 A 1
ATOM   4254 O OE1 . GLN . . 273 ? -1.613 -23.747 16.631 1.00  92.50 0 A 1
ATOM   4255 H H   . GLN . . 273 ?  2.692 -23.044 15.815 1.00  92.50 0 A 1
ATOM   4256 H HA  . GLN . . 273 ?  1.965 -20.571 17.124 1.00  92.50 0 A 1
ATOM   4257 H HB2 . GLN . . 273 ?  0.169 -22.066 18.185 1.00  92.50 0 A 1
ATOM   4258 H HB3 . GLN . . 273 ?  0.878 -23.401 17.278 1.00  92.50 0 A 1
ATOM   4259 H HG2 . GLN . . 273 ?  0.486 -21.913 15.170 1.00  92.50 0 A 1
ATOM   4260 H HG3 . GLN . . 273 ? -0.509 -20.907 16.217 1.00  92.50 0 A 1
ATOM   4261 H HE21 . GLN . . 273 ? -1.761 -22.028 14.075 1.00  92.50 0 A 1
ATOM   4262 H HE22 . GLN . . 273 ? -2.728 -23.428 14.597 1.00  92.50 0 A 1
ATOM   4263 N N   . ALA . . 274 ?  3.201 -22.952 19.087 1.00  93.20 0 A 1
ATOM   4264 C CA  . ALA . . 274 ?  3.824 -23.192 20.388 1.00  93.20 0 A 1
ATOM   4265 C C   . ALA . . 274 ?  5.086 -22.333 20.594 1.00  93.20 0 A 1
ATOM   4266 O O   . ALA . . 274 ?  5.265 -21.754 21.666 1.00  93.20 0 A 1
ATOM   4267 C CB  . ALA . . 274 ?  4.123 -24.691 20.507 1.00  93.20 0 A 1
ATOM   4268 H H   . ALA . . 274 ?  3.145 -23.723 18.437 1.00  93.20 0 A 1
ATOM   4269 H HA  . ALA . . 274 ?  3.116 -22.919 21.170 1.00  93.20 0 A 1
ATOM   4270 H HB1 . ALA . . 274 ?  3.202 -25.262 20.395 1.00  93.20 0 A 1
ATOM   4271 H HB2 . ALA . . 274 ?  4.557 -24.901 21.485 1.00  93.20 0 A 1
ATOM   4272 H HB3 . ALA . . 274 ?  4.825 -24.996 19.731 1.00  93.20 0 A 1
ATOM   4273 N N   . ARG . . 275 ?  5.920 -22.191 19.553 1.00  92.97 0 A 1
ATOM   4274 C CA  . ARG . . 275 ?  7.094 -21.309 19.538 1.00  92.97 0 A 1
ATOM   4275 C C   . ARG . . 275 ?  6.694 -19.853 19.783 1.00  92.97 0 A 1
ATOM   4276 O O   . ARG . . 275 ?  7.209 -19.241 20.712 1.00  92.97 0 A 1
ATOM   4277 C CB  . ARG . . 275 ?  7.860 -21.505 18.214 1.00  92.97 0 A 1
ATOM   4278 C CG  . ARG . . 275 ?  9.087 -20.586 18.117 1.00  92.97 0 A 1
ATOM   4279 C CD  . ARG . . 275 ?  9.929 -20.764 16.841 1.00  92.97 0 A 1
ATOM   4280 N NE  . ARG . . 275 ?  9.165 -20.653 15.581 1.00  92.97 0 A 1
ATOM   4281 C CZ  . ARG . . 275 ?  8.521 -19.602 15.107 1.00  92.97 0 A 1
ATOM   4282 N NH1 . ARG . . 275 ?  8.425 -18.451 15.716 1.00  92.97 1 A 1
ATOM   4283 N NH2 . ARG . . 275 ?  7.913 -19.678 13.963 1.00  92.97 0 A 1
ATOM   4284 H H   . ARG . . 275 ?  5.726 -22.732 18.722 1.00  92.97 0 A 1
ATOM   4285 H HA  . ARG . . 275 ?  7.748 -21.584 20.366 1.00  92.97 0 A 1
ATOM   4286 H HB2 . ARG . . 275 ?  8.188 -22.542 18.142 1.00  92.97 0 A 1
ATOM   4287 H HB3 . ARG . . 275 ?  7.190 -21.298 17.380 1.00  92.97 0 A 1
ATOM   4288 H HG2 . ARG . . 275 ?  9.730 -20.763 18.978 1.00  92.97 0 A 1
ATOM   4289 H HG3 . ARG . . 275 ?  8.747 -19.552 18.166 1.00  92.97 0 A 1
ATOM   4290 H HD2 . ARG . . 275 ? 10.720 -20.014 16.844 1.00  92.97 0 A 1
ATOM   4291 H HD3 . ARG . . 275 ? 10.400 -21.747 16.876 1.00  92.97 0 A 1
ATOM   4292 H HE  . ARG . . 275 ?  9.148 -21.460 14.974 1.00  92.97 0 A 1
ATOM   4293 H HH11 . ARG . . 275 ?  8.860 -18.247 16.605 1.00  92.97 0 A 1
ATOM   4294 H HH12 . ARG . . 275 ?  7.841 -17.742 15.297 1.00  92.97 0 A 1
ATOM   4295 H HH21 . ARG . . 275 ?  7.926 -20.468 13.334 1.00  92.97 0 A 1
ATOM   4296 H HH22 . ARG . . 275 ?  7.355 -18.903 13.634 1.00  92.97 0 A 1
ATOM   4297 N N   . VAL . . 276 ?  5.741 -19.319 19.016 1.00  94.85 0 A 1
ATOM   4298 C CA  . VAL . . 276 ?  5.288 -17.925 19.162 1.00  94.85 0 A 1
ATOM   4299 C C   . VAL . . 276 ?  4.628 -17.672 20.524 1.00  94.85 0 A 1
ATOM   4300 O O   . VAL . . 276 ?  4.876 -16.633 21.127 1.00  94.85 0 A 1
ATOM   4301 C CB  . VAL . . 276 ?  4.374 -17.531 17.987 1.00  94.85 0 A 1
ATOM   4302 C CG1 . VAL . . 276 ?  3.691 -16.180 18.205 1.00  94.85 0 A 1
ATOM   4303 C CG2 . VAL . . 276 ?  5.191 -17.425 16.692 1.00  94.85 0 A 1
ATOM   4304 H H   . VAL . . 276 ?  5.354 -19.882 18.272 1.00  94.85 0 A 1
ATOM   4305 H HA  . VAL . . 276 ?  6.165 -17.278 19.128 1.00  94.85 0 A 1
ATOM   4306 H HB  . VAL . . 276 ?  3.598 -18.286 17.859 1.00  94.85 0 A 1
ATOM   4307 H HG11 . VAL . . 276 ?  3.134 -15.897 17.312 1.00  94.85 0 A 1
ATOM   4308 H HG12 . VAL . . 276 ?  2.991 -16.252 19.037 1.00  94.85 0 A 1
ATOM   4309 H HG13 . VAL . . 276 ?  4.433 -15.417 18.441 1.00  94.85 0 A 1
ATOM   4310 H HG21 . VAL . . 276 ?  6.001 -16.706 16.819 1.00  94.85 0 A 1
ATOM   4311 H HG22 . VAL . . 276 ?  5.624 -18.393 16.440 1.00  94.85 0 A 1
ATOM   4312 H HG23 . VAL . . 276 ?  4.552 -17.113 15.866 1.00  94.85 0 A 1
ATOM   4313 N N   . VAL . . 277 ?  3.855 -18.620 21.065 1.00  94.53 0 A 1
ATOM   4314 C CA  . VAL . . 277 ?  3.311 -18.514 22.434 1.00  94.53 0 A 1
ATOM   4315 C C   . VAL . . 277 ?  4.434 -18.450 23.474 1.00  94.53 0 A 1
ATOM   4316 O O   . VAL . . 277 ?  4.373 -17.612 24.368 1.00  94.53 0 A 1
ATOM   4317 C CB  . VAL . . 277 ?  2.322 -19.661 22.723 1.00  94.53 0 A 1
ATOM   4318 C CG1 . VAL . . 277 ?  1.909 -19.767 24.196 1.00  94.53 0 A 1
ATOM   4319 C CG2 . VAL . . 277 ?  1.030 -19.456 21.922 1.00  94.53 0 A 1
ATOM   4320 H H   . VAL . . 277 ?  3.658 -19.452 20.528 1.00  94.53 0 A 1
ATOM   4321 H HA  . VAL . . 277 ?  2.764 -17.575 22.522 1.00  94.53 0 A 1
ATOM   4322 H HB  . VAL . . 277 ?  2.774 -20.607 22.426 1.00  94.53 0 A 1
ATOM   4323 H HG11 . VAL . . 277 ?  1.138 -20.529 24.319 1.00  94.53 0 A 1
ATOM   4324 H HG12 . VAL . . 277 ?  2.764 -20.051 24.809 1.00  94.53 0 A 1
ATOM   4325 H HG13 . VAL . . 277 ?  1.526 -18.812 24.553 1.00  94.53 0 A 1
ATOM   4326 H HG21 . VAL . . 277 ?  0.489 -18.590 22.303 1.00  94.53 0 A 1
ATOM   4327 H HG22 . VAL . . 277 ?  0.407 -20.346 22.005 1.00  94.53 0 A 1
ATOM   4328 H HG23 . VAL . . 277 ?  1.264 -19.297 20.870 1.00  94.53 0 A 1
ATOM   4329 N N   . ALA . . 278 ?  5.489 -19.259 23.339 1.00  94.14 0 A 1
ATOM   4330 C CA  . ALA . . 278 ?  6.644 -19.217 24.239 1.00  94.14 0 A 1
ATOM   4331 C C   . ALA . . 278 ?  7.494 -17.935 24.097 1.00  94.14 0 A 1
ATOM   4332 O O   . ALA . . 278 ?  8.120 -17.511 25.068 1.00  94.14 0 A 1
ATOM   4333 C CB  . ALA . . 278 ?  7.483 -20.478 24.001 1.00  94.14 0 A 1
ATOM   4334 H H   . ALA . . 278 ?  5.498 -19.932 22.586 1.00  94.14 0 A 1
ATOM   4335 H HA  . ALA . . 278 ?  6.279 -19.242 25.266 1.00  94.14 0 A 1
ATOM   4336 H HB1 . ALA . . 278 ?  6.866 -21.364 24.147 1.00  94.14 0 A 1
ATOM   4337 H HB2 . ALA . . 278 ?  7.877 -20.478 22.984 1.00  94.14 0 A 1
ATOM   4338 H HB3 . ALA . . 278 ?  8.313 -20.501 24.708 1.00  94.14 0 A 1
ATOM   4339 N N   . GLU . . 279 ?  7.516 -17.305 22.917 1.00  94.16 0 A 1
ATOM   4340 C CA  . GLU . . 279 ?  8.104 -15.973 22.723 1.00  94.16 0 A 1
ATOM   4341 C C   . GLU . . 279 ?  7.287 -14.893 23.462 1.00  94.16 0 A 1
ATOM   4342 O O   . GLU . . 279 ?  7.848 -14.122 24.236 1.00  94.16 0 A 1
ATOM   4343 C CB  . GLU . . 279 ?  8.221 -15.643 21.222 1.00  94.16 0 A 1
ATOM   4344 C CG  . GLU . . 279 ?  9.239 -16.479 20.421 1.00  94.16 0 A 1
ATOM   4345 C CD  . GLU . . 279 ?  9.146 -16.206 18.905 1.00  94.16 0 A 1
ATOM   4346 O OE1 . GLU . . 279 ?  9.194 -17.175 18.105 1.00  94.16 0 A 1
ATOM   4347 O OE2 . GLU . . 279 ?  9.029 -15.014 18.534 1.00  94.16 -1 A 1
ATOM   4348 H H   . GLU . . 279 ?  7.061 -17.748 22.132 1.00  94.16 0 A 1
ATOM   4349 H HA  . GLU . . 279 ?  9.105 -15.954 23.155 1.00  94.16 0 A 1
ATOM   4350 H HB2 . GLU . . 279 ?  8.530 -14.600 21.151 1.00  94.16 0 A 1
ATOM   4351 H HB3 . GLU . . 279 ?  7.240 -15.734 20.755 1.00  94.16 0 A 1
ATOM   4352 H HG2 . GLU . . 279 ? 10.242 -16.236 20.771 1.00  94.16 0 A 1
ATOM   4353 H HG3 . GLU . . 279 ?  9.077 -17.540 20.613 1.00  94.16 0 A 1
ATOM   4354 N N   . ILE . . 280 ?  5.958 -14.883 23.302 1.00  94.62 0 A 1
ATOM   4355 C CA  . ILE . . 280 ?  5.049 -13.935 23.977 1.00  94.62 0 A 1
ATOM   4356 C C   . ILE . . 280 ?  5.092 -14.107 25.504 1.00  94.62 0 A 1
ATOM   4357 O O   . ILE . . 280 ?  5.205 -13.133 26.243 1.00  94.62 0 A 1
ATOM   4358 C CB  . ILE . . 280 ?  3.609 -14.123 23.441 1.00  94.62 0 A 1
ATOM   4359 C CG1 . ILE . . 280 ?  3.507 -13.784 21.939 1.00  94.62 0 A 1
ATOM   4360 C CG2 . ILE . . 280 ?  2.591 -13.262 24.211 1.00  94.62 0 A 1
ATOM   4361 C CD1 . ILE . . 280 ?  2.286 -14.438 21.287 1.00  94.62 0 A 1
ATOM   4362 H H   . ILE . . 280 ?  5.557 -15.556 22.664 1.00  94.62 0 A 1
ATOM   4363 H HA  . ILE . . 280 ?  5.375 -12.918 23.762 1.00  94.62 0 A 1
ATOM   4364 H HB  . ILE . . 280 ?  3.338 -15.169 23.580 1.00  94.62 0 A 1
ATOM   4365 H HG12 . ILE . . 280 ?  4.390 -14.138 21.406 1.00  94.62 0 A 1
ATOM   4366 H HG13 . ILE . . 280 ?  3.459 -12.703 21.804 1.00  94.62 0 A 1
ATOM   4367 H HG21 . ILE . . 280 ?  1.599 -13.331 23.763 1.00  94.62 0 A 1
ATOM   4368 H HG22 . ILE . . 280 ?  2.907 -12.219 24.211 1.00  94.62 0 A 1
ATOM   4369 H HG23 . ILE . . 280 ?  2.513 -13.607 25.242 1.00  94.62 0 A 1
ATOM   4370 H HD11 . ILE . . 280 ?  2.289 -15.510 21.484 1.00  94.62 0 A 1
ATOM   4371 H HD12 . ILE . . 280 ?  2.340 -14.284 20.209 1.00  94.62 0 A 1
ATOM   4372 H HD13 . ILE . . 280 ?  1.359 -14.003 21.662 1.00  94.62 0 A 1
ATOM   4373 N N   . GLU . . 281 ?  5.029 -15.344 26.000 1.00  94.23 0 A 1
ATOM   4374 C CA  . GLU . . 281 ?  5.060 -15.640 27.438 1.00  94.23 0 A 1
ATOM   4375 C C   . GLU . . 281 ?  6.397 -15.310 28.112 1.00  94.23 0 A 1
ATOM   4376 O O   . GLU . . 281 ?  6.425 -15.166 29.335 1.00  94.23 0 A 1
ATOM   4377 C CB  . GLU . . 281 ?  4.756 -17.123 27.671 1.00  94.23 0 A 1
ATOM   4378 C CG  . GLU . . 281 ?  3.274 -17.480 27.500 1.00  94.23 0 A 1
ATOM   4379 C CD  . GLU . . 281 ?  3.038 -18.982 27.709 1.00  94.23 0 A 1
ATOM   4380 O OE1 . GLU . . 281 ?  1.933 -19.484 27.419 1.00  94.23 0 A 1
ATOM   4381 O OE2 . GLU . . 281 ?  3.924 -19.688 28.246 1.00  94.23 -1 A 1
ATOM   4382 H H   . GLU . . 281 ?  4.915 -16.113 25.355 1.00  94.23 0 A 1
ATOM   4383 H HA  . GLU . . 281 ?  4.305 -15.040 27.945 1.00  94.23 0 A 1
ATOM   4384 H HB2 . GLU . . 281 ?  5.364 -17.724 26.994 1.00  94.23 0 A 1
ATOM   4385 H HB3 . GLU . . 281 ?  5.040 -17.377 28.692 1.00  94.23 0 A 1
ATOM   4386 H HG2 . GLU . . 281 ?  2.930 -17.187 26.508 1.00  94.23 0 A 1
ATOM   4387 H HG3 . GLU . . 281 ?  2.694 -16.923 28.236 1.00  94.23 0 A 1
ATOM   4388 N N   . ARG . . 282 ?  7.492 -15.200 27.346 1.00  92.75 0 A 1
ATOM   4389 C CA  . ARG . . 282 ?  8.786 -14.730 27.852 1.00  92.75 0 A 1
ATOM   4390 C C   . ARG . . 282 ?  8.776 -13.220 28.039 1.00  92.75 0 A 1
ATOM   4391 O O   . ARG . . 282 ?  9.147 -12.749 29.107 1.00  92.75 0 A 1
ATOM   4392 C CB  . ARG . . 282 ?  9.904 -15.172 26.900 1.00  92.75 0 A 1
ATOM   4393 C CG  . ARG . . 282 ? 11.293 -14.737 27.398 1.00  92.75 0 A 1
ATOM   4394 C CD  . ARG . . 282 ? 12.385 -15.144 26.407 1.00  92.75 0 A 1
ATOM   4395 N NE  . ARG . . 282 ? 12.451 -16.611 26.250 1.00  92.75 0 A 1
ATOM   4396 C CZ  . ARG . . 282 ? 12.855 -17.271 25.182 1.00  92.75 0 A 1
ATOM   4397 N NH1 . ARG . . 282 ? 13.339 -16.659 24.138 1.00  92.75 1 A 1
ATOM   4398 N NH2 . ARG . . 282 ? 12.773 -18.571 25.144 1.00  92.75 0 A 1
ATOM   4399 H H   . ARG . . 282 ?  7.386 -15.328 26.350 1.00  92.75 0 A 1
ATOM   4400 H HA  . ARG . . 282 ?  8.959 -15.156 28.840 1.00  92.75 0 A 1
ATOM   4401 H HB2 . ARG . . 282 ?  9.868 -16.258 26.812 1.00  92.75 0 A 1
ATOM   4402 H HB3 . ARG . . 282 ?  9.733 -14.740 25.914 1.00  92.75 0 A 1
ATOM   4403 H HG2 . ARG . . 282 ? 11.326 -13.652 27.500 1.00  92.75 0 A 1
ATOM   4404 H HG3 . ARG . . 282 ? 11.493 -15.184 28.372 1.00  92.75 0 A 1
ATOM   4405 H HD2 . ARG . . 282 ? 13.342 -14.771 26.771 1.00  92.75 0 A 1
ATOM   4406 H HD3 . ARG . . 282 ? 12.165 -14.661 25.455 1.00  92.75 0 A 1
ATOM   4407 H HE  . ARG . . 282 ? 12.059 -17.151 27.008 1.00  92.75 0 A 1
ATOM   4408 H HH11 . ARG . . 282 ? 13.350 -15.649 24.152 1.00  92.75 0 A 1
ATOM   4409 H HH12 . ARG . . 282 ? 13.594 -17.163 23.301 1.00  92.75 0 A 1
ATOM   4410 H HH21 . ARG . . 282 ? 12.340 -19.061 25.913 1.00  92.75 0 A 1
ATOM   4411 H HH22 . ARG . . 282 ? 13.040 -19.068 24.306 1.00  92.75 0 A 1
ATOM   4412 N N   . ASP . . 283 ?  8.335 -12.479 27.028 1.00  93.37 0 A 1
ATOM   4413 C CA  . ASP . . 283 ?  8.362 -11.017 27.065 1.00  93.37 0 A 1
ATOM   4414 C C   . ASP . . 283 ?  7.323 -10.456 28.050 1.00  93.37 0 A 1
ATOM   4415 O O   . ASP . . 283 ?  7.606 -9.497 28.760 1.00  93.37 0 A 1
ATOM   4416 C CB  . ASP . . 283 ?  8.120 -10.455 25.663 1.00  93.37 0 A 1
ATOM   4417 C CG  . ASP . . 283 ?  9.153 -10.826 24.596 1.00  93.37 0 A 1
ATOM   4418 O OD1 . ASP . . 283 ?  8.904 -10.427 23.437 1.00  93.37 0 A 1
ATOM   4419 O OD2 . ASP . . 283 ? 10.151 -11.530 24.871 1.00  93.37 -1 A 1
ATOM   4420 H H   . ASP . . 283 ?  8.110 -12.933 26.154 1.00  93.37 0 A 1
ATOM   4421 H HA  . ASP . . 283 ?  9.346 -10.686 27.396 1.00  93.37 0 A 1
ATOM   4422 H HB2 . ASP . . 283 ?  8.103 -9.367 25.741 1.00  93.37 0 A 1
ATOM   4423 H HB3 . ASP . . 283 ?  7.141 -10.794 25.324 1.00  93.37 0 A 1
ATOM   4424 N N   . MET . . 284 ?  6.149 -11.091 28.170 1.00  93.58 0 A 1
ATOM   4425 C CA  . MET . . 284 ?  5.157 -10.742 29.200 1.00  93.58 0 A 1
ATOM   4426 C C   . MET . . 284 ?  5.625 -11.051 30.632 1.00  93.58 0 A 1
ATOM   4427 O O   . MET . . 284 ?  5.024 -10.558 31.579 1.00  93.58 0 A 1
ATOM   4428 C CB  . MET . . 284 ?  3.828 -11.466 28.950 1.00  93.58 0 A 1
ATOM   4429 C CG  . MET . . 284 ?  3.087 -10.995 27.694 1.00  93.58 0 A 1
ATOM   4430 S SD  . MET . . 284 ?  1.373 -11.592 27.533 1.00  93.58 0 A 1
ATOM   4431 C CE  . MET . . 284 ?  1.552 -13.345 27.960 1.00  93.58 0 A 1
ATOM   4432 H H   . MET . . 284 ?  5.945 -11.846 27.531 1.00  93.58 0 A 1
ATOM   4433 H HA  . MET . . 284 ?  4.975 -9.668 29.159 1.00  93.58 0 A 1
ATOM   4434 H HB2 . MET . . 284 ?  3.171 -11.280 29.800 1.00  93.58 0 A 1
ATOM   4435 H HB3 . MET . . 284 ?  4.015 -12.538 28.889 1.00  93.58 0 A 1
ATOM   4436 H HG2 . MET . . 284 ?  3.648 -11.313 26.815 1.00  93.58 0 A 1
ATOM   4437 H HG3 . MET . . 284 ?  3.063 -9.905 27.693 1.00  93.58 0 A 1
ATOM   4438 H HE1 . MET . . 284 ?  0.626 -13.869 27.721 1.00  93.58 0 A 1
ATOM   4439 H HE2 . MET . . 284 ?  2.378 -13.784 27.400 1.00  93.58 0 A 1
ATOM   4440 H HE3 . MET . . 284 ?  1.753 -13.436 29.027 1.00  93.58 0 A 1
ATOM   4441 N N   . ALA . . 285 ?  6.670 -11.862 30.827 1.00  93.96 0 A 1
ATOM   4442 C CA  . ALA . . 285 ?  7.242 -12.115 32.152 1.00  93.96 0 A 1
ATOM   4443 C C   . ALA . . 285 ?  8.264 -11.042 32.586 1.00  93.96 0 A 1
ATOM   4444 O O   . ALA . . 285 ?  8.759 -11.105 33.713 1.00  93.96 0 A 1
ATOM   4445 C CB  . ALA . . 285 ?  7.821 -13.535 32.182 1.00  93.96 0 A 1
ATOM   4446 H H   . ALA . . 285 ?  7.162 -12.229 30.025 1.00  93.96 0 A 1
ATOM   4447 H HA  . ALA . . 285 ?  6.437 -12.082 32.886 1.00  93.96 0 A 1
ATOM   4448 H HB1 . ALA . . 285 ?  8.665 -13.609 31.497 1.00  93.96 0 A 1
ATOM   4449 H HB2 . ALA . . 285 ?  7.052 -14.251 31.893 1.00  93.96 0 A 1
ATOM   4450 H HB3 . ALA . . 285 ?  8.163 -13.765 33.191 1.00  93.96 0 A 1
ATOM   4451 N N   . LEU . . 286 ?  8.579 -10.075 31.715 1.00  92.71 0 A 1
ATOM   4452 C CA  . LEU . . 286 ?  9.439 -8.930 32.015 1.00  92.71 0 A 1
ATOM   4453 C C   . LEU . . 286 ?  8.642 -7.794 32.675 1.00  92.71 0 A 1
ATOM   4454 O O   . LEU . . 286 ?  7.432 -7.667 32.503 1.00  92.71 0 A 1
ATOM   4455 C CB  . LEU . . 286 ? 10.145 -8.447 30.731 1.00  92.71 0 A 1
ATOM   4456 C CG  . LEU . . 286 ? 10.951 -9.525 29.978 1.00  92.71 0 A 1
ATOM   4457 C CD1 . LEU . . 286 ? 11.539 -8.936 28.695 1.00  92.71 0 A 1
ATOM   4458 C CD2 . LEU . . 286 ? 12.103 -10.086 30.816 1.00  92.71 0 A 1
ATOM   4459 H H   . LEU . . 286 ?  8.101 -10.057 30.825 1.00  92.71 0 A 1
ATOM   4460 H HA  . LEU . . 286 ? 10.201 -9.240 32.731 1.00  92.71 0 A 1
ATOM   4461 H HB2 . LEU . . 286 ?  9.388 -8.045 30.057 1.00  92.71 0 A 1
ATOM   4462 H HB3 . LEU . . 286 ? 10.816 -7.629 30.992 1.00  92.71 0 A 1
ATOM   4463 H HG  . LEU . . 286 ? 10.293 -10.347 29.695 1.00  92.71 0 A 1
ATOM   4464 H HD11 . LEU . . 286 ? 12.228 -8.126 28.936 1.00  92.71 0 A 1
ATOM   4465 H HD12 . LEU . . 286 ? 12.061 -9.713 28.136 1.00  92.71 0 A 1
ATOM   4466 H HD13 . LEU . . 286 ? 10.731 -8.547 28.076 1.00  92.71 0 A 1
ATOM   4467 H HD21 . LEU . . 286 ? 11.702 -10.607 31.685 1.00  92.71 0 A 1
ATOM   4468 H HD22 . LEU . . 286 ? 12.679 -10.794 30.221 1.00  92.71 0 A 1
ATOM   4469 H HD23 . LEU . . 286 ? 12.749 -9.273 31.149 1.00  92.71 0 A 1
ATOM   4470 N N   . ASP . . 287 ?  9.346 -6.930 33.398 1.00  92.04 0 A 1
ATOM   4471 C CA  . ASP . . 287 ?  8.848 -5.711 34.051 1.00  92.04 0 A 1
ATOM   4472 C C   . ASP . . 287 ?  8.691 -4.510 33.094 1.00  92.04 0 A 1
ATOM   4473 O O   . ASP . . 287 ?  8.407 -3.386 33.521 1.00  92.04 0 A 1
ATOM   4474 C CB  . ASP . . 287 ?  9.775 -5.395 35.241 1.00  92.04 0 A 1
ATOM   4475 C CG  . ASP . . 287 ? 11.249 -5.140 34.877 1.00  92.04 0 A 1
ATOM   4476 O OD1 . ASP . . 287 ? 11.881 -4.358 35.616 1.00  92.04 0 A 1
ATOM   4477 O OD2 . ASP . . 287 ? 11.752 -5.781 33.922 1.00  92.04 -1 A 1
ATOM   4478 H H   . ASP . . 287 ? 10.351 -7.030 33.435 1.00  92.04 0 A 1
ATOM   4479 H HA  . ASP . . 287 ?  7.853 -5.917 34.447 1.00  92.04 0 A 1
ATOM   4480 H HB2 . ASP . . 287 ?  9.388 -4.518 35.760 1.00  92.04 0 A 1
ATOM   4481 H HB3 . ASP . . 287 ?  9.733 -6.229 35.941 1.00  92.04 0 A 1
ATOM   4482 N N   . VAL . . 288 ?  8.851 -4.761 31.793 1.00  90.34 0 A 1
ATOM   4483 C CA  . VAL . . 288 ?  8.846 -3.785 30.698 1.00  90.34 0 A 1
ATOM   4484 C C   . VAL . . 288 ?  7.718 -4.130 29.711 1.00  90.34 0 A 1
ATOM   4485 O O   . VAL . . 288 ?  7.524 -5.311 29.406 1.00  90.34 0 A 1
ATOM   4486 C CB  . VAL . . 288 ? 10.214 -3.782 29.986 1.00  90.34 0 A 1
ATOM   4487 C CG1 . VAL . . 288 ? 10.269 -2.720 28.886 1.00  90.34 0 A 1
ATOM   4488 C CG2 . VAL . . 288 ? 11.368 -3.480 30.952 1.00  90.34 0 A 1
ATOM   4489 H H   . VAL . . 288 ?  9.003 -5.727 31.543 1.00  90.34 0 A 1
ATOM   4490 H HA  . VAL . . 288 ?  8.693 -2.791 31.118 1.00  90.34 0 A 1
ATOM   4491 H HB  . VAL . . 288 ? 10.389 -4.758 29.535 1.00  90.34 0 A 1
ATOM   4492 H HG11 . VAL . . 288 ?  9.567 -2.954 28.086 1.00  90.34 0 A 1
ATOM   4493 H HG12 . VAL . . 288 ? 11.276 -2.685 28.470 1.00  90.34 0 A 1
ATOM   4494 H HG13 . VAL . . 288 ? 10.027 -1.749 29.320 1.00  90.34 0 A 1
ATOM   4495 H HG21 . VAL . . 288 ? 11.444 -4.258 31.711 1.00  90.34 0 A 1
ATOM   4496 H HG22 . VAL . . 288 ? 11.201 -2.523 31.447 1.00  90.34 0 A 1
ATOM   4497 H HG23 . VAL . . 288 ? 12.316 -3.444 30.414 1.00  90.34 0 A 1
ATOM   4498 N N   . PRO . . 289 ?  6.970 -3.149 29.165 1.00  90.71 0 A 1
ATOM   4499 C CA  . PRO . . 289 ?  5.903 -3.409 28.202 1.00  90.71 0 A 1
ATOM   4500 C C   . PRO . . 289 ?  6.397 -4.126 26.934 1.00  90.71 0 A 1
ATOM   4501 O O   . PRO . . 289 ?  6.921 -3.507 26.011 1.00  90.71 0 A 1
ATOM   4502 C CB  . PRO . . 289 ?  5.266 -2.042 27.903 1.00  90.71 0 A 1
ATOM   4503 C CG  . PRO . . 289 ?  5.556 -1.232 29.163 1.00  90.71 0 A 1
ATOM   4504 C CD  . PRO . . 289 ?  6.918 -1.761 29.597 1.00  90.71 0 A 1
ATOM   4505 H HA  . PRO . . 289 ?  5.152 -4.032 28.686 1.00  90.71 0 A 1
ATOM   4506 H HB2 . PRO . . 289 ?  4.195 -2.128 27.718 1.00  90.71 0 A 1
ATOM   4507 H HB3 . PRO . . 289 ?  5.758 -1.561 27.058 1.00  90.71 0 A 1
ATOM   4508 H HG2 . PRO . . 289 ?  4.809 -1.455 29.925 1.00  90.71 0 A 1
ATOM   4509 H HG3 . PRO . . 289 ?  5.585 -0.159 28.971 1.00  90.71 0 A 1
ATOM   4510 H HD2 . PRO . . 289 ?  6.992 -1.685 30.682 1.00  90.71 0 A 1
ATOM   4511 H HD3 . PRO . . 289 ?  7.710 -1.188 29.114 1.00  90.71 0 A 1
ATOM   4512 N N   . MET . . 290 ?  6.192 -5.449 26.868 1.00  91.77 0 A 1
ATOM   4513 C CA  . MET . . 290 ?  6.204 -6.204 25.606 1.00  91.77 0 A 1
ATOM   4514 C C   . MET . . 290 ?  5.404 -5.453 24.535 1.00  91.77 0 A 1
ATOM   4515 O O   . MET . . 290 ?  4.214 -5.197 24.708 1.00  91.77 0 A 1
ATOM   4516 C CB  . MET . . 290 ?  5.590 -7.606 25.779 1.00  91.77 0 A 1
ATOM   4517 C CG  . MET . . 290 ?  5.568 -8.393 24.452 1.00  91.77 0 A 1
ATOM   4518 S SD  . MET . . 290 ?  4.545 -9.889 24.442 1.00  91.77 0 A 1
ATOM   4519 C CE  . MET . . 290 ?  2.911 -9.155 24.158 1.00  91.77 0 A 1
ATOM   4520 H H   . MET . . 290 ?  6.205 -5.945 27.747 1.00  91.77 0 A 1
ATOM   4521 H HA  . MET . . 290 ?  7.237 -6.311 25.276 1.00  91.77 0 A 1
ATOM   4522 H HB2 . MET . . 290 ?  4.566 -7.503 26.139 1.00  91.77 0 A 1
ATOM   4523 H HB3 . MET . . 290 ?  6.156 -8.167 26.522 1.00  91.77 0 A 1
ATOM   4524 H HG2 . MET . . 290 ?  5.193 -7.761 23.647 1.00  91.77 0 A 1
ATOM   4525 H HG3 . MET . . 290 ?  6.591 -8.666 24.193 1.00  91.77 0 A 1
ATOM   4526 H HE1 . MET . . 290 ?  2.871 -8.703 23.167 1.00  91.77 0 A 1
ATOM   4527 H HE2 . MET . . 290 ?  2.718 -8.383 24.902 1.00  91.77 0 A 1
ATOM   4528 H HE3 . MET . . 290 ?  2.146 -9.927 24.239 1.00  91.77 0 A 1
ATOM   4529 N N   . MET . . 291 ?  6.053 -5.189 23.407 1.00  89.16 0 A 1
ATOM   4530 C CA  . MET . . 291 ?  5.483 -4.547 22.229 1.00  89.16 0 A 1
ATOM   4531 C C   . MET . . 291 ?  5.740 -5.487 21.041 1.00  89.16 0 A 1
ATOM   4532 O O   . MET . . 291 ?  6.776 -5.407 20.380 1.00  89.16 0 A 1
ATOM   4533 C CB  . MET . . 291 ?  6.131 -3.156 22.102 1.00  89.16 0 A 1
ATOM   4534 C CG  . MET . . 291 ?  5.611 -2.145 23.130 1.00  89.16 0 A 1
ATOM   4535 S SD  . MET . . 291 ?  3.918 -1.560 22.837 1.00  89.16 0 A 1
ATOM   4536 C CE  . MET . . 291 ?  4.186 -0.414 21.458 1.00  89.16 0 A 1
ATOM   4537 H H   . MET . . 291 ?  7.039 -5.404 23.373 1.00  89.16 0 A 1
ATOM   4538 H HA  . MET . . 291 ?  4.405 -4.423 22.338 1.00  89.16 0 A 1
ATOM   4539 H HB2 . MET . . 291 ?  7.213 -3.245 22.199 1.00  89.16 0 A 1
ATOM   4540 H HB3 . MET . . 291 ?  5.914 -2.739 21.119 1.00  89.16 0 A 1
ATOM   4541 H HG2 . MET . . 291 ?  6.275 -1.281 23.138 1.00  89.16 0 A 1
ATOM   4542 H HG3 . MET . . 291 ?  5.645 -2.596 24.122 1.00  89.16 0 A 1
ATOM   4543 H HE1 . MET . . 291 ?  3.241  0.054 21.183 1.00  89.16 0 A 1
ATOM   4544 H HE2 . MET . . 291 ?  4.590 -0.951 20.600 1.00  89.16 0 A 1
ATOM   4545 H HE3 . MET . . 291 ?  4.890  0.361 21.762 1.00  89.16 0 A 1
ATOM   4546 N N   . ARG . . 292 ?  4.848 -6.471 20.838 1.00  92.51 0 A 1
ATOM   4547 C CA  . ARG . . 292 ?  5.126 -7.666 20.017 1.00  92.51 0 A 1
ATOM   4548 C C   . ARG . . 292 ?  4.087 -7.940 18.937 1.00  92.51 0 A 1
ATOM   4549 O O   . ARG . . 292 ?  2.888 -8.046 19.181 1.00  92.51 0 A 1
ATOM   4550 C CB  . ARG . . 292 ?  5.343 -8.892 20.920 1.00  92.51 0 A 1
ATOM   4551 C CG  . ARG . . 292 ?  5.519 -10.207 20.137 1.00  92.51 0 A 1
ATOM   4552 C CD  . ARG . . 292 ?  5.980 -11.358 21.033 1.00  92.51 0 A 1
ATOM   4553 N NE  . ARG . . 292 ?  7.419 -11.290 21.325 1.00  92.51 0 A 1
ATOM   4554 C CZ  . ARG . . 292 ?  8.415 -11.878 20.694 1.00  92.51 0 A 1
ATOM   4555 N NH1 . ARG . . 292 ?  8.260 -12.521 19.570 1.00  92.51 1 A 1
ATOM   4556 N NH2 . ARG . . 292 ?  9.596 -11.829 21.225 1.00  92.51 0 A 1
ATOM   4557 H H   . ARG . . 292 ?  3.994 -6.446 21.377 1.00  92.51 0 A 1
ATOM   4558 H HA  . ARG . . 292 ?  6.072 -7.503 19.499 1.00  92.51 0 A 1
ATOM   4559 H HB2 . ARG . . 292 ?  4.482 -9.001 21.580 1.00  92.51 0 A 1
ATOM   4560 H HB3 . ARG . . 292 ?  6.230 -8.716 21.529 1.00  92.51 0 A 1
ATOM   4561 H HG2 . ARG . . 292 ?  4.561 -10.487 19.700 1.00  92.51 0 A 1
ATOM   4562 H HG3 . ARG . . 292 ?  6.243 -10.074 19.334 1.00  92.51 0 A 1
ATOM   4563 H HD2 . ARG . . 292 ?  5.753 -12.306 20.544 1.00  92.51 0 A 1
ATOM   4564 H HD3 . ARG . . 292 ?  5.424 -11.327 21.970 1.00  92.51 0 A 1
ATOM   4565 H HE  . ARG . . 292 ?  7.709 -10.823 22.173 1.00  92.51 0 A 1
ATOM   4566 H HH11 . ARG . . 292 ?  7.340 -12.547 19.153 1.00  92.51 0 A 1
ATOM   4567 H HH12 . ARG . . 292 ?  8.908 -13.224 19.246 1.00  92.51 0 A 1
ATOM   4568 H HH21 . ARG . . 292 ?  9.663 -11.340 22.106 1.00  92.51 0 A 1
ATOM   4569 H HH22 . ARG . . 292 ? 10.406 -12.204 20.753 1.00  92.51 0 A 1
ATOM   4570 N N   . LEU . . 293 ?  4.604 -8.195 17.745 1.00  90.83 0 A 1
ATOM   4571 C CA  . LEU . . 293 ?  3.893 -8.640 16.557 1.00  90.83 0 A 1
ATOM   4572 C C   . LEU . . 293 ?  3.672 -10.150 16.528 1.00  90.83 0 A 1
ATOM   4573 O O   . LEU . . 293 ?  4.598 -10.906 16.811 1.00  90.83 0 A 1
ATOM   4574 C CB  . LEU . . 293 ?  4.742 -8.176 15.370 1.00  90.83 0 A 1
ATOM   4575 C CG  . LEU . . 293 ?  4.640 -8.989 14.058 1.00  90.83 0 A 1
ATOM   4576 C CD1 . LEU . . 293 ?  3.248 -8.886 13.453 1.00  90.83 0 A 1
ATOM   4577 C CD2 . LEU . . 293 ?  5.694 -8.616 13.004 1.00  90.83 0 A 1
ATOM   4578 H H   . LEU . . 293 ?  5.611 -8.155 17.684 1.00  90.83 0 A 1
ATOM   4579 H HA  . LEU . . 293 ?  2.925 -8.141 16.516 1.00  90.83 0 A 1
ATOM   4580 H HB2 . LEU . . 293 ?  4.438 -7.137 15.239 1.00  90.83 0 A 1
ATOM   4581 H HB3 . LEU . . 293 ?  5.792 -8.159 15.664 1.00  90.83 0 A 1
ATOM   4582 H HG  . LEU . . 293 ?  4.832 -10.036 14.291 1.00  90.83 0 A 1
ATOM   4583 H HD11 . LEU . . 293 ?  3.271 -8.214 12.595 1.00  90.83 0 A 1
ATOM   4584 H HD12 . LEU . . 293 ?  2.517 -8.522 14.175 1.00  90.83 0 A 1
ATOM   4585 H HD13 . LEU . . 293 ?  2.910 -9.855 13.084 1.00  90.83 0 A 1
ATOM   4586 H HD21 . LEU . . 293 ?  6.525 -8.104 13.489 1.00  90.83 0 A 1
ATOM   4587 H HD22 . LEU . . 293 ?  5.308 -7.949 12.233 1.00  90.83 0 A 1
ATOM   4588 H HD23 . LEU . . 293 ?  6.085 -9.521 12.539 1.00  90.83 0 A 1
ATOM   4589 N N   . VAL . . 294 ?  2.522 -10.595 16.016 1.00  91.97 0 A 1
ATOM   4590 C CA  . VAL . . 294 ?  2.319 -11.975 15.540 1.00  91.97 0 A 1
ATOM   4591 C C   . VAL . . 294 ?  1.839 -11.993 14.091 1.00  91.97 0 A 1
ATOM   4592 O O   . VAL . . 294 ?  0.660 -11.778 13.796 1.00  91.97 0 A 1
ATOM   4593 C CB  . VAL . . 294 ?  1.359 -12.750 16.454 1.00  91.97 0 A 1
ATOM   4594 C CG1 . VAL . . 294 ?  1.130 -14.180 15.948 1.00  91.97 0 A 1
ATOM   4595 C CG2 . VAL . . 294 ?  1.925 -12.841 17.871 1.00  91.97 0 A 1
ATOM   4596 H H   . VAL . . 294 ?  1.790 -9.917 15.864 1.00  91.97 0 A 1
ATOM   4597 H HA  . VAL . . 294 ?  3.271 -12.505 15.566 1.00  91.97 0 A 1
ATOM   4598 H HB  . VAL . . 294 ?  0.397 -12.238 16.493 1.00  91.97 0 A 1
ATOM   4599 H HG11 . VAL . . 294 ?  2.086 -14.669 15.765 1.00  91.97 0 A 1
ATOM   4600 H HG12 . VAL . . 294 ?  0.560 -14.744 16.686 1.00  91.97 0 A 1
ATOM   4601 H HG13 . VAL . . 294 ?  0.560 -14.162 15.019 1.00  91.97 0 A 1
ATOM   4602 H HG21 . VAL . . 294 ?  2.072 -11.840 18.276 1.00  91.97 0 A 1
ATOM   4603 H HG22 . VAL . . 294 ?  1.212 -13.367 18.506 1.00  91.97 0 A 1
ATOM   4604 H HG23 . VAL . . 294 ?  2.881 -13.364 17.869 1.00  91.97 0 A 1
ATOM   4605 N N   . GLN . . 295 ?  2.754 -12.290 13.164 1.00  89.68 0 A 1
ATOM   4606 C CA  . GLN . . 295 ?  2.392 -12.581 11.783 1.00  89.68 0 A 1
ATOM   4607 C C   . GLN . . 295 ?  1.923 -14.028 11.692 1.00  89.68 0 A 1
ATOM   4608 O O   . GLN . . 295 ?  2.487 -14.915 12.318 1.00  89.68 0 A 1
ATOM   4609 C CB  . GLN . . 295 ?  3.548 -12.402 10.778 1.00  89.68 0 A 1
ATOM   4610 C CG  . GLN . . 295 ?  4.290 -11.051 10.767 1.00  89.68 0 A 1
ATOM   4611 C CD  . GLN . . 295 ?  4.822 -10.645  9.388 1.00  89.68 0 A 1
ATOM   4612 N NE2 . GLN . . 295 ?  5.635 -9.620  9.277 1.00  89.68 0 A 1
ATOM   4613 O OE1 . GLN . . 295 ?  4.465 -11.210  8.365 1.00  89.68 0 A 1
ATOM   4614 H H   . GLN . . 295 ?  3.704 -12.465 13.461 1.00  89.68 0 A 1
ATOM   4615 H HA  . GLN . . 295 ?  1.574 -11.923 11.490 1.00  89.68 0 A 1
ATOM   4616 H HB2 . GLN . . 295 ?  4.288 -13.185 10.942 1.00  89.68 0 A 1
ATOM   4617 H HB3 . GLN . . 295 ?  3.110 -12.585  9.797 1.00  89.68 0 A 1
ATOM   4618 H HG2 . GLN . . 295 ?  3.625 -10.255 11.102 1.00  89.68 0 A 1
ATOM   4619 H HG3 . GLN . . 295 ?  5.123 -11.125 11.465 1.00  89.68 0 A 1
ATOM   4620 H HE21 . GLN . . 295 ?  5.954 -9.092 10.076 1.00  89.68 0 A 1
ATOM   4621 H HE22 . GLN . . 295 ?  5.982 -9.446  8.344 1.00  89.68 0 A 1
ATOM   4622 N N   . GLY . . 296 ?  0.968 -14.298 10.818 1.00  86.47 0 A 1
ATOM   4623 C CA  . GLY . . 296 ?  0.758 -15.635 10.270 1.00  86.47 0 A 1
ATOM   4624 C C   . GLY . . 296 ? -0.198 -15.570  9.095 1.00  86.47 0 A 1
ATOM   4625 O O   . GLY . . 296 ? -0.909 -14.567  8.957 1.00  86.47 0 A 1
ATOM   4626 H H   . GLY . . 296 ?  0.411 -13.541 10.447 1.00  86.47 0 A 1
ATOM   4627 H HA2 . GLY . . 296 ?  1.707 -16.053  9.933 1.00  86.47 0 A 1
ATOM   4628 H HA3 . GLY . . 296 ?  0.347 -16.291 11.037 1.00  86.47 0 A 1
ATOM   4629 N N   . ASP . . 297 ? -0.231 -16.602  8.265 1.00  88.13 0 A 1
ATOM   4630 C CA  . ASP . . 297 ? -1.144 -16.666  7.123 1.00  88.13 0 A 1
ATOM   4631 C C   . ASP . . 297 ? -2.626 -16.793  7.556 1.00  88.13 0 A 1
ATOM   4632 O O   . ASP . . 297 ? -2.951 -17.044  8.726 1.00  88.13 0 A 1
ATOM   4633 C CB  . ASP . . 297 ? -0.690 -17.796  6.179 1.00  88.13 0 A 1
ATOM   4634 C CG  . ASP . . 297 ? -1.287 -17.658  4.775 1.00  88.13 0 A 1
ATOM   4635 O OD1 . ASP . . 297 ? -1.154 -18.585  3.960 1.00  88.13 0 A 1
ATOM   4636 O OD2 . ASP . . 297 ? -1.905 -16.605  4.501 1.00  88.13 -1 A 1
ATOM   4637 H H   . ASP . . 297 ?  0.400 -17.378  8.409 1.00  88.13 0 A 1
ATOM   4638 H HA  . ASP . . 297 ? -1.049 -15.727  6.578 1.00  88.13 0 A 1
ATOM   4639 H HB2 . ASP . . 297 ? -0.968 -18.758  6.609 1.00  88.13 0 A 1
ATOM   4640 H HB3 . ASP . . 297 ?  0.395 -17.763  6.083 1.00  88.13 0 A 1
ATOM   4641 N N   . VAL . . 298 ? -3.569 -16.592  6.638 1.00  83.76 0 A 1
ATOM   4642 C CA  . VAL . . 298 ? -4.995 -16.862  6.857 1.00  83.76 0 A 1
ATOM   4643 C C   . VAL . . 298 ? -5.152 -18.315  7.314 1.00  83.76 0 A 1
ATOM   4644 O O   . VAL . . 298 ? -4.590 -19.221  6.709 1.00  83.76 0 A 1
ATOM   4645 C CB  . VAL . . 298 ? -5.835 -16.611  5.587 1.00  83.76 0 A 1
ATOM   4646 C CG1 . VAL . . 298 ? -7.325 -16.588  5.963 1.00  83.76 0 A 1
ATOM   4647 C CG2 . VAL . . 298 ? -5.503 -15.277  4.908 1.00  83.76 0 A 1
ATOM   4648 H H   . VAL . . 298 ? -3.251 -16.424  5.695 1.00  83.76 0 A 1
ATOM   4649 H HA  . VAL . . 298 ? -5.349 -16.195  7.642 1.00  83.76 0 A 1
ATOM   4650 H HB  . VAL . . 298 ? -5.662 -17.411  4.868 1.00  83.76 0 A 1
ATOM   4651 H HG11 . VAL . . 298 ? -7.500 -15.884  6.776 1.00  83.76 0 A 1
ATOM   4652 H HG12 . VAL . . 298 ? -7.661 -17.584  6.251 1.00  83.76 0 A 1
ATOM   4653 H HG13 . VAL . . 298 ? -7.914 -16.254  5.108 1.00  83.76 0 A 1
ATOM   4654 H HG21 . VAL . . 298 ? -5.709 -14.439  5.574 1.00  83.76 0 A 1
ATOM   4655 H HG22 . VAL . . 298 ? -6.096 -15.178  3.999 1.00  83.76 0 A 1
ATOM   4656 H HG23 . VAL . . 298 ? -4.457 -15.252  4.602 1.00  83.76 0 A 1
ATOM   4657 N N   . GLY . . 299 ? -5.887 -18.557  8.401 1.00  82.97 0 A 1
ATOM   4658 C CA  . GLY . . 299 ? -6.041 -19.902  8.971 1.00  82.97 0 A 1
ATOM   4659 C C   . GLY . . 299 ? -4.864 -20.417  9.818 1.00  82.97 0 A 1
ATOM   4660 O O   . GLY . . 299 ? -5.002 -21.475 10.420 1.00  82.97 0 A 1
ATOM   4661 H H   . GLY . . 299 ? -6.358 -17.784  8.849 1.00  82.97 0 A 1
ATOM   4662 H HA2 . GLY . . 299 ? -6.196 -20.615  8.162 1.00  82.97 0 A 1
ATOM   4663 H HA3 . GLY . . 299 ? -6.933 -19.920  9.598 1.00  82.97 0 A 1
ATOM   4664 N N   . SER . . 300 ? -3.755 -19.678  9.978 1.00  87.98 0 A 1
ATOM   4665 C CA  . SER . . 300 ? -2.587 -20.112 10.781 1.00  87.98 0 A 1
ATOM   4666 C C   . SER . . 300 ? -2.825 -20.227 12.304 1.00  87.98 0 A 1
ATOM   4667 O O   . SER . . 300 ? -1.883 -20.429 13.067 1.00  87.98 0 A 1
ATOM   4668 C CB  . SER . . 300 ? -1.383 -19.199 10.509 1.00  87.98 0 A 1
ATOM   4669 O OG  . SER . . 300 ? -1.481 -18.006 11.275 1.00  87.98 0 A 1
ATOM   4670 H H   . SER . . 300 ? -3.647 -18.837  9.429 1.00  87.98 0 A 1
ATOM   4671 H HA  . SER . . 300 ? -2.307 -21.106 10.432 1.00  87.98 0 A 1
ATOM   4672 H HB2 . SER . . 300 ? -0.469 -19.723 10.787 1.00  87.98 0 A 1
ATOM   4673 H HB3 . SER . . 300 ? -1.330 -18.967  9.445 1.00  87.98 0 A 1
ATOM   4674 H HG  . SER . . 300 ? -0.922 -18.159 12.040 1.00  87.98 0 A 1
ATOM   4675 N N   . GLY . . 301 ? -4.059 -20.048 12.788 1.00  86.50 0 A 1
ATOM   4676 C CA  . GLY . . 301 ? -4.413 -20.171 14.209 1.00  86.50 0 A 1
ATOM   4677 C C   . GLY . . 301 ? -4.012 -19.003 15.122 1.00  86.50 0 A 1
ATOM   4678 O O   . GLY . . 301 ? -3.983 -19.180 16.337 1.00  86.50 0 A 1
ATOM   4679 H H   . GLY . . 301 ? -4.807 -20.044 12.111 1.00  86.50 0 A 1
ATOM   4680 H HA2 . GLY . . 301 ? -5.495 -20.284 14.281 1.00  86.50 0 A 1
ATOM   4681 H HA3 . GLY . . 301 ? -3.967 -21.079 14.616 1.00  86.50 0 A 1
ATOM   4682 N N   . LYS . . 302 ? -3.754 -17.798 14.589 1.00  88.04 0 A 1
ATOM   4683 C CA  . LYS . . 302 ? -3.450 -16.582 15.388 1.00  88.04 0 A 1
ATOM   4684 C C   . LYS . . 302 ? -4.402 -16.355 16.569 1.00  88.04 0 A 1
ATOM   4685 O O   . LYS . . 302 ? -3.956 -16.017 17.657 1.00  88.04 0 A 1
ATOM   4686 C CB  . LYS . . 302 ? -3.510 -15.329 14.507 1.00  88.04 0 A 1
ATOM   4687 C CG  . LYS . . 302 ? -2.342 -15.241 13.521 1.00  88.04 0 A 1
ATOM   4688 C CD  . LYS . . 302 ? -2.483 -13.998 12.641 1.00  88.04 0 A 1
ATOM   4689 C CE  . LYS . . 302 ? -3.618 -14.133 11.615 1.00  88.04 0 A 1
ATOM   4690 N NZ  . LYS . . 302 ? -3.196 -14.953 10.457 1.00  88.04 1 A 1
ATOM   4691 H H   . LYS . . 302 ? -3.727 -17.738 13.581 1.00  88.04 0 A 1
ATOM   4692 H HA  . LYS . . 302 ? -2.452 -16.669 15.818 1.00  88.04 0 A 1
ATOM   4693 H HB2 . LYS . . 302 ? -3.472 -14.449 15.149 1.00  88.04 0 A 1
ATOM   4694 H HB3 . LYS . . 302 ? -4.462 -15.316 13.977 1.00  88.04 0 A 1
ATOM   4695 H HG2 . LYS . . 302 ? -2.305 -16.134 12.897 1.00  88.04 0 A 1
ATOM   4696 H HG3 . LYS . . 302 ? -1.413 -15.166 14.086 1.00  88.04 0 A 1
ATOM   4697 H HD2 . LYS . . 302 ? -2.678 -13.134 13.276 1.00  88.04 0 A 1
ATOM   4698 H HD3 . LYS . . 302 ? -1.537 -13.820 12.129 1.00  88.04 0 A 1
ATOM   4699 H HE2 . LYS . . 302 ? -3.886 -13.134 11.272 1.00  88.04 0 A 1
ATOM   4700 H HE3 . LYS . . 302 ? -4.502 -14.553 12.095 1.00  88.04 0 A 1
ATOM   4701 H HZ1 . LYS . . 302 ? -3.922 -15.060  9.762 1.00  88.04 0 A 1
ATOM   4702 H HZ2 . LYS . . 302 ? -2.885 -15.882 10.704 1.00  88.04 0 A 1
ATOM   4703 H HZ3 . LYS . . 302 ? -2.416 -14.525  9.979 1.00  88.04 0 A 1
ATOM   4704 N N   . THR . . 303 ? -5.701 -16.588 16.382 1.00  85.67 0 A 1
ATOM   4705 C CA  . THR . . 303 ? -6.720 -16.412 17.431 1.00  85.67 0 A 1
ATOM   4706 C C   . THR . . 303 ? -6.507 -17.352 18.627 1.00  85.67 0 A 1
ATOM   4707 O O   . THR . . 303 ? -6.820 -16.975 19.750 1.00  85.67 0 A 1
ATOM   4708 C CB  . THR . . 303 ? -8.127 -16.611 16.840 1.00  85.67 0 A 1
ATOM   4709 C CG2 . THR . . 303 ? -9.228 -15.950 17.664 1.00  85.67 0 A 1
ATOM   4710 O OG1 . THR . . 303 ? -8.193 -16.040 15.550 1.00  85.67 0 A 1
ATOM   4711 H H   . THR . . 303 ? -6.031 -16.800 15.451 1.00  85.67 0 A 1
ATOM   4712 H HA  . THR . . 303 ? -6.649 -15.392 17.809 1.00  85.67 0 A 1
ATOM   4713 H HB  . THR . . 303 ? -8.332 -17.677 16.750 1.00  85.67 0 A 1
ATOM   4714 H HG1 . THR . . 303 ? -8.315 -15.094 15.665 1.00  85.67 0 A 1
ATOM   4715 H HG21 . THR . . 303 ? -10.178 -16.012 17.134 1.00  85.67 0 A 1
ATOM   4716 H HG22 . THR . . 303 ? -9.332 -16.458 18.623 1.00  85.67 0 A 1
ATOM   4717 H HG23 . THR . . 303 ? -8.989 -14.901 17.841 1.00  85.67 0 A 1
ATOM   4718 N N   . LEU . . 304 ? -5.914 -18.536 18.424 1.00  91.18 0 A 1
ATOM   4719 C CA  . LEU . . 304 ? -5.513 -19.423 19.522 1.00  91.18 0 A 1
ATOM   4720 C C   . LEU . . 304 ? -4.283 -18.877 20.261 1.00  91.18 0 A 1
ATOM   4721 O O   . LEU . . 304 ? -4.272 -18.866 21.486 1.00  91.18 0 A 1
ATOM   4722 C CB  . LEU . . 304 ? -5.279 -20.846 18.981 1.00  91.18 0 A 1
ATOM   4723 C CG  . LEU . . 304 ? -4.755 -21.843 20.032 1.00  91.18 0 A 1
ATOM   4724 C CD1 . LEU . . 304 ? -5.695 -21.987 21.229 1.00  91.18 0 A 1
ATOM   4725 C CD2 . LEU . . 304 ? -4.594 -23.217 19.391 1.00  91.18 0 A 1
ATOM   4726 H H   . LEU . . 304 ? -5.585 -18.769 17.498 1.00  91.18 0 A 1
ATOM   4727 H HA  . LEU . . 304 ? -6.329 -19.463 20.243 1.00  91.18 0 A 1
ATOM   4728 H HB2 . LEU . . 304 ? -4.548 -20.807 18.173 1.00  91.18 0 A 1
ATOM   4729 H HB3 . LEU . . 304 ? -6.218 -21.220 18.573 1.00  91.18 0 A 1
ATOM   4730 H HG  . LEU . . 304 ? -3.776 -21.519 20.385 1.00  91.18 0 A 1
ATOM   4731 H HD11 . LEU . . 304 ? -6.690 -22.277 20.892 1.00  91.18 0 A 1
ATOM   4732 H HD12 . LEU . . 304 ? -5.304 -22.742 21.911 1.00  91.18 0 A 1
ATOM   4733 H HD13 . LEU . . 304 ? -5.763 -21.048 21.778 1.00  91.18 0 A 1
ATOM   4734 H HD21 . LEU . . 304 ? -3.896 -23.162 18.555 1.00  91.18 0 A 1
ATOM   4735 H HD22 . LEU . . 304 ? -4.204 -23.923 20.126 1.00  91.18 0 A 1
ATOM   4736 H HD23 . LEU . . 304 ? -5.564 -23.572 19.043 1.00  91.18 0 A 1
ATOM   4737 N N   . VAL . . 305 ? -3.278 -18.367 19.541 1.00  93.45 0 A 1
ATOM   4738 C CA  . VAL . . 305 ? -2.113 -17.694 20.150 1.00  93.45 0 A 1
ATOM   4739 C C   . VAL . . 305 ? -2.564 -16.507 21.014 1.00  93.45 0 A 1
ATOM   4740 O O   . VAL . . 305 ? -2.123 -16.367 22.152 1.00  93.45 0 A 1
ATOM   4741 C CB  . VAL . . 305 ? -1.108 -17.264 19.061 1.00  93.45 0 A 1
ATOM   4742 C CG1 . VAL . . 305 ?  0.072 -16.461 19.612 1.00  93.45 0 A 1
ATOM   4743 C CG2 . VAL . . 305 ? -0.557 -18.496 18.327 1.00  93.45 0 A 1
ATOM   4744 H H   . VAL . . 305 ? -3.352 -18.392 18.534 1.00  93.45 0 A 1
ATOM   4745 H HA  . VAL . . 305 ? -1.611 -18.394 20.818 1.00  93.45 0 A 1
ATOM   4746 H HB  . VAL . . 305 ? -1.611 -16.633 18.328 1.00  93.45 0 A 1
ATOM   4747 H HG11 . VAL . . 305 ?  0.626 -17.049 20.345 1.00  93.45 0 A 1
ATOM   4748 H HG12 . VAL . . 305 ? -0.278 -15.542 20.082 1.00  93.45 0 A 1
ATOM   4749 H HG13 . VAL . . 305 ?  0.735 -16.183 18.793 1.00  93.45 0 A 1
ATOM   4750 H HG21 . VAL . . 305 ? -1.346 -18.970 17.743 1.00  93.45 0 A 1
ATOM   4751 H HG22 . VAL . . 305 ? -0.163 -19.216 19.044 1.00  93.45 0 A 1
ATOM   4752 H HG23 . VAL . . 305 ?  0.249 -18.204 17.655 1.00  93.45 0 A 1
ATOM   4753 N N   . ALA . . 306 ? -3.523 -15.723 20.517 1.00  92.98 0 A 1
ATOM   4754 C CA  . ALA . . 306 ? -4.171 -14.636 21.248 1.00  92.98 0 A 1
ATOM   4755 C C   . ALA . . 306 ? -4.879 -15.111 22.526 1.00  92.98 0 A 1
ATOM   4756 O O   . ALA . . 306 ? -4.715 -14.511 23.585 1.00  92.98 0 A 1
ATOM   4757 C CB  . ALA . . 306 ? -5.180 -13.988 20.299 1.00  92.98 0 A 1
ATOM   4758 H H   . ALA . . 306 ? -3.802 -15.872 19.558 1.00  92.98 0 A 1
ATOM   4759 H HA  . ALA . . 306 ? -3.416 -13.900 21.525 1.00  92.98 0 A 1
ATOM   4760 H HB1 . ALA . . 306 ? -5.476 -13.011 20.682 1.00  92.98 0 A 1
ATOM   4761 H HB2 . ALA . . 306 ? -6.069 -14.610 20.196 1.00  92.98 0 A 1
ATOM   4762 H HB3 . ALA . . 306 ? -4.722 -13.885 19.315 1.00  92.98 0 A 1
ATOM   4763 N N   . ALA . . 307 ? -5.646 -16.202 22.440 1.00  93.23 0 A 1
ATOM   4764 C CA  . ALA . . 307 ? -6.339 -16.781 23.586 1.00  93.23 0 A 1
ATOM   4765 C C   . ALA . . 307 ? -5.360 -17.306 24.648 1.00  93.23 0 A 1
ATOM   4766 O O   . ALA . . 307 ? -5.560 -17.056 25.833 1.00  93.23 0 A 1
ATOM   4767 C CB  . ALA . . 307 ? -7.293 -17.868 23.080 1.00  93.23 0 A 1
ATOM   4768 H H   . ALA . . 307 ? -5.778 -16.635 21.537 1.00  93.23 0 A 1
ATOM   4769 H HA  . ALA . . 307 ? -6.935 -16.002 24.061 1.00  93.23 0 A 1
ATOM   4770 H HB1 . ALA . . 307 ? -7.842 -18.295 23.920 1.00  93.23 0 A 1
ATOM   4771 H HB2 . ALA . . 307 ? -6.737 -18.661 22.580 1.00  93.23 0 A 1
ATOM   4772 H HB3 . ALA . . 307 ? -8.005 -17.428 22.382 1.00  93.23 0 A 1
ATOM   4773 N N   . LEU . . 308 ? -4.275 -17.973 24.244 1.00  93.58 0 A 1
ATOM   4774 C CA  . LEU . . 308 ? -3.252 -18.481 25.165 1.00  93.58 0 A 1
ATOM   4775 C C   . LEU . . 308 ? -2.507 -17.331 25.871 1.00  93.58 0 A 1
ATOM   4776 O O   . LEU . . 308 ? -2.337 -17.381 27.090 1.00  93.58 0 A 1
ATOM   4777 C CB  . LEU . . 308 ? -2.308 -19.431 24.399 1.00  93.58 0 A 1
ATOM   4778 C CG  . LEU . . 308 ? -3.000 -20.712 23.877 1.00  93.58 0 A 1
ATOM   4779 C CD1 . LEU . . 308 ? -2.117 -21.415 22.846 1.00  93.58 0 A 1
ATOM   4780 C CD2 . LEU . . 308 ? -3.310 -21.728 24.978 1.00  93.58 0 A 1
ATOM   4781 H H   . LEU . . 308 ? -4.161 -18.142 23.255 1.00  93.58 0 A 1
ATOM   4782 H HA  . LEU . . 308 ? -3.748 -19.046 25.955 1.00  93.58 0 A 1
ATOM   4783 H HB2 . LEU . . 308 ? -1.888 -18.884 23.554 1.00  93.58 0 A 1
ATOM   4784 H HB3 . LEU . . 308 ? -1.483 -19.717 25.052 1.00  93.58 0 A 1
ATOM   4785 H HG  . LEU . . 308 ? -3.944 -20.455 23.397 1.00  93.58 0 A 1
ATOM   4786 H HD11 . LEU . . 308 ? -2.615 -22.316 22.488 1.00  93.58 0 A 1
ATOM   4787 H HD12 . LEU . . 308 ? -1.158 -21.680 23.292 1.00  93.58 0 A 1
ATOM   4788 H HD13 . LEU . . 308 ? -1.955 -20.747 22.000 1.00  93.58 0 A 1
ATOM   4789 H HD21 . LEU . . 308 ? -3.858 -21.254 25.792 1.00  93.58 0 A 1
ATOM   4790 H HD22 . LEU . . 308 ? -3.925 -22.528 24.566 1.00  93.58 0 A 1
ATOM   4791 H HD23 . LEU . . 308 ? -2.382 -22.156 25.357 1.00  93.58 0 A 1
ATOM   4792 N N   . ALA . . 309 ? -2.164 -16.258 25.148 1.00  93.72 0 A 1
ATOM   4793 C CA  . ALA . . 309 ? -1.592 -15.044 25.736 1.00  93.72 0 A 1
ATOM   4794 C C   . ALA . . 309 ? -2.565 -14.356 26.717 1.00  93.72 0 A 1
ATOM   4795 O O   . ALA . . 309 ? -2.183 -14.019 27.839 1.00  93.72 0 A 1
ATOM   4796 C CB  . ALA . . 309 ? -1.173 -14.104 24.600 1.00  93.72 0 A 1
ATOM   4797 H H   . ALA . . 309 ? -2.307 -16.279 24.148 1.00  93.72 0 A 1
ATOM   4798 H HA  . ALA . . 309 ? -0.701 -15.318 26.300 1.00  93.72 0 A 1
ATOM   4799 H HB1 . ALA . . 309 ? -0.467 -14.612 23.943 1.00  93.72 0 A 1
ATOM   4800 H HB2 . ALA . . 309 ? -0.695 -13.218 25.019 1.00  93.72 0 A 1
ATOM   4801 H HB3 . ALA . . 309 ? -2.044 -13.799 24.020 1.00  93.72 0 A 1
ATOM   4802 N N   . ALA . . 310 ? -3.843 -14.220 26.340 1.00  94.53 0 A 1
ATOM   4803 C CA  . ALA . . 310 ? -4.881 -13.663 27.206 1.00  94.53 0 A 1
ATOM   4804 C C   . ALA . . 310 ? -5.052 -14.468 28.506 1.00  94.53 0 A 1
ATOM   4805 O O   . ALA . . 310 ? -5.108 -13.886 29.589 1.00  94.53 0 A 1
ATOM   4806 C CB  . ALA . . 310 ? -6.193 -13.576 26.416 1.00  94.53 0 A 1
ATOM   4807 H H   . ALA . . 310 ? -4.100 -14.487 25.400 1.00  94.53 0 A 1
ATOM   4808 H HA  . ALA . . 310 ? -4.583 -12.655 27.494 1.00  94.53 0 A 1
ATOM   4809 H HB1 . ALA . . 310 ? -6.060 -12.939 25.541 1.00  94.53 0 A 1
ATOM   4810 H HB2 . ALA . . 310 ? -6.975 -13.153 27.047 1.00  94.53 0 A 1
ATOM   4811 H HB3 . ALA . . 310 ? -6.495 -14.569 26.084 1.00  94.53 0 A 1
ATOM   4812 N N   . LEU . . 311 ? -5.056 -15.805 28.430 1.00  94.36 0 A 1
ATOM   4813 C CA  . LEU . . 311 ? -5.162 -16.661 29.614 1.00  94.36 0 A 1
ATOM   4814 C C   . LEU . . 311 ? -4.005 -16.473 30.603 1.00  94.36 0 A 1
ATOM   4815 O O   . LEU . . 311 ? -4.235 -16.605 31.804 1.00  94.36 0 A 1
ATOM   4816 C CB  . LEU . . 311 ? -5.273 -18.139 29.201 1.00  94.36 0 A 1
ATOM   4817 C CG  . LEU . . 311 ? -6.629 -18.553 28.604 1.00  94.36 0 A 1
ATOM   4818 C CD1 . LEU . . 311 ? -6.607 -20.054 28.330 1.00  94.36 0 A 1
ATOM   4819 C CD2 . LEU . . 311 ? -7.811 -18.252 29.524 1.00  94.36 0 A 1
ATOM   4820 H H   . LEU . . 311 ? -5.011 -16.235 27.517 1.00  94.36 0 A 1
ATOM   4821 H HA  . LEU . . 311 ? -6.059 -16.374 30.162 1.00  94.36 0 A 1
ATOM   4822 H HB2 . LEU . . 311 ? -5.101 -18.749 30.087 1.00  94.36 0 A 1
ATOM   4823 H HB3 . LEU . . 311 ? -4.483 -18.368 28.486 1.00  94.36 0 A 1
ATOM   4824 H HG  . LEU . . 311 ? -6.802 -18.034 27.661 1.00  94.36 0 A 1
ATOM   4825 H HD11 . LEU . . 311 ? -5.819 -20.285 27.613 1.00  94.36 0 A 1
ATOM   4826 H HD12 . LEU . . 311 ? -6.441 -20.605 29.255 1.00  94.36 0 A 1
ATOM   4827 H HD13 . LEU . . 311 ? -7.570 -20.352 27.913 1.00  94.36 0 A 1
ATOM   4828 H HD21 . LEU . . 311 ? -7.626 -18.633 30.528 1.00  94.36 0 A 1
ATOM   4829 H HD22 . LEU . . 311 ? -8.718 -18.701 29.121 1.00  94.36 0 A 1
ATOM   4830 H HD23 . LEU . . 311 ? -7.978 -17.175 29.567 1.00  94.36 0 A 1
ATOM   4831 N N   . ARG . . 312 ? -2.790 -16.132 30.151 1.00  93.16 0 A 1
ATOM   4832 C CA  . ARG . . 312 ? -1.656 -15.857 31.051 1.00  93.16 0 A 1
ATOM   4833 C C   . ARG . . 312 ? -1.856 -14.570 31.862 1.00  93.16 0 A 1
ATOM   4834 O O   . ARG . . 312 ? -1.539 -14.562 33.052 1.00  93.16 0 A 1
ATOM   4835 C CB  . ARG . . 312 ? -0.347 -15.859 30.239 1.00  93.16 0 A 1
ATOM   4836 C CG  . ARG . . 312 ?  0.903 -15.468 31.045 1.00  93.16 0 A 1
ATOM   4837 C CD  . ARG . . 312 ?  1.215 -16.365 32.256 1.00  93.16 0 A 1
ATOM   4838 N NE  . ARG . . 312 ?  1.785 -17.675 31.875 1.00  93.16 0 A 1
ATOM   4839 C CZ  . ARG . . 312 ?  2.995 -17.873 31.378 1.00  93.16 0 A 1
ATOM   4840 N NH1 . ARG . . 312 ?  3.899 -16.930 31.346 1.00  93.16 1 A 1
ATOM   4841 N NH2 . ARG . . 312 ?  3.312 -19.039 30.903 1.00  93.16 0 A 1
ATOM   4842 H H   . ARG . . 312 ? -2.657 -16.043 29.154 1.00  93.16 0 A 1
ATOM   4843 H HA  . ARG . . 312 ? -1.604 -16.665 31.781 1.00  93.16 0 A 1
ATOM   4844 H HB2 . ARG . . 312 ? -0.444 -15.153 29.414 1.00  93.16 0 A 1
ATOM   4845 H HB3 . ARG . . 312 ? -0.197 -16.850 29.810 1.00  93.16 0 A 1
ATOM   4846 H HG2 . ARG . . 312 ?  0.784 -14.444 31.400 1.00  93.16 0 A 1
ATOM   4847 H HG3 . ARG . . 312 ?  1.761 -15.465 30.371 1.00  93.16 0 A 1
ATOM   4848 H HD2 . ARG . . 312 ?  0.318 -16.513 32.857 1.00  93.16 0 A 1
ATOM   4849 H HD3 . ARG . . 312 ?  1.930 -15.819 32.870 1.00  93.16 0 A 1
ATOM   4850 H HE  . ARG . . 312 ?  1.171 -18.477 31.903 1.00  93.16 0 A 1
ATOM   4851 H HH11 . ARG . . 312 ?  3.729 -16.053 31.817 1.00  93.16 0 A 1
ATOM   4852 H HH12 . ARG . . 312 ?  4.796 -17.083 30.908 1.00  93.16 0 A 1
ATOM   4853 H HH21 . ARG . . 312 ?  2.663 -19.811 30.964 1.00  93.16 0 A 1
ATOM   4854 H HH22 . ARG . . 312 ?  4.020 -19.141 30.190 1.00  93.16 0 A 1
ATOM   4855 N N   . ALA . . 313 ? -2.419 -13.518 31.267 1.00  93.85 0 A 1
ATOM   4856 C CA  . ALA . . 313 ? -2.776 -12.289 31.983 1.00  93.85 0 A 1
ATOM   4857 C C   . ALA . . 313 ? -3.961 -12.508 32.944 1.00  93.85 0 A 1
ATOM   4858 O O   . ALA . . 313 ? -3.888 -12.146 34.119 1.00  93.85 0 A 1
ATOM   4859 C CB  . ALA . . 313 ? -3.063 -11.196 30.949 1.00  93.85 0 A 1
ATOM   4860 H H   . ALA . . 313 ? -2.650 -13.590 30.286 1.00  93.85 0 A 1
ATOM   4861 H HA  . ALA . . 313 ? -1.930 -11.969 32.591 1.00  93.85 0 A 1
ATOM   4862 H HB1 . ALA . . 313 ? -2.178 -11.012 30.339 1.00  93.85 0 A 1
ATOM   4863 H HB2 . ALA . . 313 ? -3.877 -11.516 30.298 1.00  93.85 0 A 1
ATOM   4864 H HB3 . ALA . . 313 ? -3.345 -10.272 31.454 1.00  93.85 0 A 1
ATOM   4865 N N   . ILE . . 314 ? -5.010 -13.198 32.485 1.00  94.22 0 A 1
ATOM   4866 C CA  . ILE . . 314 ? -6.193 -13.515 33.303 1.00  94.22 0 A 1
ATOM   4867 C C   . ILE . . 314 ? -5.818 -14.414 34.497 1.00  94.22 0 A 1
ATOM   4868 O O   . ILE . . 314 ? -6.320 -14.216 35.602 1.00  94.22 0 A 1
ATOM   4869 C CB  . ILE . . 314 ? -7.309 -14.102 32.404 1.00  94.22 0 A 1
ATOM   4870 C CG1 . ILE . . 314 ? -7.766 -13.034 31.379 1.00  94.22 0 A 1
ATOM   4871 C CG2 . ILE . . 314 ? -8.502 -14.578 33.248 1.00  94.22 0 A 1
ATOM   4872 C CD1 . ILE . . 314 ? -8.694 -13.550 30.274 1.00  94.22 0 A 1
ATOM   4873 H H   . ILE . . 314 ? -5.026 -13.444 31.506 1.00  94.22 0 A 1
ATOM   4874 H HA  . ILE . . 314 ? -6.573 -12.587 33.729 1.00  94.22 0 A 1
ATOM   4875 H HB  . ILE . . 314 ? -6.907 -14.960 31.865 1.00  94.22 0 A 1
ATOM   4876 H HG12 . ILE . . 314 ? -8.255 -12.211 31.900 1.00  94.22 0 A 1
ATOM   4877 H HG13 . ILE . . 314 ? -6.892 -12.621 30.877 1.00  94.22 0 A 1
ATOM   4878 H HG21 . ILE . . 314 ? -8.858 -13.764 33.879 1.00  94.22 0 A 1
ATOM   4879 H HG22 . ILE . . 314 ? -8.216 -15.416 33.884 1.00  94.22 0 A 1
ATOM   4880 H HG23 . ILE . . 314 ? -9.322 -14.911 32.612 1.00  94.22 0 A 1
ATOM   4881 H HD11 . ILE . . 314 ? -8.273 -14.446 29.818 1.00  94.22 0 A 1
ATOM   4882 H HD12 . ILE . . 314 ? -9.681 -13.766 30.684 1.00  94.22 0 A 1
ATOM   4883 H HD13 . ILE . . 314 ? -8.801 -12.780 29.511 1.00  94.22 0 A 1
ATOM   4884 N N   . ALA . . 315 ? -4.845 -15.320 34.335 1.00  94.12 0 A 1
ATOM   4885 C CA  . ALA . . 315 ? -4.292 -16.139 35.420 1.00  94.12 0 A 1
ATOM   4886 C C   . ALA . . 315 ? -3.571 -15.341 36.533 1.00  94.12 0 A 1
ATOM   4887 O O   . ALA . . 315 ? -3.283 -15.912 37.585 1.00  94.12 0 A 1
ATOM   4888 C CB  . ALA . . 315 ? -3.354 -17.189 34.810 1.00  94.12 0 A 1
ATOM   4889 H H   . ALA . . 315 ? -4.489 -15.475 33.403 1.00  94.12 0 A 1
ATOM   4890 H HA  . ALA . . 315 ? -5.121 -16.661 35.900 1.00  94.12 0 A 1
ATOM   4891 H HB1 . ALA . . 315 ? -3.874 -17.778 34.055 1.00  94.12 0 A 1
ATOM   4892 H HB2 . ALA . . 315 ? -2.490 -16.702 34.356 1.00  94.12 0 A 1
ATOM   4893 H HB3 . ALA . . 315 ? -3.012 -17.868 35.591 1.00  94.12 0 A 1
ATOM   4894 N N   . HIS . . 316 ? -3.291 -14.049 36.324 1.00  93.37 0 A 1
ATOM   4895 C CA  . HIS . . 316 ? -2.753 -13.119 37.330 1.00  93.37 0 A 1
ATOM   4896 C C   . HIS . . 316 ? -3.824 -12.169 37.901 1.00  93.37 0 A 1
ATOM   4897 O O   . HIS . . 316 ? -3.487 -11.202 38.582 1.00  93.37 0 A 1
ATOM   4898 C CB  . HIS . . 316 ? -1.550 -12.359 36.744 1.00  93.37 0 A 1
ATOM   4899 C CG  . HIS . . 316 ? -0.354 -13.248 36.535 1.00  93.37 0 A 1
ATOM   4900 C CD2 . HIS . . 316 ?  0.708 -13.394 37.386 1.00  93.37 0 A 1
ATOM   4901 N ND1 . HIS . . 316 ? -0.174 -14.137 35.503 1.00  93.37 0 A 1
ATOM   4902 C CE1 . HIS . . 316 ?  0.954 -14.817 35.740 1.00  93.37 0 A 1
ATOM   4903 N NE2 . HIS . . 316 ?  1.537 -14.398 36.875 1.00  93.37 0 A 1
ATOM   4904 H H   . HIS . . 316 ? -3.537 -13.648 35.430 1.00  93.37 0 A 1
ATOM   4905 H HA  . HIS . . 316 ? -2.388 -13.694 38.181 1.00  93.37 0 A 1
ATOM   4906 H HB2 . HIS . . 316 ? -1.831 -11.895 35.799 1.00  93.37 0 A 1
ATOM   4907 H HB3 . HIS . . 316 ? -1.253 -11.563 37.427 1.00  93.37 0 A 1
ATOM   4908 H HD1 . HIS . . 316 ? -0.774 -14.248 34.699 1.00  93.37 0 A 1
ATOM   4909 H HD2 . HIS . . 316 ?  0.857 -12.857 38.311 1.00  93.37 0 A 1
ATOM   4910 H HE1 . HIS . . 316 ?  1.331 -15.607 35.106 1.00  93.37 0 A 1
ATOM   4911 N N   . GLY . . 317 ? -5.111 -12.416 37.623 1.00  92.22 0 A 1
ATOM   4912 C CA  . GLY . . 317 ? -6.206 -11.541 38.051 1.00  92.22 0 A 1
ATOM   4913 C C   . GLY . . 317 ? -6.205 -10.189 37.333 1.00  92.22 0 A 1
ATOM   4914 O O   . GLY . . 317 ? -6.571 -9.177 37.927 1.00  92.22 0 A 1
ATOM   4915 H H   . GLY . . 317 ? -5.344 -13.213 37.049 1.00  92.22 0 A 1
ATOM   4916 H HA2 . GLY . . 317 ? -6.137 -11.362 39.124 1.00  92.22 0 A 1
ATOM   4917 H HA3 . GLY . . 317 ? -7.154 -12.034 37.837 1.00  92.22 0 A 1
ATOM   4918 N N   . LYS . . 318 ? -5.741 -10.154 36.077 1.00  94.19 0 A 1
ATOM   4919 C CA  . LYS . . 318 ? -5.652 -8.940 35.257 1.00  94.19 0 A 1
ATOM   4920 C C   . LYS . . 318 ? -6.555 -9.022 34.035 1.00  94.19 0 A 1
ATOM   4921 O O   . LYS . . 318 ? -6.864 -10.105 33.540 1.00  94.19 0 A 1
ATOM   4922 C CB  . LYS . . 318 ? -4.190 -8.666 34.868 1.00  94.19 0 A 1
ATOM   4923 C CG  . LYS . . 318 ? -3.315 -8.307 36.079 1.00  94.19 0 A 1
ATOM   4924 C CD  . LYS . . 318 ? -3.565 -6.872 36.570 1.00  94.19 0 A 1
ATOM   4925 C CE  . LYS . . 318 ? -3.442 -6.774 38.091 1.00  94.19 0 A 1
ATOM   4926 N NZ  . LYS . . 318 ? -3.078 -5.396 38.500 1.00  94.19 1 A 1
ATOM   4927 H H   . LYS . . 318 ? -5.456 -11.023 35.649 1.00  94.19 0 A 1
ATOM   4928 H HA  . LYS . . 318 ? -6.021 -8.094 35.837 1.00  94.19 0 A 1
ATOM   4929 H HB2 . LYS . . 318 ? -4.167 -7.840 34.157 1.00  94.19 0 A 1
ATOM   4930 H HB3 . LYS . . 318 ? -3.777 -9.547 34.377 1.00  94.19 0 A 1
ATOM   4931 H HG2 . LYS . . 318 ? -3.496 -9.018 36.885 1.00  94.19 0 A 1
ATOM   4932 H HG3 . LYS . . 318 ? -2.266 -8.395 35.796 1.00  94.19 0 A 1
ATOM   4933 H HD2 . LYS . . 318 ? -2.839 -6.219 36.086 1.00  94.19 0 A 1
ATOM   4934 H HD3 . LYS . . 318 ? -4.565 -6.534 36.295 1.00  94.19 0 A 1
ATOM   4935 H HE2 . LYS . . 318 ? -4.385 -7.088 38.540 1.00  94.19 0 A 1
ATOM   4936 H HE3 . LYS . . 318 ? -2.662 -7.463 38.416 1.00  94.19 0 A 1
ATOM   4937 H HZ1 . LYS . . 318 ? -3.059 -5.304 39.505 1.00  94.19 0 A 1
ATOM   4938 H HZ2 . LYS . . 318 ? -3.712 -4.713 38.110 1.00  94.19 0 A 1
ATOM   4939 H HZ3 . LYS . . 318 ? -2.146 -5.211 38.158 1.00  94.19 0 A 1
ATOM   4940 N N   . GLN . . 319 ? -6.973 -7.857 33.558 1.00  93.84 0 A 1
ATOM   4941 C CA  . GLN . . 319 ? -7.862 -7.727 32.414 1.00  93.84 0 A 1
ATOM   4942 C C   . GLN . . 319 ? -7.093 -7.736 31.095 1.00  93.84 0 A 1
ATOM   4943 O O   . GLN . . 319 ? -5.942 -7.292 31.015 1.00  93.84 0 A 1
ATOM   4944 C CB  . GLN . . 319 ? -8.717 -6.463 32.540 1.00  93.84 0 A 1
ATOM   4945 C CG  . GLN . . 319 ? -9.653 -6.538 33.750 1.00  93.84 0 A 1
ATOM   4946 C CD  . GLN . . 319 ? -10.480 -5.272 33.870 1.00  93.84 0 A 1
ATOM   4947 N NE2 . GLN . . 319 ? -11.784 -5.364 33.804 1.00  93.84 0 A 1
ATOM   4948 O OE1 . GLN . . 319 ? -9.957 -4.180 34.025 1.00  93.84 0 A 1
ATOM   4949 H H   . GLN . . 319 ? -6.614 -7.011 33.976 1.00  93.84 0 A 1
ATOM   4950 H HA  . GLN . . 319 ? -8.535 -8.585 32.409 1.00  93.84 0 A 1
ATOM   4951 H HB2 . GLN . . 319 ? -8.070 -5.591 32.631 1.00  93.84 0 A 1
ATOM   4952 H HB3 . GLN . . 319 ? -9.323 -6.350 31.641 1.00  93.84 0 A 1
ATOM   4953 H HG2 . GLN . . 319 ? -9.078 -6.651 34.669 1.00  93.84 0 A 1
ATOM   4954 H HG3 . GLN . . 319 ? -10.309 -7.401 33.645 1.00  93.84 0 A 1
ATOM   4955 H HE21 . GLN . . 319 ? -12.223 -6.260 33.642 1.00  93.84 0 A 1
ATOM   4956 H HE22 . GLN . . 319 ? -12.322 -4.542 34.036 1.00  93.84 0 A 1
ATOM   4957 N N   . VAL . . 320 ? -7.780 -8.201 30.055 1.00  95.09 0 A 1
ATOM   4958 C CA  . VAL . . 320 ? -7.300 -8.237 28.674 1.00  95.09 0 A 1
ATOM   4959 C C   . VAL . . 320 ? -8.327 -7.573 27.772 1.00  95.09 0 A 1
ATOM   4960 O O   . VAL . . 320 ? -9.513 -7.883 27.864 1.00  95.09 0 A 1
ATOM   4961 C CB  . VAL . . 320 ? -7.038 -9.681 28.211 1.00  95.09 0 A 1
ATOM   4962 C CG1 . VAL . . 320 ? -6.409 -9.714 26.810 1.00  95.09 0 A 1
ATOM   4963 C CG2 . VAL . . 320 ? -6.103 -10.404 29.182 1.00  95.09 0 A 1
ATOM   4964 H H   . VAL . . 320 ? -8.698 -8.583 30.232 1.00  95.09 0 A 1
ATOM   4965 H HA  . VAL . . 320 ? -6.363 -7.683 28.616 1.00  95.09 0 A 1
ATOM   4966 H HB  . VAL . . 320 ? -7.980 -10.227 28.187 1.00  95.09 0 A 1
ATOM   4967 H HG11 . VAL . . 320 ? -6.168 -10.741 26.536 1.00  95.09 0 A 1
ATOM   4968 H HG12 . VAL . . 320 ? -5.497 -9.117 26.792 1.00  95.09 0 A 1
ATOM   4969 H HG13 . VAL . . 320 ? -7.110 -9.324 26.072 1.00  95.09 0 A 1
ATOM   4970 H HG21 . VAL . . 320 ? -5.180 -9.836 29.303 1.00  95.09 0 A 1
ATOM   4971 H HG22 . VAL . . 320 ? -6.579 -10.500 30.157 1.00  95.09 0 A 1
ATOM   4972 H HG23 . VAL . . 320 ? -5.885 -11.406 28.813 1.00  95.09 0 A 1
ATOM   4973 N N   . ALA . . 321 ? -7.888 -6.692 26.877 1.00  93.73 0 A 1
ATOM   4974 C CA  . ALA . . 321 ? -8.749 -6.100 25.855 1.00  93.73 0 A 1
ATOM   4975 C C   . ALA . . 321 ? -8.340 -6.592 24.463 1.00  93.73 0 A 1
ATOM   4976 O O   . ALA . . 321 ? -7.188 -6.415 24.081 1.00  93.73 0 A 1
ATOM   4977 C CB  . ALA . . 321 ? -8.705 -4.573 25.974 1.00  93.73 0 A 1
ATOM   4978 H H   . ALA . . 321 ? -6.899 -6.490 26.849 1.00  93.73 0 A 1
ATOM   4979 H HA  . ALA . . 321 ? -9.782 -6.404 26.024 1.00  93.73 0 A 1
ATOM   4980 H HB1 . ALA . . 321 ? -9.370 -4.134 25.230 1.00  93.73 0 A 1
ATOM   4981 H HB2 . ALA . . 321 ? -7.690 -4.214 25.801 1.00  93.73 0 A 1
ATOM   4982 H HB3 . ALA . . 321 ? -9.033 -4.269 26.969 1.00  93.73 0 A 1
ATOM   4983 N N   . LEU . . 322 ? -9.269 -7.172 23.695 1.00  92.47 0 A 1
ATOM   4984 C CA  . LEU . . 322 ? -9.098 -7.466 22.273 1.00  92.47 0 A 1
ATOM   4985 C C   . LEU . . 322 ? -9.895 -6.469 21.432 1.00  92.47 0 A 1
ATOM   4986 O O   . LEU . . 322 ? -11.129 -6.475 21.433 1.00  92.47 0 A 1
ATOM   4987 C CB  . LEU . . 322 ? -9.402 -8.942 21.965 1.00  92.47 0 A 1
ATOM   4988 C CG  . LEU . . 322 ? -8.992 -9.392 20.544 1.00  92.47 0 A 1
ATOM   4989 C CD1 . LEU . . 322 ? -8.773 -10.907 20.533 1.00  92.47 0 A 1
ATOM   4990 C CD2 . LEU . . 322 ? -10.039 -9.100 19.464 1.00  92.47 0 A 1
ATOM   4991 H H   . LEU . . 322 ? -10.192 -7.294 24.088 1.00  92.47 0 A 1
ATOM   4992 H HA  . LEU . . 322 ? -8.042 -7.335 22.035 1.00  92.47 0 A 1
ATOM   4993 H HB2 . LEU . . 322 ? -8.818 -9.525 22.676 1.00  92.47 0 A 1
ATOM   4994 H HB3 . LEU . . 322 ? -10.459 -9.150 22.132 1.00  92.47 0 A 1
ATOM   4995 H HG  . LEU . . 322 ? -8.053 -8.913 20.267 1.00  92.47 0 A 1
ATOM   4996 H HD11 . LEU . . 322 ? -7.985 -11.170 21.238 1.00  92.47 0 A 1
ATOM   4997 H HD12 . LEU . . 322 ? -8.472 -11.230 19.536 1.00  92.47 0 A 1
ATOM   4998 H HD13 . LEU . . 322 ? -9.695 -11.415 20.816 1.00  92.47 0 A 1
ATOM   4999 H HD21 . LEU . . 322 ? -10.205 -8.028 19.364 1.00  92.47 0 A 1
ATOM   5000 H HD22 . LEU . . 322 ? -10.980 -9.593 19.709 1.00  92.47 0 A 1
ATOM   5001 H HD23 . LEU . . 322 ? -9.681 -9.468 18.502 1.00  92.47 0 A 1
ATOM   5002 N N   . MET . . 323 ? -9.179 -5.634 20.685 1.00  89.57 0 A 1
ATOM   5003 C CA  . MET . . 323 ? -9.764 -4.736 19.697 1.00  89.57 0 A 1
ATOM   5004 C C   . MET . . 323 ? -9.694 -5.342 18.292 1.00  89.57 0 A 1
ATOM   5005 O O   . MET . . 323 ? -8.680 -5.924 17.912 1.00  89.57 0 A 1
ATOM   5006 C CB  . MET . . 323 ? -9.078 -3.368 19.760 1.00  89.57 0 A 1
ATOM   5007 C CG  . MET . . 323 ? -9.752 -2.395 18.785 1.00  89.57 0 A 1
ATOM   5008 S SD  . MET . . 323 ? -9.113 -0.710 18.781 1.00  89.57 0 A 1
ATOM   5009 C CE  . MET . . 323 ? -7.391 -1.051 18.349 1.00  89.57 0 A 1
ATOM   5010 H H   . MET . . 323 ? -8.173 -5.706 20.729 1.00  89.57 0 A 1
ATOM   5011 H HA  . MET . . 323 ? -10.813 -4.579 19.947 1.00  89.57 0 A 1
ATOM   5012 H HB2 . MET . . 323 ? -8.024 -3.484 19.506 1.00  89.57 0 A 1
ATOM   5013 H HB3 . MET . . 323 ? -9.158 -2.969 20.772 1.00  89.57 0 A 1
ATOM   5014 H HG2 . MET . . 323 ? -10.814 -2.355 19.024 1.00  89.57 0 A 1
ATOM   5015 H HG3 . MET . . 323 ? -9.644 -2.773 17.769 1.00  89.57 0 A 1
ATOM   5016 H HE1 . MET . . 323 ? -6.901 -0.134 18.021 1.00  89.57 0 A 1
ATOM   5017 H HE2 . MET . . 323 ? -7.365 -1.783 17.542 1.00  89.57 0 A 1
ATOM   5018 H HE3 . MET . . 323 ? -6.863 -1.459 19.211 1.00  89.57 0 A 1
ATOM   5019 N N   . ALA . . 324 ? -10.757 -5.138 17.515 1.00  86.37 0 A 1
ATOM   5020 C CA  . ALA . . 324 ? -10.829 -5.425 16.087 1.00  86.37 0 A 1
ATOM   5021 C C   . ALA . . 324 ? -11.454 -4.243 15.299 1.00  86.37 0 A 1
ATOM   5022 O O   . ALA . . 324 ? -12.177 -3.422 15.870 1.00  86.37 0 A 1
ATOM   5023 C CB  . ALA . . 324 ? -11.591 -6.744 15.921 1.00  86.37 0 A 1
ATOM   5024 H H   . ALA . . 324 ? -11.575 -4.722 17.939 1.00  86.37 0 A 1
ATOM   5025 H HA  . ALA . . 324 ? -9.817 -5.569 15.710 1.00  86.37 0 A 1
ATOM   5026 H HB1 . ALA . . 324 ? -12.444 -6.770 16.600 1.00  86.37 0 A 1
ATOM   5027 H HB2 . ALA . . 324 ? -10.923 -7.569 16.168 1.00  86.37 0 A 1
ATOM   5028 H HB3 . ALA . . 324 ? -11.950 -6.857 14.898 1.00  86.37 0 A 1
ATOM   5029 N N   . PRO . . 325 ? -11.186 -4.112 13.984 1.00  83.34 0 A 1
ATOM   5030 C CA  . PRO . . 325 ? -11.571 -2.952 13.166 1.00  83.34 0 A 1
ATOM   5031 C C   . PRO . . 325 ? -13.070 -2.775 12.958 1.00  83.34 0 A 1
ATOM   5032 O O   . PRO . . 325 ? -13.556 -1.647 12.894 1.00  83.34 0 A 1
ATOM   5033 C CB  . PRO . . 325 ? -10.902 -3.181 11.810 1.00  83.34 0 A 1
ATOM   5034 C CG  . PRO . . 325 ? -10.682 -4.694 11.757 1.00  83.34 0 A 1
ATOM   5035 C CD  . PRO . . 325 ? -10.347 -5.003 13.207 1.00  83.34 0 A 1
ATOM   5036 H HA  . PRO . . 325 ? -11.191 -2.029 13.603 1.00  83.34 0 A 1
ATOM   5037 H HB2 . PRO . . 325 ? -11.519 -2.841 10.977 1.00  83.34 0 A 1
ATOM   5038 H HB3 . PRO . . 325 ? -9.953 -2.646 11.818 1.00  83.34 0 A 1
ATOM   5039 H HG2 . PRO . . 325 ? -11.604 -5.201 11.473 1.00  83.34 0 A 1
ATOM   5040 H HG3 . PRO . . 325 ? -9.869 -4.978 11.088 1.00  83.34 0 A 1
ATOM   5041 H HD2 . PRO . . 325 ? -10.533 -6.054 13.429 1.00  83.34 0 A 1
ATOM   5042 H HD3 . PRO . . 325 ? -9.305 -4.764 13.417 1.00  83.34 0 A 1
ATOM   5043 N N   . THR . . 326 ? -13.792 -3.878 12.788 1.00  75.34 0 A 1
ATOM   5044 C CA  . THR . . 326 ? -15.209 -3.883 12.429 1.00  75.34 0 A 1
ATOM   5045 C C   . THR . . 326 ? -16.008 -4.554 13.532 1.00  75.34 0 A 1
ATOM   5046 O O   . THR . . 326 ? -15.541 -5.499 14.167 1.00  75.34 0 A 1
ATOM   5047 C CB  . THR . . 326 ? -15.462 -4.564 11.069 1.00  75.34 0 A 1
ATOM   5048 C CG2 . THR . . 326 ? -14.667 -3.922  9.932 1.00  75.34 0 A 1
ATOM   5049 O OG1 . THR . . 326 ? -15.116 -5.928 11.107 1.00  75.34 0 A 1
ATOM   5050 H H   . THR . . 326 ? -13.348 -4.776 12.914 1.00  75.34 0 A 1
ATOM   5051 H HA  . THR . . 326 ? -15.563 -2.856 12.346 1.00  75.34 0 A 1
ATOM   5052 H HB  . THR . . 326 ? -16.523 -4.482 10.835 1.00  75.34 0 A 1
ATOM   5053 H HG1 . THR . . 326 ? -15.111 -6.264 10.208 1.00  75.34 0 A 1
ATOM   5054 H HG21 . THR . . 326 ? -14.853 -2.848  9.913 1.00  75.34 0 A 1
ATOM   5055 H HG22 . THR . . 326 ? -13.600 -4.099 10.066 1.00  75.34 0 A 1
ATOM   5056 H HG23 . THR . . 326 ? -14.980 -4.349  8.979 1.00  75.34 0 A 1
ATOM   5057 N N   . GLU . . 327 ? -17.239 -4.088 13.749 1.00  85.48 0 A 1
ATOM   5058 C CA  . GLU . . 327 ? -18.130 -4.685 14.752 1.00  85.48 0 A 1
ATOM   5059 C C   . GLU . . 327 ? -18.401 -6.170 14.439 1.00  85.48 0 A 1
ATOM   5060 O O   . GLU . . 327 ? -18.470 -6.969 15.363 1.00  85.48 0 A 1
ATOM   5061 C CB  . GLU . . 327 ? -19.430 -3.864 14.851 1.00  85.48 0 A 1
ATOM   5062 C CG  . GLU . . 327 ? -19.176 -2.439 15.385 1.00  85.48 0 A 1
ATOM   5063 C CD  . GLU . . 327 ? -20.423 -1.541 15.353 1.00  85.48 0 A 1
ATOM   5064 O OE1 . GLU . . 327 ? -20.638 -0.769 16.319 1.00  85.48 0 A 1
ATOM   5065 O OE2 . GLU . . 327 ? -21.117 -1.540 14.306 1.00  85.48 -1 A 1
ATOM   5066 H H   . GLU . . 327 ? -17.561 -3.273 13.246 1.00  85.48 0 A 1
ATOM   5067 H HA  . GLU . . 327 ? -17.638 -4.662 15.724 1.00  85.48 0 A 1
ATOM   5068 H HB2 . GLU . . 327 ? -20.121 -4.369 15.526 1.00  85.48 0 A 1
ATOM   5069 H HB3 . GLU . . 327 ? -19.886 -3.814 13.862 1.00  85.48 0 A 1
ATOM   5070 H HG2 . GLU . . 327 ? -18.793 -2.509 16.403 1.00  85.48 0 A 1
ATOM   5071 H HG3 . GLU . . 327 ? -18.409 -1.958 14.777 1.00  85.48 0 A 1
ATOM   5072 N N   . LEU . . 328 ? -18.438 -6.560 13.156 1.00  79.49 0 A 1
ATOM   5073 C CA  . LEU . . 328 ? -18.611 -7.954 12.726 1.00  79.49 0 A 1
ATOM   5074 C C   . LEU . . 328 ? -17.430 -8.860 13.128 1.00  79.49 0 A 1
ATOM   5075 O O   . LEU . . 328 ? -17.654 -9.936 13.682 1.00  79.49 0 A 1
ATOM   5076 C CB  . LEU . . 328 ? -18.849 -7.974 11.201 1.00  79.49 0 A 1
ATOM   5077 C CG  . LEU . . 328 ? -19.213 -9.363 10.633 1.00  79.49 0 A 1
ATOM   5078 C CD1 . LEU . . 328 ? -20.576 -9.844 11.136 1.00  79.49 0 A 1
ATOM   5079 C CD2 . LEU . . 328 ? -19.270 -9.299  9.106 1.00  79.49 0 A 1
ATOM   5080 H H   . LEU . . 328 ? -18.326 -5.854 12.442 1.00  79.49 0 A 1
ATOM   5081 H HA  . LEU . . 328 ? -19.495 -8.345 13.230 1.00  79.49 0 A 1
ATOM   5082 H HB2 . LEU . . 328 ? -19.655 -7.281 10.958 1.00  79.49 0 A 1
ATOM   5083 H HB3 . LEU . . 328 ? -17.943 -7.626 10.706 1.00  79.49 0 A 1
ATOM   5084 H HG  . LEU . . 328 ? -18.451 -10.090 10.914 1.00  79.49 0 A 1
ATOM   5085 H HD11 . LEU . . 328 ? -20.541 -10.009 12.212 1.00  79.49 0 A 1
ATOM   5086 H HD12 . LEU . . 328 ? -21.351 -9.112 10.907 1.00  79.49 0 A 1
ATOM   5087 H HD13 . LEU . . 328 ? -20.827 -10.793 10.662 1.00  79.49 0 A 1
ATOM   5088 H HD21 . LEU . . 328 ? -20.042 -8.603  8.780 1.00  79.49 0 A 1
ATOM   5089 H HD22 . LEU . . 328 ? -19.489 -10.289  8.706 1.00  79.49 0 A 1
ATOM   5090 H HD23 . LEU . . 328 ? -18.303 -8.985  8.712 1.00  79.49 0 A 1
ATOM   5091 N N   . LEU . . 329 ? -16.180 -8.430 12.894 1.00  81.21 0 A 1
ATOM   5092 C CA  . LEU . . 329 ? -15.000 -9.195 13.323 1.00  81.21 0 A 1
ATOM   5093 C C   . LEU . . 329 ? -14.930 -9.264 14.853 1.00  81.21 0 A 1
ATOM   5094 O O   . LEU . . 329 ? -14.710 -10.331 15.424 1.00  81.21 0 A 1
ATOM   5095 C CB  . LEU . . 329 ? -13.711 -8.574 12.740 1.00  81.21 0 A 1
ATOM   5096 C CG  . LEU . . 329 ? -12.416 -9.259 13.241 1.00  81.21 0 A 1
ATOM   5097 C CD1 . LEU . . 329 ? -12.361 -10.729 12.839 1.00  81.21 0 A 1
ATOM   5098 C CD2 . LEU . . 329 ? -11.156 -8.566 12.717 1.00  81.21 0 A 1
ATOM   5099 H H   . LEU . . 329 ? -16.037 -7.525 12.467 1.00  81.21 0 A 1
ATOM   5100 H HA  . LEU . . 329 ? -15.102 -10.216 12.955 1.00  81.21 0 A 1
ATOM   5101 H HB2 . LEU . . 329 ? -13.750 -8.635 11.652 1.00  81.21 0 A 1
ATOM   5102 H HB3 . LEU . . 329 ? -13.672 -7.522 13.022 1.00  81.21 0 A 1
ATOM   5103 H HG  . LEU . . 329 ? -12.382 -9.203 14.329 1.00  81.21 0 A 1
ATOM   5104 H HD11 . LEU . . 329 ? -11.402 -11.157 13.131 1.00  81.21 0 A 1
ATOM   5105 H HD12 . LEU . . 329 ? -12.468 -10.798 11.756 1.00  81.21 0 A 1
ATOM   5106 H HD13 . LEU . . 329 ? -13.150 -11.289 13.339 1.00  81.21 0 A 1
ATOM   5107 H HD21 . LEU . . 329 ? -11.407 -7.704 12.100 1.00  81.21 0 A 1
ATOM   5108 H HD22 . LEU . . 329 ? -10.533 -9.250 12.141 1.00  81.21 0 A 1
ATOM   5109 H HD23 . LEU . . 329 ? -10.545 -8.254 13.565 1.00  81.21 0 A 1
ATOM   5110 N N   . ALA . . 330 ? -15.134 -8.123 15.514 1.00  87.51 0 A 1
ATOM   5111 C CA  . ALA . . 330 ? -15.065 -8.023 16.963 1.00  87.51 0 A 1
ATOM   5112 C C   . ALA . . 330 ? -16.124 -8.909 17.650 1.00  87.51 0 A 1
ATOM   5113 O O   . ALA . . 330 ? -15.821 -9.585 18.629 1.00  87.51 0 A 1
ATOM   5114 C CB  . ALA . . 330 ? -15.191 -6.539 17.329 1.00  87.51 0 A 1
ATOM   5115 H H   . ALA . . 330 ? -15.332 -7.285 14.987 1.00  87.51 0 A 1
ATOM   5116 H HA  . ALA . . 330 ? -14.087 -8.376 17.291 1.00  87.51 0 A 1
ATOM   5117 H HB1 . ALA . . 330 ? -16.188 -6.174 17.085 1.00  87.51 0 A 1
ATOM   5118 H HB2 . ALA . . 330 ? -14.993 -6.411 18.393 1.00  87.51 0 A 1
ATOM   5119 H HB3 . ALA . . 330 ? -14.469 -5.942 16.772 1.00  87.51 0 A 1
ATOM   5120 N N   . GLU . . 331 ? -17.348 -8.969 17.120 1.00  87.92 0 A 1
ATOM   5121 C CA  . GLU . . 331 ? -18.427 -9.781 17.692 1.00  87.92 0 A 1
ATOM   5122 C C   . GLU . . 331 ? -18.178 -11.283 17.527 1.00  87.92 0 A 1
ATOM   5123 O O   . GLU . . 331 ? -18.432 -12.073 18.440 1.00  87.92 0 A 1
ATOM   5124 C CB  . GLU . . 331 ? -19.750 -9.374 17.040 1.00  87.92 0 A 1
ATOM   5125 C CG  . GLU . . 331 ? -20.918 -10.155 17.642 1.00  87.92 0 A 1
ATOM   5126 C CD  . GLU . . 331 ? -22.240 -9.452 17.360 1.00  87.92 0 A 1
ATOM   5127 O OE1 . GLU . . 331 ? -22.977 -9.222 18.348 1.00  87.92 0 A 1
ATOM   5128 O OE2 . GLU . . 331 ? -22.540 -9.230 16.167 1.00  87.92 -1 A 1
ATOM   5129 H H   . GLU . . 331 ? -17.577 -8.375 16.336 1.00  87.92 0 A 1
ATOM   5130 H HA  . GLU . . 331 ? -18.495 -9.573 18.760 1.00  87.92 0 A 1
ATOM   5131 H HB2 . GLU . . 331 ? -19.708 -9.552 15.965 1.00  87.92 0 A 1
ATOM   5132 H HB3 . GLU . . 331 ? -19.913 -8.311 17.214 1.00  87.92 0 A 1
ATOM   5133 H HG2 . GLU . . 331 ? -20.775 -10.237 18.720 1.00  87.92 0 A 1
ATOM   5134 H HG3 . GLU . . 331 ? -20.941 -11.162 17.226 1.00  87.92 0 A 1
ATOM   5135 N N   . GLN . . 332 ? -17.624 -11.702 16.389 1.00  82.32 0 A 1
ATOM   5136 C CA  . GLN . . 332 ? -17.209 -13.088 16.223 1.00  82.32 0 A 1
ATOM   5137 C C   . GLN . . 332 ? -16.047 -13.447 17.149 1.00  82.32 0 A 1
ATOM   5138 O O   . GLN . . 332 ? -16.062 -14.541 17.709 1.00  82.32 0 A 1
ATOM   5139 C CB  . GLN . . 332 ? -16.817 -13.323 14.779 1.00  82.32 0 A 1
ATOM   5140 C CG  . GLN . . 332 ? -16.461 -14.799 14.517 1.00  82.32 0 A 1
ATOM   5141 C CD  . GLN . . 332 ? -15.775 -14.919 13.180 1.00  82.32 0 A 1
ATOM   5142 N NE2 . GLN . . 332 ? -15.205 -16.051 12.825 1.00  82.32 0 A 1
ATOM   5143 O OE1 . GLN . . 332 ? -15.740 -13.976 12.422 1.00  82.32 0 A 1
ATOM   5144 H H   . GLN . . 332 ? -17.443 -11.035 15.652 1.00  82.32 0 A 1
ATOM   5145 H HA  . GLN . . 332 ? -18.049 -13.738 16.466 1.00  82.32 0 A 1
ATOM   5146 H HB2 . GLN . . 332 ? -17.640 -13.032 14.126 1.00  82.32 0 A 1
ATOM   5147 H HB3 . GLN . . 332 ? -15.958 -12.690 14.559 1.00  82.32 0 A 1
ATOM   5148 H HG2 . GLN . . 332 ? -15.768 -15.180 15.267 1.00  82.32 0 A 1
ATOM   5149 H HG3 . GLN . . 332 ? -17.364 -15.409 14.526 1.00  82.32 0 A 1
ATOM   5150 H HE21 . GLN . . 332 ? -15.221 -16.861 13.428 1.00  82.32 0 A 1
ATOM   5151 H HE22 . GLN . . 332 ? -14.678 -16.008 11.965 1.00  82.32 0 A 1
ATOM   5152 N N   . HIS . . 333 ? -15.070 -12.556 17.355 1.00  88.25 0 A 1
ATOM   5153 C CA  . HIS . . 333 ? -14.045 -12.776 18.378 1.00  88.25 0 A 1
ATOM   5154 C C   . HIS . . 333 ? -14.678 -12.913 19.758 1.00  88.25 0 A 1
ATOM   5155 O O   . HIS . . 333 ? -14.366 -13.874 20.452 1.00  88.25 0 A 1
ATOM   5156 C CB  . HIS . . 333 ? -12.982 -11.677 18.356 1.00  88.25 0 A 1
ATOM   5157 C CG  . HIS . . 333 ? -12.002 -11.828 17.226 1.00  88.25 0 A 1
ATOM   5158 C CD2 . HIS . . 333 ? -11.458 -10.797 16.524 1.00  88.25 0 A 1
ATOM   5159 N ND1 . HIS . . 333 ? -11.430 -13.035 16.800 1.00  88.25 0 A 1
ATOM   5160 C CE1 . HIS . . 333 ? -10.559 -12.688 15.842 1.00  88.25 0 A 1
ATOM   5161 N NE2 . HIS . . 333 ? -10.554 -11.362 15.661 1.00  88.25 0 A 1
ATOM   5162 H H   . HIS . . 333 ? -15.064 -11.695 16.828 1.00  88.25 0 A 1
ATOM   5163 H HA  . HIS . . 333 ? -13.546 -13.724 18.177 1.00  88.25 0 A 1
ATOM   5164 H HB2 . HIS . . 333 ? -12.411 -11.722 19.283 1.00  88.25 0 A 1
ATOM   5165 H HB3 . HIS . . 333 ? -13.457 -10.698 18.297 1.00  88.25 0 A 1
ATOM   5166 H HD2 . HIS . . 333 ? -11.668 -9.746 16.661 1.00  88.25 0 A 1
ATOM   5167 H HE1 . HIS . . 333 ? -9.920 -13.371 15.302 1.00  88.25 0 A 1
ATOM   5168 H HE2 . HIS . . 333 ? -9.895 -10.889 15.059 1.00  88.25 0 A 1
ATOM   5169 N N   . ALA . . 334 ? -15.636 -12.058 20.125 1.00  90.63 0 A 1
ATOM   5170 C CA  . ALA . . 334 ? -16.360 -12.189 21.388 1.00  90.63 0 A 1
ATOM   5171 C C   . ALA . . 334 ? -17.022 -13.574 21.518 1.00  90.63 0 A 1
ATOM   5172 O O   . ALA . . 334 ? -16.908 -14.212 22.559 1.00  90.63 0 A 1
ATOM   5173 C CB  . ALA . . 334 ? -17.376 -11.046 21.515 1.00  90.63 0 A 1
ATOM   5174 H H   . ALA . . 334 ? -15.852 -11.277 19.522 1.00  90.63 0 A 1
ATOM   5175 H HA  . ALA . . 334 ? -15.643 -12.096 22.205 1.00  90.63 0 A 1
ATOM   5176 H HB1 . ALA . . 334 ? -18.191 -11.176 20.803 1.00  90.63 0 A 1
ATOM   5177 H HB2 . ALA . . 334 ? -17.787 -11.036 22.525 1.00  90.63 0 A 1
ATOM   5178 H HB3 . ALA . . 334 ? -16.890 -10.089 21.322 1.00  90.63 0 A 1
ATOM   5179 N N   . ASN . . 335 ? -17.640 -14.091 20.453 1.00  87.86 0 A 1
ATOM   5180 C CA  . ASN . . 335 ? -18.271 -15.414 20.455 1.00  87.86 0 A 1
ATOM   5181 C C   . ASN . . 335 ? -17.261 -16.581 20.461 1.00  87.86 0 A 1
ATOM   5182 O O   . ASN . . 335 ? -17.454 -17.544 21.201 1.00  87.86 0 A 1
ATOM   5183 C CB  . ASN . . 335 ? -19.269 -15.472 19.287 1.00  87.86 0 A 1
ATOM   5184 C CG  . ASN . . 335 ? -20.443 -14.526 19.501 1.00  87.86 0 A 1
ATOM   5185 N ND2 . ASN . . 335 ? -21.037 -14.025 18.443 1.00  87.86 0 A 1
ATOM   5186 O OD1 . ASN . . 335 ? -20.848 -14.229 20.619 1.00  87.86 0 A 1
ATOM   5187 H H   . ASN . . 335 ? -17.725 -13.509 19.632 1.00  87.86 0 A 1
ATOM   5188 H HA  . ASN . . 335 ? -18.839 -15.523 21.379 1.00  87.86 0 A 1
ATOM   5189 H HB2 . ASN . . 335 ? -19.669 -16.482 19.204 1.00  87.86 0 A 1
ATOM   5190 H HB3 . ASN . . 335 ? -18.757 -15.221 18.358 1.00  87.86 0 A 1
ATOM   5191 H HD21 . ASN . . 335 ? -21.759 -13.343 18.623 1.00  87.86 0 A 1
ATOM   5192 H HD22 . ASN . . 335 ? -20.645 -14.158 17.522 1.00  87.86 0 A 1
ATOM   5193 N N   . ASN . . 336 ? -16.160 -16.492 19.710 1.00  88.25 0 A 1
ATOM   5194 C CA  . ASN . . 336 ? -15.077 -17.483 19.734 1.00  88.25 0 A 1
ATOM   5195 C C   . ASN . . 336 ? -14.440 -17.565 21.131 1.00  88.25 0 A 1
ATOM   5196 O O   . ASN . . 336 ? -14.299 -18.653 21.686 1.00  88.25 0 A 1
ATOM   5197 C CB  . ASN . . 336 ? -14.006 -17.109 18.693 1.00  88.25 0 A 1
ATOM   5198 C CG  . ASN . . 336 ? -14.395 -17.312 17.239 1.00  88.25 0 A 1
ATOM   5199 N ND2 . ASN . . 336 ? -13.603 -16.766 16.344 1.00  88.25 0 A 1
ATOM   5200 O OD1 . ASN . . 336 ? -15.357 -17.972 16.872 1.00  88.25 0 A 1
ATOM   5201 H H   . ASN . . 336 ? -16.054 -15.681 19.118 1.00  88.25 0 A 1
ATOM   5202 H HA  . ASN . . 336 ? -15.478 -18.469 19.501 1.00  88.25 0 A 1
ATOM   5203 H HB2 . ASN . . 336 ? -13.122 -17.722 18.871 1.00  88.25 0 A 1
ATOM   5204 H HB3 . ASN . . 336 ? -13.716 -16.068 18.836 1.00  88.25 0 A 1
ATOM   5205 H HD21 . ASN . . 336 ? -13.816 -16.923 15.369 1.00  88.25 0 A 1
ATOM   5206 H HD22 . ASN . . 336 ? -12.843 -16.170 16.641 1.00  88.25 0 A 1
ATOM   5207 N N   . PHE . . 337 ? -14.107 -16.411 21.720 1.00  92.46 0 A 1
ATOM   5208 C CA  . PHE . . 337 ? -13.535 -16.336 23.060 1.00  92.46 0 A 1
ATOM   5209 C C   . PHE . . 337 ? -14.539 -16.810 24.117 1.00  92.46 0 A 1
ATOM   5210 O O   . PHE . . 337 ? -14.151 -17.621 24.946 1.00  92.46 0 A 1
ATOM   5211 C CB  . PHE . . 337 ? -12.988 -14.929 23.344 1.00  92.46 0 A 1
ATOM   5212 C CG  . PHE . . 337 ? -11.577 -14.689 22.820 1.00  92.46 0 A 1
ATOM   5213 C CD1 . PHE . . 337 ? -10.500 -14.637 23.725 1.00  92.46 0 A 1
ATOM   5214 C CD2 . PHE . . 337 ? -11.322 -14.511 21.445 1.00  92.46 0 A 1
ATOM   5215 C CE1 . PHE . . 337 ? -9.195 -14.382 23.269 1.00  92.46 0 A 1
ATOM   5216 C CE2 . PHE . . 337 ? -10.018 -14.256 20.986 1.00  92.46 0 A 1
ATOM   5217 C CZ  . PHE . . 337 ? -8.952 -14.190 21.899 1.00  92.46 0 A 1
ATOM   5218 H H   . PHE . . 337 ? -14.266 -15.546 21.223 1.00  92.46 0 A 1
ATOM   5219 H HA  . PHE . . 337 ? -12.695 -17.028 23.114 1.00  92.46 0 A 1
ATOM   5220 H HB2 . PHE . . 337 ? -12.971 -14.786 24.424 1.00  92.46 0 A 1
ATOM   5221 H HB3 . PHE . . 337 ? -13.664 -14.175 22.942 1.00  92.46 0 A 1
ATOM   5222 H HD1 . PHE . . 337 ? -10.678 -14.772 24.782 1.00  92.46 0 A 1
ATOM   5223 H HD2 . PHE . . 337 ? -12.125 -14.571 20.726 1.00  92.46 0 A 1
ATOM   5224 H HE1 . PHE . . 337 ? -8.384 -14.309 23.978 1.00  92.46 0 A 1
ATOM   5225 H HE2 . PHE . . 337 ? -9.839 -14.097 19.933 1.00  92.46 0 A 1
ATOM   5226 H HZ  . PHE . . 337 ? -7.950 -13.983 21.552 1.00  92.46 0 A 1
ATOM   5227 N N   . ARG . . 338 ? -15.829 -16.432 24.060 1.00  90.84 0 A 1
ATOM   5228 C CA  . ARG . . 338 ? -16.875 -16.988 24.953 1.00  90.84 0 A 1
ATOM   5229 C C   . ARG . . 338 ? -16.896 -18.514 24.937 1.00  90.84 0 A 1
ATOM   5230 O O   . ARG . . 338 ? -16.875 -19.121 26.003 1.00  90.84 0 A 1
ATOM   5231 C CB  . ARG . . 338 ? -18.270 -16.476 24.559 1.00  90.84 0 A 1
ATOM   5232 C CG  . ARG . . 338 ? -18.542 -15.062 25.073 1.00  90.84 0 A 1
ATOM   5233 C CD  . ARG . . 338 ? -19.776 -14.472 24.389 1.00  90.84 0 A 1
ATOM   5234 N NE  . ARG . . 338 ? -19.930 -13.052 24.736 1.00  90.84 0 A 1
ATOM   5235 C CZ  . ARG . . 338 ? -20.487 -12.118 23.990 1.00  90.84 0 A 1
ATOM   5236 N NH1 . ARG . . 338 ? -20.997 -12.339 22.806 1.00  90.84 1 A 1
ATOM   5237 N NH2 . ARG . . 338 ? -20.522 -10.903 24.449 1.00  90.84 0 A 1
ATOM   5238 H H   . ARG . . 338 ? -16.099 -15.750 23.366 1.00  90.84 0 A 1
ATOM   5239 H HA  . ARG . . 338 ? -16.663 -16.704 25.983 1.00  90.84 0 A 1
ATOM   5240 H HB2 . ARG . . 338 ? -18.367 -16.505 23.473 1.00  90.84 0 A 1
ATOM   5241 H HB3 . ARG . . 338 ? -19.031 -17.133 24.979 1.00  90.84 0 A 1
ATOM   5242 H HG2 . ARG . . 338 ? -18.696 -15.090 26.152 1.00  90.84 0 A 1
ATOM   5243 H HG3 . ARG . . 338 ? -17.682 -14.426 24.858 1.00  90.84 0 A 1
ATOM   5244 H HD2 . ARG . . 338 ? -20.661 -15.028 24.697 1.00  90.84 0 A 1
ATOM   5245 H HD3 . ARG . . 338 ? -19.654 -14.574 23.311 1.00  90.84 0 A 1
ATOM   5246 H HE  . ARG . . 338 ? -19.530 -12.749 25.613 1.00  90.84 0 A 1
ATOM   5247 H HH11 . ARG . . 338 ? -20.919 -13.245 22.367 1.00  90.84 0 A 1
ATOM   5248 H HH12 . ARG . . 338 ? -21.388 -11.585 22.258 1.00  90.84 0 A 1
ATOM   5249 H HH21 . ARG . . 338 ? -20.907 -10.157 23.887 1.00  90.84 0 A 1
ATOM   5250 H HH22 . ARG . . 338 ? -20.081 -10.707 25.336 1.00  90.84 0 A 1
ATOM   5251 N N   . ASN . . 339 ? -16.879 -19.126 23.753 1.00  88.63 0 A 1
ATOM   5252 C CA  . ASN . . 339 ? -16.913 -20.584 23.609 1.00  88.63 0 A 1
ATOM   5253 C C   . ASN . . 339 ? -15.688 -21.276 24.240 1.00  88.63 0 A 1
ATOM   5254 O O   . ASN . . 339 ? -15.809 -22.394 24.735 1.00  88.63 0 A 1
ATOM   5255 C CB  . ASN . . 339 ? -17.037 -20.931 22.116 1.00  88.63 0 A 1
ATOM   5256 C CG  . ASN . . 339 ? -18.371 -20.540 21.501 1.00  88.63 0 A 1
ATOM   5257 N ND2 . ASN . . 339 ? -18.472 -20.579 20.194 1.00  88.63 0 A 1
ATOM   5258 O OD1 . ASN . . 339 ? -19.346 -20.224 22.160 1.00  88.63 0 A 1
ATOM   5259 H H   . ASN . . 339 ? -16.925 -18.557 22.920 1.00  88.63 0 A 1
ATOM   5260 H HA  . ASN . . 339 ? -17.790 -20.969 24.130 1.00  88.63 0 A 1
ATOM   5261 H HB2 . ASN . . 339 ? -16.929 -22.009 21.996 1.00  88.63 0 A 1
ATOM   5262 H HB3 . ASN . . 339 ? -16.233 -20.445 21.562 1.00  88.63 0 A 1
ATOM   5263 H HD21 . ASN . . 339 ? -19.376 -20.318 19.828 1.00  88.63 0 A 1
ATOM   5264 H HD22 . ASN . . 339 ? -17.668 -20.816 19.631 1.00  88.63 0 A 1
ATOM   5265 N N   . TRP . . 340 ? -14.523 -20.622 24.248 1.00  89.92 0 A 1
ATOM   5266 C CA  . TRP . . 340 ? -13.301 -21.136 24.880 1.00  89.92 0 A 1
ATOM   5267 C C   . TRP . . 340 ? -13.173 -20.787 26.371 1.00  89.92 0 A 1
ATOM   5268 O O   . TRP . . 340 ? -12.571 -21.549 27.123 1.00  89.92 0 A 1
ATOM   5269 C CB  . TRP . . 340 ? -12.090 -20.602 24.101 1.00  89.92 0 A 1
ATOM   5270 C CG  . TRP . . 340 ? -11.910 -21.085 22.689 1.00  89.92 0 A 1
ATOM   5271 C CD1 . TRP . . 340 ? -12.421 -22.219 22.154 1.00  89.92 0 A 1
ATOM   5272 C CD2 . TRP . . 340 ? -11.117 -20.472 21.624 1.00  89.92 0 A 1
ATOM   5273 C CE2 . TRP . . 340 ? -11.182 -21.306 20.468 1.00  89.92 0 A 1
ATOM   5274 C CE3 . TRP . . 340 ? -10.332 -19.303 21.526 1.00  89.92 0 A 1
ATOM   5275 N NE1 . TRP . . 340 ? -12.001 -22.348 20.844 1.00  89.92 0 A 1
ATOM   5276 C CZ2 . TRP . . 340 ? -10.496 -21.005 19.281 1.00  89.92 0 A 1
ATOM   5277 C CZ3 . TRP . . 340 ? -9.637 -18.991 20.341 1.00  89.92 0 A 1
ATOM   5278 C CH2 . TRP . . 340 ? -9.713 -19.839 19.221 1.00  89.92 0 A 1
ATOM   5279 H H   . TRP . . 340 ? -14.471 -19.732 23.774 1.00  89.92 0 A 1
ATOM   5280 H HA  . TRP . . 340 ? -13.291 -22.225 24.826 1.00  89.92 0 A 1
ATOM   5281 H HB2 . TRP . . 340 ? -12.141 -19.513 24.084 1.00  89.92 0 A 1
ATOM   5282 H HB3 . TRP . . 340 ? -11.186 -20.866 24.649 1.00  89.92 0 A 1
ATOM   5283 H HD1 . TRP . . 340 ? -13.050 -22.921 22.681 1.00  89.92 0 A 1
ATOM   5284 H HE1 . TRP . . 340 ? -12.247 -23.135 20.261 1.00  89.92 0 A 1
ATOM   5285 H HE3 . TRP . . 340 ? -10.264 -18.645 22.379 1.00  89.92 0 A 1
ATOM   5286 H HZ2 . TRP . . 340 ? -10.565 -21.667 18.430 1.00  89.92 0 A 1
ATOM   5287 H HZ3 . TRP . . 340 ? -9.039 -18.093 20.301 1.00  89.92 0 A 1
ATOM   5288 H HH2 . TRP . . 340 ? -9.171 -19.594 18.320 1.00  89.92 0 A 1
ATOM   5289 N N   . PHE . . 341 ? -13.695 -19.637 26.805 1.00  93.81 0 A 1
ATOM   5290 C CA  . PHE . . 341 ? -13.429 -19.046 28.125 1.00  93.81 0 A 1
ATOM   5291 C C   . PHE . . 341 ? -14.564 -19.270 29.135 1.00  93.81 0 A 1
ATOM   5292 O O   . PHE . . 341 ? -14.287 -19.429 30.324 1.00  93.81 0 A 1
ATOM   5293 C CB  . PHE . . 341 ? -13.098 -17.551 27.951 1.00  93.81 0 A 1
ATOM   5294 C CG  . PHE . . 341 ? -11.697 -17.183 27.465 1.00  93.81 0 A 1
ATOM   5295 C CD1 . PHE . . 341 ? -11.248 -15.860 27.649 1.00  93.81 0 A 1
ATOM   5296 C CD2 . PHE . . 341 ? -10.823 -18.120 26.871 1.00  93.81 0 A 1
ATOM   5297 C CE1 . PHE . . 341 ? -9.949 -15.482 27.265 1.00  93.81 0 A 1
ATOM   5298 C CE2 . PHE . . 341 ? -9.532 -17.739 26.468 1.00  93.81 0 A 1
ATOM   5299 C CZ  . PHE . . 341 ? -9.092 -16.422 26.669 1.00  93.81 0 A 1
ATOM   5300 H H   . PHE . . 341 ? -14.132 -19.041 26.117 1.00  93.81 0 A 1
ATOM   5301 H HA  . PHE . . 341 ? -12.553 -19.523 28.566 1.00  93.81 0 A 1
ATOM   5302 H HB2 . PHE . . 341 ? -13.240 -17.056 28.912 1.00  93.81 0 A 1
ATOM   5303 H HB3 . PHE . . 341 ? -13.839 -17.089 27.298 1.00  93.81 0 A 1
ATOM   5304 H HD1 . PHE . . 341 ? -11.899 -15.132 28.110 1.00  93.81 0 A 1
ATOM   5305 H HD2 . PHE . . 341 ? -11.118 -19.150 26.732 1.00  93.81 0 A 1
ATOM   5306 H HE1 . PHE . . 341 ? -9.609 -14.470 27.430 1.00  93.81 0 A 1
ATOM   5307 H HE2 . PHE . . 341 ? -8.867 -18.468 26.029 1.00  93.81 0 A 1
ATOM   5308 H HZ  . PHE . . 341 ? -8.090 -16.140 26.381 1.00  93.81 0 A 1
ATOM   5309 N N   . ALA . . 342 ? -15.822 -19.392 28.694 1.00  92.78 0 A 1
ATOM   5310 C CA  . ALA . . 342 ? -16.931 -19.725 29.591 1.00  92.78 0 A 1
ATOM   5311 C C   . ALA . . 342 ? -16.746 -21.088 30.307 1.00  92.78 0 A 1
ATOM   5312 O O   . ALA . . 342 ? -16.962 -21.133 31.520 1.00  92.78 0 A 1
ATOM   5313 C CB  . ALA . . 342 ? -18.264 -19.612 28.839 1.00  92.78 0 A 1
ATOM   5314 H H   . ALA . . 342 ? -16.018 -19.284 27.710 1.00  92.78 0 A 1
ATOM   5315 H HA  . ALA . . 342 ? -16.946 -18.970 30.377 1.00  92.78 0 A 1
ATOM   5316 H HB1 . ALA . . 342 ? -18.316 -20.329 28.020 1.00  92.78 0 A 1
ATOM   5317 H HB2 . ALA . . 342 ? -19.086 -19.801 29.529 1.00  92.78 0 A 1
ATOM   5318 H HB3 . ALA . . 342 ? -18.370 -18.605 28.436 1.00  92.78 0 A 1
ATOM   5319 N N   . PRO . . 343 ? -16.241 -22.168 29.661 1.00  93.57 0 A 1
ATOM   5320 C CA  . PRO . . 343 ? -15.900 -23.420 30.353 1.00  93.57 0 A 1
ATOM   5321 C C   . PRO . . 343 ? -14.769 -23.293 31.390 1.00  93.57 0 A 1
ATOM   5322 O O   . PRO . . 343 ? -14.581 -24.189 32.211 1.00  93.57 0 A 1
ATOM   5323 C CB  . PRO . . 343 ? -15.499 -24.409 29.249 1.00  93.57 0 A 1
ATOM   5324 C CG  . PRO . . 343 ? -16.171 -23.856 27.996 1.00  93.57 0 A 1
ATOM   5325 C CD  . PRO . . 343 ? -16.075 -22.353 28.224 1.00  93.57 0 A 1
ATOM   5326 H HA  . PRO . . 343 ? -16.791 -23.791 30.859 1.00  93.57 0 A 1
ATOM   5327 H HB2 . PRO . . 343 ? -14.418 -24.396 29.107 1.00  93.57 0 A 1
ATOM   5328 H HB3 . PRO . . 343 ? -15.838 -25.421 29.475 1.00  93.57 0 A 1
ATOM   5329 H HG2 . PRO . . 343 ? -17.218 -24.160 27.970 1.00  93.57 0 A 1
ATOM   5330 H HG3 . PRO . . 343 ? -15.654 -24.162 27.086 1.00  93.57 0 A 1
ATOM   5331 H HD2 . PRO . . 343 ? -15.086 -22.005 27.926 1.00  93.57 0 A 1
ATOM   5332 H HD3 . PRO . . 343 ? -16.841 -21.841 27.642 1.00  93.57 0 A 1
ATOM   5333 N N   . LEU . . 344 ? -14.004 -22.196 31.357 1.00  93.04 0 A 1
ATOM   5334 C CA  . LEU . . 344 ? -12.920 -21.899 32.298 1.00  93.04 0 A 1
ATOM   5335 C C   . LEU . . 344 ? -13.373 -20.996 33.461 1.00  93.04 0 A 1
ATOM   5336 O O   . LEU . . 344 ? -12.576 -20.751 34.366 1.00  93.04 0 A 1
ATOM   5337 C CB  . LEU . . 344 ? -11.731 -21.284 31.533 1.00  93.04 0 A 1
ATOM   5338 C CG  . LEU . . 344 ? -11.199 -22.127 30.358 1.00  93.04 0 A 1
ATOM   5339 C CD1 . LEU . . 344 ? -10.097 -21.363 29.629 1.00  93.04 0 A 1
ATOM   5340 C CD2 . LEU . . 344 ? -10.619 -23.464 30.825 1.00  93.04 0 A 1
ATOM   5341 H H   . LEU . . 344 ? -14.224 -21.483 30.677 1.00  93.04 0 A 1
ATOM   5342 H HA  . LEU . . 344 ? -12.586 -22.830 32.756 1.00  93.04 0 A 1
ATOM   5343 H HB2 . LEU . . 344 ? -12.037 -20.311 31.148 1.00  93.04 0 A 1
ATOM   5344 H HB3 . LEU . . 344 ? -10.915 -21.111 32.235 1.00  93.04 0 A 1
ATOM   5345 H HG  . LEU . . 344 ? -12.004 -22.321 29.650 1.00  93.04 0 A 1
ATOM   5346 H HD11 . LEU . . 344 ? -9.809 -21.921 28.738 1.00  93.04 0 A 1
ATOM   5347 H HD12 . LEU . . 344 ? -9.232 -21.219 30.277 1.00  93.04 0 A 1
ATOM   5348 H HD13 . LEU . . 344 ? -10.478 -20.393 29.308 1.00  93.04 0 A 1
ATOM   5349 H HD21 . LEU . . 344 ? -9.838 -23.287 31.566 1.00  93.04 0 A 1
ATOM   5350 H HD22 . LEU . . 344 ? -11.410 -24.078 31.254 1.00  93.04 0 A 1
ATOM   5351 H HD23 . LEU . . 344 ? -10.201 -23.993 29.969 1.00  93.04 0 A 1
ATOM   5352 N N   . GLY . . 345 ? -14.625 -20.519 33.451 1.00  92.85 0 A 1
ATOM   5353 C CA  . GLY . . 345 ? -15.165 -19.577 34.439 1.00  92.85 0 A 1
ATOM   5354 C C   . GLY . . 345 ? -14.782 -18.112 34.197 1.00  92.85 0 A 1
ATOM   5355 O O   . GLY . . 345 ? -14.805 -17.322 35.135 1.00  92.85 0 A 1
ATOM   5356 H H   . GLY . . 345 ? -15.236 -20.799 32.697 1.00  92.85 0 A 1
ATOM   5357 H HA2 . GLY . . 345 ? -16.253 -19.642 34.421 1.00  92.85 0 A 1
ATOM   5358 H HA3 . GLY . . 345 ? -14.821 -19.856 35.435 1.00  92.85 0 A 1
ATOM   5359 N N   . ILE . . 346 ? -14.402 -17.754 32.966 1.00  93.62 0 A 1
ATOM   5360 C CA  . ILE . . 346 ? -13.879 -16.430 32.596 1.00  93.62 0 A 1
ATOM   5361 C C   . ILE . . 346 ? -14.958 -15.649 31.831 1.00  93.62 0 A 1
ATOM   5362 O O   . ILE . . 346 ? -15.418 -16.094 30.776 1.00  93.62 0 A 1
ATOM   5363 C CB  . ILE . . 346 ? -12.593 -16.621 31.762 1.00  93.62 0 A 1
ATOM   5364 C CG1 . ILE . . 346 ? -11.483 -17.337 32.565 1.00  93.62 0 A 1
ATOM   5365 C CG2 . ILE . . 346 ? -12.075 -15.299 31.168 1.00  93.62 0 A 1
ATOM   5366 C CD1 . ILE . . 346 ? -10.324 -17.807 31.680 1.00  93.62 0 A 1
ATOM   5367 H H   . ILE . . 346 ? -14.446 -18.447 32.233 1.00  93.62 0 A 1
ATOM   5368 H HA  . ILE . . 346 ? -13.616 -15.869 33.493 1.00  93.62 0 A 1
ATOM   5369 H HB  . ILE . . 346 ? -12.852 -17.285 30.937 1.00  93.62 0 A 1
ATOM   5370 H HG12 . ILE . . 346 ? -11.892 -18.225 33.046 1.00  93.62 0 A 1
ATOM   5371 H HG13 . ILE . . 346 ? -11.102 -16.679 33.346 1.00  93.62 0 A 1
ATOM   5372 H HG21 . ILE . . 346 ? -11.776 -14.628 31.973 1.00  93.62 0 A 1
ATOM   5373 H HG22 . ILE . . 346 ? -11.218 -15.492 30.523 1.00  93.62 0 A 1
ATOM   5374 H HG23 . ILE . . 346 ? -12.842 -14.815 30.563 1.00  93.62 0 A 1
ATOM   5375 H HD11 . ILE . . 346 ? -9.743 -18.552 32.223 1.00  93.62 0 A 1
ATOM   5376 H HD12 . ILE . . 346 ? -9.681 -16.967 31.420 1.00  93.62 0 A 1
ATOM   5377 H HD13 . ILE . . 346 ? -10.708 -18.267 30.769 1.00  93.62 0 A 1
ATOM   5378 N N   . GLU . . 347 ? -15.354 -14.475 32.333 1.00  93.14 0 A 1
ATOM   5379 C CA  . GLU . . 347 ? -16.376 -13.639 31.686 1.00  93.14 0 A 1
ATOM   5380 C C   . GLU . . 347 ? -15.801 -12.810 30.519 1.00  93.14 0 A 1
ATOM   5381 O O   . GLU . . 347 ? -14.760 -12.154 30.646 1.00  93.14 0 A 1
ATOM   5382 C CB  . GLU . . 347 ? -17.126 -12.771 32.714 1.00  93.14 0 A 1
ATOM   5383 C CG  . GLU . . 347 ? -18.390 -12.160 32.079 1.00  93.14 0 A 1
ATOM   5384 C CD  . GLU . . 347 ? -19.271 -11.351 33.043 1.00  93.14 0 A 1
ATOM   5385 O OE1 . GLU . . 347 ? -19.982 -10.452 32.541 1.00  93.14 0 A 1
ATOM   5386 O OE2 . GLU . . 347 ? -19.272 -11.639 34.260 1.00  93.14 -1 A 1
ATOM   5387 H H   . GLU . . 347 ? -14.954 -14.156 33.203 1.00  93.14 0 A 1
ATOM   5388 H HA  . GLU . . 347 ? -17.116 -14.319 31.265 1.00  93.14 0 A 1
ATOM   5389 H HB2 . GLU . . 347 ? -17.421 -13.404 33.552 1.00  93.14 0 A 1
ATOM   5390 H HB3 . GLU . . 347 ? -16.471 -11.980 33.080 1.00  93.14 0 A 1
ATOM   5391 H HG2 . GLU . . 347 ? -18.989 -12.965 31.654 1.00  93.14 0 A 1
ATOM   5392 H HG3 . GLU . . 347 ? -18.087 -11.508 31.259 1.00  93.14 0 A 1
ATOM   5393 N N   . VAL . . 348 ? -16.514 -12.829 29.383 1.00  93.65 0 A 1
ATOM   5394 C CA  . VAL . . 348 ? -16.141 -12.147 28.131 1.00  93.65 0 A 1
ATOM   5395 C C   . VAL . . 348 ? -17.160 -11.054 27.781 1.00  93.65 0 A 1
ATOM   5396 O O   . VAL . . 348 ? -18.229 -11.322 27.212 1.00  93.65 0 A 1
ATOM   5397 C CB  . VAL . . 348 ? -15.965 -13.139 26.967 1.00  93.65 0 A 1
ATOM   5398 C CG1 . VAL . . 348 ? -15.428 -12.435 25.711 1.00  93.65 0 A 1
ATOM   5399 C CG2 . VAL . . 348 ? -15.013 -14.299 27.290 1.00  93.65 0 A 1
ATOM   5400 H H   . VAL . . 348 ? -17.376 -13.355 29.386 1.00  93.65 0 A 1
ATOM   5401 H HA  . VAL . . 348 ? -15.172 -11.673 28.283 1.00  93.65 0 A 1
ATOM   5402 H HB  . VAL . . 348 ? -16.940 -13.570 26.742 1.00  93.65 0 A 1
ATOM   5403 H HG11 . VAL . . 348 ? -14.460 -11.982 25.927 1.00  93.65 0 A 1
ATOM   5404 H HG12 . VAL . . 348 ? -15.317 -13.154 24.899 1.00  93.65 0 A 1
ATOM   5405 H HG13 . VAL . . 348 ? -16.117 -11.656 25.384 1.00  93.65 0 A 1
ATOM   5406 H HG21 . VAL . . 348 ? -15.405 -14.892 28.116 1.00  93.65 0 A 1
ATOM   5407 H HG22 . VAL . . 348 ? -14.909 -14.950 26.421 1.00  93.65 0 A 1
ATOM   5408 H HG23 . VAL . . 348 ? -14.030 -13.919 27.567 1.00  93.65 0 A 1
ATOM   5409 N N   . GLY . . 349 ? -16.804 -9.813 28.112 1.00  90.87 0 A 1
ATOM   5410 C CA  . GLY . . 349 ? -17.588 -8.610 27.848 1.00  90.87 0 A 1
ATOM   5411 C C   . GLY . . 349 ? -17.471 -8.104 26.408 1.00  90.87 0 A 1
ATOM   5412 O O   . GLY . . 349 ? -16.596 -8.509 25.640 1.00  90.87 0 A 1
ATOM   5413 H H   . GLY . . 349 ? -15.869 -9.690 28.475 1.00  90.87 0 A 1
ATOM   5414 H HA2 . GLY . . 349 ? -17.278 -7.807 28.517 1.00  90.87 0 A 1
ATOM   5415 H HA3 . GLY . . 349 ? -18.637 -8.818 28.058 1.00  90.87 0 A 1
ATOM   5416 N N   . TRP . . 350 ? -18.384 -7.208 26.039 1.00  88.70 0 A 1
ATOM   5417 C CA  . TRP . . 350 ? -18.586 -6.720 24.676 1.00  88.70 0 A 1
ATOM   5418 C C   . TRP . . 350 ? -18.803 -5.205 24.651 1.00  88.70 0 A 1
ATOM   5419 O O   . TRP . . 350 ? -19.774 -4.714 25.235 1.00  88.70 0 A 1
ATOM   5420 C CB  . TRP . . 350 ? -19.784 -7.462 24.075 1.00  88.70 0 A 1
ATOM   5421 C CG  . TRP . . 350 ? -20.254 -6.991 22.734 1.00  88.70 0 A 1
ATOM   5422 C CD1 . TRP . . 350 ? -21.519 -6.632 22.420 1.00  88.70 0 A 1
ATOM   5423 C CD2 . TRP . . 350 ? -19.489 -6.857 21.500 1.00  88.70 0 A 1
ATOM   5424 C CE2 . TRP . . 350 ? -20.367 -6.412 20.467 1.00  88.70 0 A 1
ATOM   5425 C CE3 . TRP . . 350 ? -18.151 -7.106 21.141 1.00  88.70 0 A 1
ATOM   5426 N NE1 . TRP . . 350 ? -21.594 -6.308 21.079 1.00  88.70 0 A 1
ATOM   5427 C CZ2 . TRP . . 350 ? -19.940 -6.217 19.148 1.00  88.70 0 A 1
ATOM   5428 C CZ3 . TRP . . 350 ? -17.704 -6.885 19.830 1.00  88.70 0 A 1
ATOM   5429 C CH2 . TRP . . 350 ? -18.591 -6.437 18.835 1.00  88.70 0 A 1
ATOM   5430 H H   . TRP . . 350 ? -19.003 -6.857 26.755 1.00  88.70 0 A 1
ATOM   5431 H HA  . TRP . . 350 ? -17.707 -6.949 24.074 1.00  88.70 0 A 1
ATOM   5432 H HB2 . TRP . . 350 ? -20.619 -7.402 24.773 1.00  88.70 0 A 1
ATOM   5433 H HB3 . TRP . . 350 ? -19.500 -8.509 23.974 1.00  88.70 0 A 1
ATOM   5434 H HD1 . TRP . . 350 ? -22.351 -6.641 23.109 1.00  88.70 0 A 1
ATOM   5435 H HE1 . TRP . . 350 ? -22.460 -6.158 20.582 1.00  88.70 0 A 1
ATOM   5436 H HE3 . TRP . . 350 ? -17.462 -7.484 21.882 1.00  88.70 0 A 1
ATOM   5437 H HZ2 . TRP . . 350 ? -20.643 -5.928 18.381 1.00  88.70 0 A 1
ATOM   5438 H HZ3 . TRP . . 350 ? -16.672 -7.096 19.593 1.00  88.70 0 A 1
ATOM   5439 H HH2 . TRP . . 350 ? -18.255 -6.305 17.817 1.00  88.70 0 A 1
ATOM   5440 N N   . LEU . . 351 ? -17.918 -4.484 23.950 1.00  88.27 0 A 1
ATOM   5441 C CA  . LEU . . 351 ? -17.966 -3.026 23.828 1.00  88.27 0 A 1
ATOM   5442 C C   . LEU . . 351 ? -17.756 -2.530 22.381 1.00  88.27 0 A 1
ATOM   5443 O O   . LEU . . 351 ? -16.637 -2.315 21.911 1.00  88.27 0 A 1
ATOM   5444 C CB  . LEU . . 351 ? -16.976 -2.398 24.823 1.00  88.27 0 A 1
ATOM   5445 C CG  . LEU . . 351 ? -17.337 -0.923 25.074 1.00  88.27 0 A 1
ATOM   5446 C CD1 . LEU . . 351 ? -18.454 -0.771 26.113 1.00  88.27 0 A 1
ATOM   5447 C CD2 . LEU . . 351 ? -16.125 -0.155 25.571 1.00  88.27 0 A 1
ATOM   5448 H H   . LEU . . 351 ? -17.144 -4.972 23.522 1.00  88.27 0 A 1
[truncated: 4,584,488 more chars]
