# Supplementary material for: Interaction with the carboxy-terminal tip of SSB is critical for RecG function in E. coli
Source: Nucleic Acids Res. 2023 Mar 13;51(8):3735–53. doi: 10.1093/nar/gkad162 (PMC10164576; doi:10.1093/nar/gkad162)
Supplement: gkad162_Supplemental_Files [file gkad162_supplemental_files.zip › setuprecg2.xml]

<?xml version="1.0" encoding="UTF-8" standalone="yes"?>
<settings>
  <property class="com.ducret.resultJ.Property" name="">
    <calibration class="com.ducret.resultJ.ImCalibration" fps="1.0" frameInterval="0.0" height="0.0" id="CALIBRATION" info="" pixelDepth="1.0" pixelHeight="1.0" pixelWidth="1.0" timeUnit="sec" unit="pixel" units="" width="0.0" xOrigin="0.0" yOrigin="0.0" yunit="" zOrigin="0.0" zunit=""/>
    <integer id="IMAGE_OPENING_MODE">0</integer>
    <boolean id="CALIBRATION_ACTIVE">false</boolean>
    <boolean id="SET_BINARY">false</boolean>
    <property class="com.ducret.resultJ.Property" id="bacteria" name="bacteria">
      <integer id="IMAGE_OPENING_MODE">0</integer>
      <boolean id="OUTSIDE_OVERLAP">true</boolean>
      <string id="SLICE_MAX">max</string>
      <string id="IMAGE_FILTER_HYPERSTACK"/>
      <string id="IMAGE_NAME_HYPERSTACK">4 1651DUP BF adj.tif</string>
      <boolean id="POSITION_RANGE">false</boolean>
      <string id="CALIBRATION_PIXELSIZE">1</string>
      <string id="THRESHOLD_OUTLIER_FACTOR">0</string>
      <string id="INSIDE_TOLERANCE">0</string>
      <string id="POSITION_MAX">max</string>
      <string id="THRESHOLD_LOCAL_PARAMETER1">0</string>
      <string id="THRESHOLD_LOCAL_PARAMETER2">0</string>
      <string id="SLICE_MIN">1</string>
      <integer id="THRESHOLD_INTERPOLATION_METHOD">1</integer>
      <boolean id="CURRENT_POSITION">false</boolean>
      <boolean id="BIOFORMAT_OPENALL_SERIES">true</boolean>
      <string id="IMAGE_DIRECTORY"/>
      <array class="com.ducret.resultJ.Property" dimension="2" id="morphology" type="">
        <property class="com.ducret.resultJ.Property" index="0" name="">
          <string id="STRAIGHTEN_DILATE">0</string>
          <string id="MAX_WIDTH">2.67</string>
          <boolean id="SHAPE_CONTOUR">false</boolean>
          <string id="MAX_SINUOSITY">2</string>
          <string id="MAX_SYMMETRY_WIDTH">max</string>
          <integer id="SIGNAL_TEXTURE_ANGLE">0</integer>
          <string id="INSIDE_TOLERANCE">0</string>
          <string id="MIN_RANGE_WIDTH">0.5</string>
          <string id="MAX_RANGE_WIDTH">6</string>
          <string id="MIN_CURVATURE">0</string>
          <string id="MAX_AREA">200</string>
          <boolean id="TYPE_DETECTION">false</boolean>
          <color id="REJECTED">255;0;0;255</color>
          <boolean id="DISTANCE">false</boolean>
          <string id="MIN_INTENSITY_AXIS">0</string>
          <color id="CONCENTRIC_AXIS">0;0;0;0</color>
          <string id="OUTSIDE_CRITERIUM"/>
          <boolean id="SIGNAL_TEXTURE_SCALING">true</boolean>
          <boolean id="ORIENTATION_LONGITUDINAL_SIGN">false</boolean>
          <string id="MIN_SLICE_COUNT">0</string>
          <string id="SIGNAL_ZSCORE">2</string>
          <boolean id="SIGNAL_REGION_INTERSECTION">false</boolean>
          <color id="LABEL_COLOR">0;204;0;255</color>
          <boolean id="ASSOCIATION_OPTION">true</boolean>
          <boolean id="ASSOCIATION_RESULT_LIST">false</boolean>
          <string id="OUTSIDE_DISTMAX">0</string>
          <string id="MIN_SYMMETRY_WIDTH">0</string>
          <string id="BOUNDARY_SMOOTH_CUTOFF">0.1</string>
          <boolean id="SHAPE_FIT">true</boolean>
          <string id="MAX_SKELETON_SIZE">max</string>
          <string id="CONTACT_DISTMAX">0</string>
          <color id="LONG_SUBAXIS">0;0;0;0</color>
          <boolean id="STRAIGHTEN">false</boolean>
          <string id="MAX_POLE_COUNT">max</string>
          <string id="AXIS_CORRECTION_TOLERANCE">0</string>
          <integer id="ASSOCIATION_LOCATION_ORIGIN">0</integer>
          <color id="SHORT_AXIS">0;0;0;0</color>
          <boolean id="SIGNAL_REGION_HALF">false</boolean>
          <color id="POLE_1">0;0;0;0</color>
          <color id="POLE_2">0;0;0;0</color>
          <string id="INSIDE_DISTMAX">0</string>
          <boolean id="SIGNAL_TEXTURE">false</boolean>
          <string id="MIN_HOLE_COUNT">0</string>
          <string id="INSIDE_CRITERIUM"/>
          <boolean id="FILTER_ASSOCIATION">false</boolean>
          <boolean id="ASSOCIATION_POLYGON">false</boolean>
          <boolean id="CLUMP">false</boolean>
          <string id="SEGMENTATION_MIN_NBPART">2</string>
          <color id="COLOR_INTERSECTION">0;0;0;0</color>
          <color id="SIDE_2">0;0;0;0</color>
          <string id="MAX_RANGE_ANGULARITY">max</string>
          <color id="SIDE_1">0;0;0;0</color>
          <font id="LABEL_FONT" name="Dialog.plain" size="1" style="0"/>
          <array class="com.ducret.resultJ.Property" dimension="1" id="TYPES" type="">
            <property class="com.ducret.resultJ.Property" index="0" name="">
              <array dimension="5" id="CRITERIUM" type="string">
                <string index="0"/>
                <string index="1"/>
                <string index="2"/>
                <string index="3"/>
                <string index="4"/>
              </array>
              <string id="UNIT">µm</string>
              <boolean id="ACTIVE">true</boolean>
              <integer id="TYPE_MODE">0</integer>
              <integer id="COLOR_LUT_MODE">0</integer>
              <string id="BIN_MAX">100</string>
              <string id="NAME"/>
              <boolean id="ASSOCIATION_DISPLAYED">false</boolean>
              <string id="BIN_PROPERTY"/>
              <integer id="PANEL_MODE">0</integer>
              <array class="java.awt.Color" dimension="5" id="COLOR" type="">
                <color index="0">99;255;0;255</color>
                <color index="1">0;255;0;255</color>
                <color index="2">0;255;0;255</color>
                <color index="3">0;255;0;255</color>
                <color index="4">0;255;0;255</color>
              </array>
              <integer id="COLOR_MODE">0</integer>
              <boolean id="ENABLED">false</boolean>
              <array dimension="5" id="TITLE" type="string">
                <string index="0"/>
                <string index="1"/>
                <string index="2"/>
                <string index="3"/>
                <string index="4"/>
              </array>
              <boolean id="ASSOCIATION">true</boolean>
              <string id="BIN_MIN">0</string>
            </property>
          </array>
          <boolean id="OUTSIDE_EXCLUSIVE">false</boolean>
          <string id="LABEL"/>
          <boolean id="SIGNAL_REGION_MEMBRANE">false</boolean>
          <boolean id="ASSOCIATION_SPACING_LIST">false</boolean>
          <integer id="POLE_MODE">0</integer>
          <integer id="FEATURE_MODE">0</integer>
          <string id="MAX_INTENSITY_AXIS">max</string>
          <boolean id="DISTANCE_LIST">false</boolean>
          <string id="MIN_AREA">0.2</string>
          <string id="NAME"/>
          <string id="POLAR_LOCALISATION">auto</string>
          <boolean id="FEATURE">true</boolean>
          <string id="MAX_SOLIDITY">max</string>
          <color id="MAIN_AXIS">0;0;0;0</color>
          <string id="SIDE_FACTOR">0.9</string>
          <integer id="COLOR_BOUNDARY_STROKE">3</integer>
          <boolean id="ASSOCIATION_LOCATION">true</boolean>
          <integer id="SEGMENTATION_METHOD">1</integer>
          <color id="COLOR_BOUNDARY_RAW">0;0;0;0</color>
          <string id="OUTSIDE_ANGLE_MAX">180</string>
          <string id="MAX_SLICE_COUNT">max</string>
          <boolean id="ASSOCIATION_COVERAGE">false</boolean>
          <string id="BOUNDARY_SMOOTH">1</string>
          <string id="MIN_LENGTH">0.9</string>
          <property class="com.ducret.resultJ.Property" id="TRACKING" name="TRACKING">
            <boolean id="TIME_CORRECTION_ACCELERATION">true</boolean>
            <boolean id="SUBRUN_RESULT">false</boolean>
            <color id="TRAJECTORY_COLOR_DEFAULT">0;255;0;255</color>
            <string id="LINEAGE_DELTAY_MAX">max</string>
            <color id="TRAJECTORY_COLOR_ROTATING">255;255;0;255</color>
            <string id="SUBRUN_DISPLACEMENT_DIRECTION_MIN">0</string>
            <integer id="TIME_MARK_SIZE">1</integer>
            <boolean id="LINEAGE_DIVISION_RESULT">false</boolean>
            <string id="LINEAGE_DELTAY_MIN">0</string>
            <string id="ACCELERATION_MIN">0.02</string>
            <string id="LIFESPAN_MAX">max</string>
            <string id="SUBRUN_DELTA_PRE_EVENT">5</string>
            <boolean id="TYPE_DETECTION">false</boolean>
            <integer id="LINEAGE_MODE">0</integer>
            <string id="REVERSION_DIRECTION_MIN">0</string>
            <string id="LINEAGE_DIST_MAX">1</string>
            <boolean id="TIME_CORRECTION">true</boolean>
            <integer id="TRACKING_COORDINATE_MODE">0</integer>
            <boolean id="TYPE_DISPLACEMENT_ADVANCED">false</boolean>
            <boolean id="SUBRUN_ROTATION_DIRECTION">false</boolean>
            <string id="INTENSITY_MAX">max</string>
            <boolean id="TYPE_DISPLACEMENT_MSD_RESULT">false</boolean>
            <integer id="TRAJECTORY_MODE">0</integer>
            <boolean id="SUBRUN_DISPLACEMENT_DIRECTION">false</boolean>
            <color id="TIME_LABEL_COLOR">0;0;0;0</color>
            <color id="TRAJECTORY_COLOR_DIFFUSING">0;0;255;255</color>
            <string id="TIME_LABEL"/>
            <boolean id="SUBRUN_DISPLACEMENT_DISTANCE">false</boolean>
            <integer id="SUBRUN_MODE">0</integer>
            <string id="SUBRUN_LIFESPAN_MAX">max</string>
            <boolean id="TIME_CORRECTION_INTENSITY">true</boolean>
            <string id="ROTATION_MIN">0.2</string>
            <color id="VECTOR_VELOCITY">0;0;0;0</color>
            <integer id="TRACKING_MODE">0</integer>
            <boolean id="MOTION_DESCRIPTORS">false</boolean>
            <font id="TIME_LABEL_FONT" name="Dialog.plain" size="1" style="0"/>
            <string id="TIME_POLARITY_OFFSET">0</string>
            <boolean id="TIME_ANALYSIS">false</boolean>
            <integer id="TIME_POLARITY_MODE">0</integer>
            <string id="INTENSITY_MIN">0</string>
            <string id="DIST_MOVING_THRESHOLD">1</string>
            <string id="SUBRUN_DISPLACEMENT_DIRECTION_MAX">45</string>
            <string id="SUBRUN_LIFESPAN_MIN">1</string>
            <boolean id="LINEAGE">false</boolean>
            <string id="SUBRUN_PROPERTY_RATIO_MAX">1</string>
            <integer id="TIME_FILTER_TYPE">0</integer>
            <boolean id="SUBRUN_DETECTION">false</boolean>
            <string id="TIME_DIVISION_DELTA">2</string>
            <boolean id="TYPE_DISPLACEMENT_ADVANCED_CENTER">false</boolean>
            <string id="SUBRUN_DISPLACEMENT_THRESHOLD">default</string>
            <string id="SUBRUN_PROPERTY_RATIO_MIN">1</string>
            <color id="CURVATURE">0;0;0;0</color>
            <boolean id="REVERSION_DETECTION">false</boolean>
            <boolean id="SUBRUN_LIFESPAN_FILTER">false</boolean>
            <boolean id="TIME_CORRECTION_ANGLE">true</boolean>
            <boolean id="TIME_CORRECTION_AREA">true</boolean>
            <boolean id="TIME_FILTER">false</boolean>
            <boolean id="TIMEFLAG">false</boolean>
            <boolean id="REVERSION_LIST">false</boolean>
            <string id="TIME_CORRECTION_DELTA">2</string>
            <string id="LIFESPAN_MIN">0</string>
            <integer id="SUBRUN_PROPERTY_FILTER">0</integer>
            <array dimension="1" id="OCCURENCE" type="integer">
              <integer index="0">0</integer>
            </array>
            <integer id="REVERSION_DISTANCE_MODE">0</integer>
            <boolean id="TYPE_DISPLACEMENT">false</boolean>
            <string id="REVERSION_DIRECTION_MAX">30</string>
            <integer id="TRAJECTORY_COLOR_TYPE">0</integer>
            <string id="TIME_DIVISION_DISTANCE">2</string>
            <boolean id="SUBRUN_ROTATION_DISTANCE">false</boolean>
            <boolean id="ASSOCIATION_DISPLAYED">false</boolean>
            <string id="MOVING_MIN">auto</string>
            <string id="TIME_FILTER_DELTA">2</string>
            <string id="TYPE_DISPLACEMENT_MSD_MAXLAG">20</string>
            <boolean id="SUBRUN_DEBUG">false</boolean>
            <boolean id="ASSOCIATION">true</boolean>
            <string id="LINEAGE_DELTAX_MIN">0</string>
            <string id="PROPERTIES"/>
            <color id="TRAJECTORY_COLOR_MIXED">255;0;255;255</color>
            <string id="START_MAX">max</string>
            <string id="REVERSION_DISTANCE_THRESHOLD">default</string>
            <color id="VECTOR_ACCELERATION">0;0;0;0</color>
            <boolean id="RELATIVE_FILTER">true</boolean>
            <color id="TRAJECTORY_COLOR_MOVING">255;200;0;255</color>
            <array class="com.ducret.resultJ.Property" dimension="1" id="TYPES" type="">
              <property class="com.ducret.resultJ.Property" index="0" name="">
                <array dimension="5" id="CRITERIUM" type="string">
                  <string index="0"/>
                  <string index="1"/>
                  <string index="2"/>
                  <string index="3"/>
                  <string index="4"/>
                </array>
                <string id="UNIT">µm</string>
                <boolean id="ACTIVE">true</boolean>
                <integer id="TYPE_MODE">0</integer>
                <integer id="COLOR_LUT_MODE">0</integer>
                <string id="BIN_MAX">100</string>
                <string id="NAME"/>
                <boolean id="ASSOCIATION_DISPLAYED">false</boolean>
                <string id="BIN_PROPERTY"/>
                <integer id="PANEL_MODE">0</integer>
                <array class="java.awt.Color" dimension="5" id="COLOR" type="">
                  <color index="0">0;255;0;255</color>
                  <color index="1">0;255;0;255</color>
                  <color index="2">0;255;0;255</color>
                  <color index="3">0;255;0;255</color>
                  <color index="4">0;255;0;255</color>
                </array>
                <integer id="COLOR_MODE">0</integer>
                <boolean id="ENABLED">false</boolean>
                <array dimension="5" id="TITLE" type="string">
                  <string index="0"/>
                  <string index="1"/>
                  <string index="2"/>
                  <string index="3"/>
                  <string index="4"/>
                </array>
                <boolean id="ASSOCIATION">true</boolean>
                <string id="BIN_MIN">0</string>
              </property>
            </array>
            <string id="FILTER_CRITERIUM"/>
            <color id="LINEAGE_LINKER_COLOR">0;255;255;255</color>
            <color id="TRAJECTORY_LINKER">0;0;0;0</color>
            <array class="java.awt.Color" dimension="1" id="COLOR" type="">
              <color index="0">0;255;0;255</color>
            </array>
            <boolean id="TIME_POLARITY">true</boolean>
            <boolean id="SUBRUN_ROTATION">false</boolean>
            <property class="com.ducret.resultJ.Property" id="FLAGS" name="FLAGS">
              <boolean id="ASSOCIATION_DISPLAYED">false</boolean>
              <array dimension="1" id="CRITERIUM" type="string">
                <string index="0"/>
              </array>
              <array dimension="1" id="LIFESPAN" type="integer">
                <integer index="0">0</integer>
              </array>
              <string id="UNIT">µm</string>
              <boolean id="ACTIVE">true</boolean>
              <array class="java.awt.Color" dimension="1" id="COLOR" type="">
                <color index="0">0;255;0;255</color>
              </array>
              <array dimension="1" id="OCCURENCE" type="integer">
                <integer index="0">0</integer>
              </array>
              <boolean id="ENABLED">false</boolean>
              <array dimension="1" id="TITLE" type="string">
                <string index="0"/>
              </array>
              <boolean id="ASSOCIATION">true</boolean>
            </property>
            <string id="LINEAGE_DELTAX_MAX">max</string>
            <array dimension="1" id="LIFESPAN" type="integer">
              <integer index="0">0</integer>
            </array>
            <string id="UNIT">µm</string>
            <string id="SUBRUN_PROPERTY_NAME"/>
            <string id="SUBRUN_DELTA_POST_EVENT">5</string>
            <string id="TIME_CORRECTION_DISTANCE">2</string>
            <boolean id="TYPE_BEHAVIOR">false</boolean>
            <string id="NAME"/>
            <color id="TRAJECTORY_COLOR_DIFFUSING_CONFINED">0;255;255;255</color>
            <color id="REVERSION_COLOR">0;0;255;255</color>
            <string id="TIME_POLARITY_TOLERANCE">0</string>
            <boolean id="TIME_CORRECTION_OVERLAP">false</boolean>
            <string id="END_MIN">0</string>
            <array dimension="1" id="CRITERIUM" type="string">
              <string index="0"/>
            </array>
            <string id="ROTATION_MAX">pi</string>
            <boolean id="ACTIVE">false</boolean>
            <boolean id="TIME_MODIFICATION">false</boolean>
            <string id="ANGLE_MAX">180</string>
            <string id="DIST_MAX">2</string>
            <string id="END_MAX">max</string>
            <boolean id="SUBRUN_RECURSIVE">false</boolean>
            <boolean id="SUBRUN_PROPERTY">false</boolean>
            <string id="ANGLE_MIN">0</string>
            <boolean id="TIME_DIVISION">false</boolean>
            <boolean id="SUBRUN_DISPLACEMENT">false</boolean>
            <color id="TRAJECTORY_COLOR_NOT_MOVING">255;255;255;255</color>
            <boolean id="TIME_OPTIONS">true</boolean>
            <string id="CONFINEMENT_MAX">15</string>
            <string id="AREA_MIN">0</string>
            <color id="TRAJECTORY_COLOR">0;255;0;255</color>
            <string id="ACCELERATION_MAX">4</string>
            <string id="SUBRUN_PROPERTY_FILTER_SIZE">1</string>
            <color id="TRAJECTORY_COLOR_MOVING_CONFINED">255;255;0;255</color>
            <string id="START_MIN">0</string>
            <string id="CONFINEMENT_MIN">1</string>
            <string id="AREA_MAX">max</string>
            <integer id="SUBRUN_DISPLACEMENT_MODE">0</integer>
            <boolean id="ENABLED">false</boolean>
            <array dimension="1" id="TITLE" type="string">
              <string index="0"/>
            </array>
            <boolean id="TYPE_DISPLACEMENT_MSD">false</boolean>
            <string id="DIST_MIN">0</string>
          </property>
          <boolean id="INSIDE_OVERLAP">false</boolean>
          <integer id="SIGNAL_REGION_MEMBRANE_MODE">0</integer>
          <color id="BOND">102;178;255;100</color>
          <integer id="ASSOCIATION_INDEX">0</integer>
          <string id="MAX_ANGULARITY">0.77</string>
          <boolean id="BOUNDARY_FITSPLINE">false</boolean>
          <boolean id="ASSOCIATION_DISTANCE">false</boolean>
          <boolean id="EDGE_CORRECTION_DEBUG">false</boolean>
          <integer id="BOUNDARY_SMOOTH_MODE">0</integer>
          <string id="FEATURE_MIN_POSITION">0</string>
          <boolean id="CONTACT_DISTANCE">false</boolean>
          <string id="MIN_ZSCORE">0</string>
          <color id="LONG_AXIS">255;200;0;255</color>
          <string id="MIN_RANGE_ANGULARITY">0</string>
          <boolean id="EDGE_CORRECTION_PROCESS">true</boolean>
          <color id="CONTACT_COLOR">0;0;0;0</color>
          <string id="MIN_VARIATION_WIDTH">0</string>
          <integer id="FEATURE_TYPE">0</integer>
          <string id="MIN_SINUOSITY">0</string>
          <string id="FEATURE_TOLERANCE">0.1</string>
          <boolean id="SIGNAL_REGION_POLE">false</boolean>
          <boolean id="SECTION">false</boolean>
          <string id="MIDCELL_LOCALISATION">auto</string>
          <array class="com.ducret.resultJ.Property" dimension="2" id="PROFILES" type="">
            <property class="com.ducret.resultJ.Property" index="0" name="">
              <string id="UNIT">p</string>
              <boolean id="ACTIVE">true</boolean>
              <boolean id="PLOT">true</boolean>
              <string id="RESOLUTION">auto</string>
              <boolean id="WIDTH">true</boolean>
              <boolean id="OPTIONS">true</boolean>
              <string id="NAME"/>
              <boolean id="ASSOCIATION_DISPLAYED">false</boolean>
              <integer id="PANEL_MODE">0</integer>
              <string id="EXPANSION">0</string>
              <boolean id="CURVATURE">false</boolean>
              <boolean id="PLOT_RAW">false</boolean>
              <string id="OFFSET">0</string>
              <boolean id="PLOT_BOUNDARY">false</boolean>
              <boolean id="ENABLED">true</boolean>
              <integer id="INDEX">0</integer>
              <string id="CURVATURE_DELTA">2</string>
              <boolean id="ASSOCIATION">true</boolean>
              <string id="THICKNESS">auto</string>
              <integer id="PLOT_MODE">0</integer>
            </property>
            <property class="com.ducret.resultJ.Property" index="1" name="">
              <string id="UNIT">p</string>
              <boolean id="ACTIVE">true</boolean>
              <boolean id="PLOT">true</boolean>
              <string id="RESOLUTION">auto</string>
              <boolean id="WIDTH">false</boolean>
              <boolean id="OPTIONS">true</boolean>
              <string id="NAME"/>
              <boolean id="ASSOCIATION_DISPLAYED">false</boolean>
              <integer id="PANEL_MODE">0</integer>
              <string id="EXPANSION">0</string>
              <boolean id="CURVATURE">false</boolean>
              <boolean id="PLOT_RAW">false</boolean>
              <string id="OFFSET">0</string>
              <boolean id="PLOT_BOUNDARY">false</boolean>
              <boolean id="ENABLED">true</boolean>
              <integer id="INDEX">1</integer>
              <string id="CURVATURE_DELTA">2</string>
              <boolean id="ASSOCIATION">true</boolean>
              <string id="THICKNESS">0.1</string>
              <integer id="PLOT_MODE">0</integer>
            </property>
          </array>
          <string id="MAX_HOLE_COUNT">max</string>
          <boolean id="OUTSIDE_OVERLAP">true</boolean>
          <string id="MIN_JUNCTION_COUNT">0</string>
          <string id="FEATURE_SOURCE">Width</string>
          <string id="POLE_FACTOR">1.3</string>
          <integer id="INTERPOLATION_WIDTHMODE">1</integer>
          <string id="AREA_CUTOFF">1000</string>
          <string id="SIGNAL_TEXTURE_STEP">1</string>
          <integer id="PANEL_MODE">0</integer>
          <string id="INTERPOLATION_WIDTH">5</string>
          <integer id="FEATURE_MODE_POSITION">0</integer>
          <boolean id="SIGNAL_REGION_BODY">false</boolean>
          <boolean id="SIGNAL_REGION">false</boolean>
          <string id="MAX_FEATURE_COUNT">max</string>
          <string id="ORIENTATION_LONGITUDINAL"/>
          <string id="MAX_ZSCORE">max</string>
          <string id="SIGNAL_RESOLUTION">0.5</string>
          <string id="MIN_VARIATION_ANGULARITY">0</string>
          <boolean id="OPTION">true</boolean>
          <string id="MIN_POLE_COUNT">0</string>
          <color id="DISTANCE_COLOR">0;0;0;0</color>
          <string id="AXIS_CORRECTION_WIDTH">2</string>
          <boolean id="AXIS_CORRECTION">false</boolean>
          <integer id="ASSOCIATION_RESULT_MODE">0</integer>
          <boolean id="SHAPE">true</boolean>
          <string id="NB_LIMIT">10000</string>
          <string id="SIGNAL_REGION_MEMBRANE_THICKNESS">0.5</string>
          <boolean id="ORIENTATION">false</boolean>
          <string id="NB_MAX_ASSOCIATION_PROPERTY"/>
          <string id="AXIS_CORRECTION_SMOOTH">1</string>
          <boolean id="ASSOCIATION_SPACING">false</boolean>
          <integer id="INSIDE_MODE">0</integer>
          <boolean id="OUTSIDE_ASSOCIATION">false</boolean>
          <string id="EDGE_CORRECTION_THICKNESS">10</string>
          <boolean id="SIGNAL_TEXTURE_SYMETRY">false</boolean>
          <string id="SEGMENTATION_NB_ITERATION">10</string>
          <boolean id="ASSOCIATION_SET_CENTER">false</boolean>
          <boolean id="SIGNAL_REGION_SIDE">false</boolean>
          <string id="AXIS_RESOLUTION">4</string>
          <string id="MIN_ANGULARITY">0</string>
          <boolean id="AXIS_SIMPLIFICATION">true</boolean>
          <boolean id="SIGNAL">true</boolean>
          <integer id="SEGMENTATION_MODE">1</integer>
          <string id="BOUNDARY_RESOLUTION">2</string>
          <string id="MIN_FEATURE_COUNT">0</string>
          <string id="MAX_VARIATION_ANGULARITY">1.1</string>
          <color id="COLOR_INNER">0;0;0;0</color>
          <array class="com.ducret.resultJ.Property" dimension="1" id="FEATURES" type="">
            <property class="com.ducret.resultJ.Property" index="0" name="">
              <color id="FEATURE_PROFILE_CHANNEL_COLOR_2">0;0;0;0</color>
              <color id="FEATURE_PROFILE_CHANNEL_COLOR_1">0;0;0;0</color>
              <color id="FEATURE_PROFILE_CHANNEL_COLOR_0">0;0;0;0</color>
              <array class="com.ducret.resultJ.Property" dimension="1" id="PROFILES" type="">
                <property class="com.ducret.resultJ.Property" index="0" name="">
                  <string id="UNIT">p</string>
                  <boolean id="ACTIVE">true</boolean>
                  <boolean id="PLOT">true</boolean>
                  <string id="RESOLUTION">auto</string>
                  <boolean id="WIDTH">false</boolean>
                  <boolean id="OPTIONS">true</boolean>
                  <string id="NAME"/>
                  <boolean id="ASSOCIATION_DISPLAYED">false</boolean>
                  <integer id="PANEL_MODE">0</integer>
                  <string id="EXPANSION">0</string>
                  <boolean id="CURVATURE">false</boolean>
                  <boolean id="PLOT_RAW">false</boolean>
                  <string id="OFFSET">0</string>
                  <boolean id="PLOT_BOUNDARY">false</boolean>
                  <boolean id="ENABLED">false</boolean>
                  <integer id="INDEX">0</integer>
                  <string id="CURVATURE_DELTA">2</string>
                  <boolean id="ASSOCIATION">true</boolean>
                  <string id="THICKNESS">auto</string>
                  <integer id="PLOT_MODE">0</integer>
                </property>
              </array>
              <string id="STRAIGHTEN_DILATE">0</string>
              <color id="FEATURE_PROFILE_CHANNEL_COLOR_5">0;0;0;0</color>
              <string id="MAX_WIDTH">max</string>
              <color id="FEATURE_PROFILE_CHANNEL_COLOR_4">0;0;0;0</color>
              <boolean id="SHAPE_CONTOUR">false</boolean>
              <color id="FEATURE_PROFILE_CHANNEL_COLOR_3">0;0;0;0</color>
              <boolean id="OUTSIDE_OVERLAP">true</boolean>
              <integer id="COLOCALIZATION_MODE">0</integer>
              <integer id="SIGNAL_TEXTURE_ANGLE">0</integer>
              <string id="FEATURE_SOURCE">Width</string>
              <string id="FEATURE_PROFILE_THICKNESS">0</string>
              <string id="SIGNAL_TEXTURE_STEP">1</string>
              <string id="GAUSSIAN_FIT_ITERATION">1000</string>
              <string id="INSIDE_TOLERANCE">max</string>
              <integer id="PANEL_MODE">0</integer>
              <boolean id="GAUSSIAN_FIT_WARNING">false</boolean>
              <integer id="FEATURE_MODE_POSITION">0</integer>
              <string id="MAX_AREA">max</string>
              <boolean id="TYPE_DETECTION">false</boolean>
              <boolean id="SIGNAL_REGION_BODY">false</boolean>
              <boolean id="SIGNAL_REGION">false</boolean>
              <color id="REJECTED">255;0;0;255</color>
              <boolean id="SEGMENTATION_AXIS">true</boolean>
              <string id="PEAK_FIT_FACTOR">2</string>
              <string id="SIGNAL_RESOLUTION">1</string>
              <string id="MAX_ZSCORE">max</string>
              <boolean id="OPTION">true</boolean>
              <float id="FEATURE_THRESHOLD_OFFSET">0.0</float>
              <string id="MIN_RELATIVE_POSITION">0</string>
              <integer id="PEAK_FIT_MODE">0</integer>
              <string id="OUTSIDE_CRITERIUM"/>
              <boolean id="SIGNAL_TEXTURE_SCALING">true</boolean>
              <string id="SIGNAL_ZSCORE">2</string>
              <boolean id="SIGNAL_REGION_INTERSECTION">false</boolean>
              <string id="GAUSSIAN_FIT_AMPLITUDE_MIN">0</string>
              <integer id="ASSOCIATION_RESULT_MODE">0</integer>
              <float id="FEATURE_ZSCORE">2.0</float>
              <string id="MIN_RATIO">0</string>
              <string id="FEATURE_PROFILE_DILATE">0</string>
              <boolean id="SHAPE">true</boolean>
              <integer id="SOURCE_INDEX">0</integer>
              <color id="LABEL_COLOR">0;0;0;0</color>
              <boolean id="GAUSSIAN_FIT_OPTIMIZATION">false</boolean>
              <integer id="COLOCALIZATION_INDEX">0</integer>
              <string id="SIGNAL_REGION_MEMBRANE_THICKNESS">0.5</string>
              <boolean id="PEAK_FIT">false</boolean>
              <boolean id="COLOCALIZATION">false</boolean>
              <boolean id="ASSOCIATION_OPTION">true</boolean>
              <boolean id="ASSOCIATION_RESULT_LIST">false</boolean>
              <string id="OUTSIDE_DISTMAX">0</string>
              <string id="NB_MAX_ASSOCIATION_PROPERTY"/>
              <string id="GAUSSIAN_FIT_AMPLITUDE_MAX">max</string>
              <boolean id="ASSOCIATION_SPACING">false</boolean>
              <integer id="INSIDE_MODE">0</integer>
              <string id="COLOCALIZATION_THRESHOLD">0</string>
              <boolean id="OUTSIDE_ASSOCIATION">false</boolean>
              <float id="FEATURE_OFFSET">0.0</float>
              <string id="GAUSSIAN_FIT_RADIUS">2</string>
              <boolean id="SIGNAL_TEXTURE_SYMETRY">false</boolean>
              <string id="MIN_GAUSSIAN_FWHM">0</string>
              <integer id="GAUSSIAN_FIT_METHOD">1</integer>
              <boolean id="ASSOCIATION_SET_CENTER">false</boolean>
              <boolean id="STRAIGHTEN">false</boolean>
              <boolean id="SIGNAL_REGION_SIDE">false</boolean>
              <string id="FEATURE_MIN_DELTA">0</string>
              <integer id="ASSOCIATION_LOCATION_ORIGIN">0</integer>
              <boolean id="GAUSSIAN_FIT">false</boolean>
              <integer id="FEATURE_PROFILE_METHOD">0</integer>
              <boolean id="SIGNAL">false</boolean>
              <string id="FILTER_SIZE">1</string>
              <boolean id="FEATURE_PROFILE_BOUNDARY">true</boolean>
              <boolean id="SIGNAL_REGION_HALF">false</boolean>
              <string id="MAX_GAUSSIAN_R2">max</string>
              <string id="INSIDE_DISTMAX">0</string>
              <boolean id="SIGNAL_TEXTURE">false</boolean>
              <string id="GAUSSIAN_FIT_THRESHOLD_DISTANCE">2</string>
              <float id="FEATURE_TOLERANCE_MAXIMA">1000.0</float>
              <boolean id="ASSOCIATION_DISPLAYED">false</boolean>
              <string id="INSIDE_CRITERIUM"/>
              <integer id="FEATURE_THRESHOLD_METHOD_INDEX">0</integer>
              <boolean id="SIGNAL_CORRELATION">false</boolean>
              <boolean id="FILTER_ASSOCIATION">false</boolean>
              <boolean id="FEATURE_PROFILE_INTERSECTION">false</boolean>
              <integer id="FEATURE_PROFILE_FILTER">1</integer>
              <string id="FEATURE_PROFILE_CURVATURE_DELTA">2</string>
              <boolean id="ASSOCIATION_POLYGON">false</boolean>
              <integer id="FEATURE_THRESHOLD_MODE">0</integer>
              <boolean id="ASSOCIATION">true</boolean>
              <integer id="NB_MAX_ASSOCIATION_MODE">0</integer>
              <boolean id="OUTSIDE_BEZIER_LINK">false</boolean>
              <string id="MIN_GAUSSIAN_R2">0</string>
              <boolean id="LOCALISATION">true</boolean>
              <integer id="FEATURE_METHOD">0</integer>
              <font id="LABEL_FONT" name="Dialog.plain" size="1" style="0"/>
              <string id="MIN_GAUSSIAN_AMPLITUDE">0</string>
              <array class="com.ducret.resultJ.Property" dimension="1" id="TYPES" type="">
                <property class="com.ducret.resultJ.Property" index="0" name="">
                  <array dimension="5" id="CRITERIUM" type="string">
                    <string index="0"/>
                    <string index="1"/>
                    <string index="2"/>
                    <string index="3"/>
                    <string index="4"/>
                  </array>
                  <string id="UNIT">µm</string>
                  <boolean id="ACTIVE">true</boolean>
                  <integer id="TYPE_MODE">0</integer>
                  <integer id="COLOR_LUT_MODE">0</integer>
                  <string id="BIN_MAX">100</string>
                  <string id="NAME"/>
                  <boolean id="ASSOCIATION_DISPLAYED">false</boolean>
                  <string id="BIN_PROPERTY"/>
                  <integer id="PANEL_MODE">0</integer>
                  <array class="java.awt.Color" dimension="5" id="COLOR" type="">
                    <color index="0">255;153;255;255</color>
                    <color index="1">0;255;0;255</color>
                    <color index="2">0;255;0;255</color>
                    <color index="3">0;255;0;255</color>
                    <color index="4">0;255;0;255</color>
                  </array>
                  <integer id="COLOR_MODE">0</integer>
                  <boolean id="ENABLED">false</boolean>
                  <array dimension="5" id="TITLE" type="string">
                    <string index="0"/>
                    <string index="1"/>
                    <string index="2"/>
                    <string index="3"/>
                    <string index="4"/>
                  </array>
                  <boolean id="ASSOCIATION">true</boolean>
                  <string id="BIN_MIN">0</string>
                </property>
              </array>
              <string id="MAX_RATIO">max</string>
              <boolean id="INSIDE_EXCLUSIVE">true</boolean>
              <boolean id="OUTSIDE_EXCLUSIVE">false</boolean>
              <integer id="OUTSIDE_MODE">0</integer>
              <string id="LABEL"/>
              <integer id="ASSOCIATION_SPACING_MODE">0</integer>
              <string id="FEATURE_THRESHOLD_METHOD">Default</string>
              <string id="OUTSIDE_BEZIER_FACTOR">1</string>
              <string id="NB_MAX_ASSOCIATION">1</string>
              <boolean id="SIGNAL_REGION_MEMBRANE">false</boolean>
              <boolean id="ASSOCIATION_SPACING_LIST">false</boolean>
              <integer id="FEATURE_MODE">0</integer>
              <string id="MIN_INTENSITY">0</string>
              <boolean id="FEATURE_CHART">false</boolean>
              <string id="MIN_WIDTH">0</string>
              <string id="CRITERIA"/>
              <string id="FEATURE_PROFILE_DERIVATIVE_DELTA">2</string>
              <string id="UNIT">µm</string>
              <string id="ASSOCIATION_NAME">Bacteria</string>
              <integer id="FILTER_TYPE">0</integer>
              <string id="MIN_AREA">0</string>
              <string id="MAX_LENGTH">max</string>
              <string id="NAME"/>
              <string id="GAUSSIAN_FIT_THRESHOLD">0</string>
              <string id="POLAR_LOCALISATION">auto</string>
              <string id="MAX_GAUSSIAN_AMPLITUDE">max</string>
              <boolean id="SEGMENTATION">false</boolean>
              <string id="SEGMENTATION_THICKNESS">0.1</string>
              <integer id="COLOR_BOUNDARY_STROKE">0</integer>
              <string id="FEATURE_PROFILE_CHANNEL_FACTOR_5">1</string>
              <boolean id="SIGNAL_RAW">false</boolean>
              <boolean id="ASSOCIATION_LOCATION">true</boolean>
              <string id="MAX_GAUSSIAN_FWHM">max</string>
              <boolean id="ACTIVE">true</boolean>
              <string id="FILTER_OPTION">0</string>
              <string id="FEATURE_MIN_THRESHOLD">0</string>
              <string id="OUTSIDE_ANGLE_MAX">180</string>
              <string id="FEATURE_MODE_LABEL">Normal</string>
              <boolean id="ASSOCIATION_COVERAGE">false</boolean>
              <boolean id="PROFILE">false</boolean>
              <string id="INSIDE_ZSCORE">0</string>
              <string id="MIN_LENGTH">0</string>
              <integer id="FEATURE_POSITION_TYPE">0</integer>
              <property class="com.ducret.resultJ.Property" id="TRACKING" name="TRACKING">
                <boolean id="TIME_CORRECTION_ACCELERATION">true</boolean>
                <boolean id="SUBRUN_RESULT">false</boolean>
                <color id="TRAJECTORY_COLOR_DEFAULT">0;255;0;255</color>
                <string id="LINEAGE_DELTAY_MAX">max</string>
                <color id="TRAJECTORY_COLOR_ROTATING">255;255;0;255</color>
                <string id="SUBRUN_DISPLACEMENT_DIRECTION_MIN">0</string>
                <integer id="TIME_MARK_SIZE">1</integer>
                <boolean id="LINEAGE_DIVISION_RESULT">false</boolean>
                <string id="LINEAGE_DELTAY_MIN">0</string>
                <string id="ACCELERATION_MIN">0.02</string>
                <string id="LIFESPAN_MAX">max</string>
                <string id="SUBRUN_DELTA_PRE_EVENT">5</string>
                <boolean id="TYPE_DETECTION">false</boolean>
                <integer id="LINEAGE_MODE">0</integer>
                <string id="REVERSION_DIRECTION_MIN">0</string>
                <string id="LINEAGE_DIST_MAX">1</string>
                <boolean id="TIME_CORRECTION">true</boolean>
                <integer id="TRACKING_COORDINATE_MODE">0</integer>
                <boolean id="TYPE_DISPLACEMENT_ADVANCED">false</boolean>
                <boolean id="SUBRUN_ROTATION_DIRECTION">false</boolean>
                <string id="INTENSITY_MAX">max</string>
                <boolean id="TYPE_DISPLACEMENT_MSD_RESULT">false</boolean>
                <integer id="TRAJECTORY_MODE">0</integer>
                <boolean id="SUBRUN_DISPLACEMENT_DIRECTION">false</boolean>
                <color id="TIME_LABEL_COLOR">0;0;0;0</color>
                <color id="TRAJECTORY_COLOR_DIFFUSING">0;0;255;255</color>
                <string id="TIME_LABEL"/>
                <boolean id="SUBRUN_DISPLACEMENT_DISTANCE">false</boolean>
                <integer id="SUBRUN_MODE">0</integer>
                <string id="SUBRUN_LIFESPAN_MAX">max</string>
                <boolean id="TIME_CORRECTION_INTENSITY">true</boolean>
                <string id="ROTATION_MIN">0.2</string>
                <color id="VECTOR_VELOCITY">0;0;0;0</color>
                <integer id="TRACKING_MODE">0</integer>
                <boolean id="MOTION_DESCRIPTORS">false</boolean>
                <font id="TIME_LABEL_FONT" name="Dialog.plain" size="1" style="0"/>
                <string id="TIME_POLARITY_OFFSET">0</string>
                <boolean id="TIME_ANALYSIS">false</boolean>
                <integer id="TIME_POLARITY_MODE">0</integer>
                <string id="INTENSITY_MIN">0</string>
                <string id="DIST_MOVING_THRESHOLD">1</string>
                <string id="SUBRUN_DISPLACEMENT_DIRECTION_MAX">45</string>
                <string id="SUBRUN_LIFESPAN_MIN">1</string>
                <boolean id="LINEAGE">false</boolean>
                <string id="SUBRUN_PROPERTY_RATIO_MAX">1</string>
                <integer id="TIME_FILTER_TYPE">0</integer>
                <boolean id="SUBRUN_DETECTION">false</boolean>
                <string id="TIME_DIVISION_DELTA">2</string>
                <boolean id="TYPE_DISPLACEMENT_ADVANCED_CENTER">false</boolean>
                <string id="SUBRUN_DISPLACEMENT_THRESHOLD">default</string>
                <string id="SUBRUN_PROPERTY_RATIO_MIN">1</string>
                <color id="CURVATURE">0;0;0;0</color>
                <boolean id="REVERSION_DETECTION">false</boolean>
                <boolean id="SUBRUN_LIFESPAN_FILTER">false</boolean>
                <boolean id="TIME_CORRECTION_ANGLE">true</boolean>
                <boolean id="TIME_CORRECTION_AREA">true</boolean>
                <boolean id="TIME_FILTER">false</boolean>
                <boolean id="TIMEFLAG">false</boolean>
                <boolean id="REVERSION_LIST">false</boolean>
                <string id="TIME_CORRECTION_DELTA">2</string>
                <string id="LIFESPAN_MIN">0</string>
                <integer id="SUBRUN_PROPERTY_FILTER">0</integer>
                <array dimension="1" id="OCCURENCE" type="integer">
                  <integer index="0">0</integer>
                </array>
                <integer id="REVERSION_DISTANCE_MODE">0</integer>
                <boolean id="TYPE_DISPLACEMENT">false</boolean>
                <string id="REVERSION_DIRECTION_MAX">30</string>
                <integer id="TRAJECTORY_COLOR_TYPE">0</integer>
                <string id="TIME_DIVISION_DISTANCE">2</string>
                <boolean id="SUBRUN_ROTATION_DISTANCE">false</boolean>
                <boolean id="ASSOCIATION_DISPLAYED">false</boolean>
                <string id="MOVING_MIN">auto</string>
                <string id="TIME_FILTER_DELTA">2</string>
                <string id="TYPE_DISPLACEMENT_MSD_MAXLAG">20</string>
                <boolean id="SUBRUN_DEBUG">false</boolean>
                <boolean id="ASSOCIATION">true</boolean>
                <string id="LINEAGE_DELTAX_MIN">0</string>
                <string id="PROPERTIES"/>
                <color id="TRAJECTORY_COLOR_MIXED">255;0;255;255</color>
                <string id="START_MAX">max</string>
                <string id="REVERSION_DISTANCE_THRESHOLD">default</string>
                <color id="VECTOR_ACCELERATION">0;0;0;0</color>
                <boolean id="RELATIVE_FILTER">true</boolean>
                <color id="TRAJECTORY_COLOR_MOVING">255;200;0;255</color>
                <array class="com.ducret.resultJ.Property" dimension="1" id="TYPES" type="">
                  <property class="com.ducret.resultJ.Property" index="0" name="">
                    <array dimension="5" id="CRITERIUM" type="string">
                      <string index="0"/>
                      <string index="1"/>
                      <string index="2"/>
                      <string index="3"/>
                      <string index="4"/>
                    </array>
                    <string id="UNIT">µm</string>
                    <boolean id="ACTIVE">true</boolean>
                    <integer id="TYPE_MODE">0</integer>
                    <integer id="COLOR_LUT_MODE">0</integer>
                    <string id="BIN_MAX">100</string>
                    <string id="NAME"/>
                    <boolean id="ASSOCIATION_DISPLAYED">false</boolean>
                    <string id="BIN_PROPERTY"/>
                    <integer id="PANEL_MODE">0</integer>
                    <array class="java.awt.Color" dimension="5" id="COLOR" type="">
                      <color index="0">255;153;255;255</color>
                      <color index="1">0;255;0;255</color>
                      <color index="2">0;255;0;255</color>
                      <color index="3">0;255;0;255</color>
                      <color index="4">0;255;0;255</color>
                    </array>
                    <integer id="COLOR_MODE">0</integer>
                    <boolean id="ENABLED">false</boolean>
                    <array dimension="5" id="TITLE" type="string">
                      <string index="0"/>
                      <string index="1"/>
                      <string index="2"/>
                      <string index="3"/>
                      <string index="4"/>
                    </array>
                    <boolean id="ASSOCIATION">true</boolean>
                    <string id="BIN_MIN">0</string>
                  </property>
                </array>
                <string id="FILTER_CRITERIUM"/>
                <color id="LINEAGE_LINKER_COLOR">0;255;255;255</color>
                <color id="TRAJECTORY_LINKER">0;0;0;0</color>
                <array class="java.awt.Color" dimension="1" id="COLOR" type="">
                  <color index="0">0;255;0;255</color>
                </array>
                <boolean id="TIME_POLARITY">true</boolean>
                <boolean id="SUBRUN_ROTATION">false</boolean>
                <property class="com.ducret.resultJ.Property" id="FLAGS" name="FLAGS">
                  <boolean id="ASSOCIATION_DISPLAYED">false</boolean>
                  <array dimension="1" id="CRITERIUM" type="string">
                    <string index="0"/>
                  </array>
                  <array dimension="1" id="LIFESPAN" type="integer">
                    <integer index="0">0</integer>
                  </array>
                  <string id="UNIT">µm</string>
                  <boolean id="ACTIVE">true</boolean>
                  <array class="java.awt.Color" dimension="1" id="COLOR" type="">
                    <color index="0">0;255;0;255</color>
                  </array>
                  <array dimension="1" id="OCCURENCE" type="integer">
                    <integer index="0">0</integer>
                  </array>
                  <boolean id="ENABLED">false</boolean>
                  <array dimension="1" id="TITLE" type="string">
                    <string index="0"/>
                  </array>
                  <boolean id="ASSOCIATION">true</boolean>
                </property>
                <string id="LINEAGE_DELTAX_MAX">max</string>
                <array dimension="1" id="LIFESPAN" type="integer">
                  <integer index="0">0</integer>
                </array>
                <string id="UNIT">µm</string>
                <string id="SUBRUN_PROPERTY_NAME"/>
                <string id="SUBRUN_DELTA_POST_EVENT">5</string>
                <string id="TIME_CORRECTION_DISTANCE">2</string>
                <boolean id="TYPE_BEHAVIOR">false</boolean>
                <string id="NAME"/>
                <color id="TRAJECTORY_COLOR_DIFFUSING_CONFINED">0;255;255;255</color>
                <color id="REVERSION_COLOR">0;0;255;255</color>
                <string id="TIME_POLARITY_TOLERANCE">0</string>
                <boolean id="TIME_CORRECTION_OVERLAP">false</boolean>
                <string id="END_MIN">0</string>
                <array dimension="1" id="CRITERIUM" type="string">
                  <string index="0"/>
                </array>
                <string id="ROTATION_MAX">pi</string>
                <boolean id="ACTIVE">false</boolean>
                <boolean id="TIME_MODIFICATION">false</boolean>
                <string id="ANGLE_MAX">180</string>
                <string id="DIST_MAX">2</string>
                <string id="END_MAX">max</string>
                <boolean id="SUBRUN_RECURSIVE">false</boolean>
                <boolean id="SUBRUN_PROPERTY">false</boolean>
                <string id="ANGLE_MIN">0</string>
                <boolean id="TIME_DIVISION">false</boolean>
                <boolean id="SUBRUN_DISPLACEMENT">false</boolean>
                <color id="TRAJECTORY_COLOR_NOT_MOVING">255;255;255;255</color>
                <boolean id="TIME_OPTIONS">true</boolean>
                <string id="CONFINEMENT_MAX">15</string>
                <string id="AREA_MIN">0</string>
                <color id="TRAJECTORY_COLOR">0;255;0;255</color>
                <string id="ACCELERATION_MAX">4</string>
                <string id="SUBRUN_PROPERTY_FILTER_SIZE">1</string>
                <color id="TRAJECTORY_COLOR_MOVING_CONFINED">255;255;0;255</color>
                <string id="START_MIN">0</string>
                <string id="CONFINEMENT_MIN">1</string>
                <string id="AREA_MAX">max</string>
                <integer id="SUBRUN_DISPLACEMENT_MODE">0</integer>
                <boolean id="ENABLED">false</boolean>
                <array dimension="1" id="TITLE" type="string">
                  <string index="0"/>
                </array>
                <boolean id="TYPE_DISPLACEMENT_MSD">false</boolean>
                <string id="DIST_MIN">0</string>
              </property>
              <boolean id="SIGNAL_RATIO">true</boolean>
              <boolean id="INSIDE_OVERLAP">false</boolean>
              <integer id="SIGNAL_REGION_MEMBRANE_MODE">0</integer>
              <integer id="COLOCALIZATION_DISTANCE_MODE">0</integer>
              <string id="FEATURE_MAX_DELTA">max</string>
              <string id="FEATURE_PROFILE_FILTER_SIZE">2</string>
              <color id="BOND">102;178;255;100</color>
              <integer id="ASSOCIATION_INDEX">0</integer>
              <string id="OUTSIDE_ANGLE_MIN">0</string>
              <string id="MAX_RELATIVE_POSITION">max</string>
              <color id="COLOR_BOUNDARY">255;153;255;255</color>
              <boolean id="ASSOCIATION_DISTANCE">true</boolean>
              <boolean id="FILTER">false</boolean>
              <color id="COLOR_MEMBRANE">0;0;0;0</color>
              <string id="FEATURE_MAX_POSITION">1</string>
              <boolean id="INSIDE_ASSOCIATION">true</boolean>
              <string id="MAX_INTENSITY">max</string>
              <string id="FEATURE_PROFILE_RESOLUTION">1</string>
              <string id="FEATURE_MAX_THRESHOLD">max</string>
              <integer id="PEAK_FIT_TYPE">0</integer>
              <string id="FEATURE_MIN_POSITION">0</string>
              <string id="SIGNAL_DILATE">0</string>
              <string id="MIN_ZSCORE">0</string>
              <color id="LONG_AXIS">0;0;0;0</color>
              <color id="COLOCALIZATION_COLOR">255;255;0;255</color>
              <integer id="FEATURE_TYPE">0</integer>
              <boolean id="SIGNAL_OPTIONS">true</boolean>
              <string id="FEATURE_PROFILE_CHANNEL_FACTOR_0">1</string>
              <string id="GAUSSIAN_FIT_ZSCORE">0-max</string>
              <boolean id="ENABLED">false</boolean>
              <color id="PEAK">0;0;0;0</color>
              <string id="PEAK_FIT_RSQUARES">0.8</string>
              <string id="TITLE"/>
              <string id="FEATURE_PROFILE_CHANNEL_FACTOR_3">1</string>
              <float id="FEATURE_TOLERANCE">0.0</float>
              <string id="FEATURE_PROFILE_CHANNEL_FACTOR_4">1</string>
              <boolean id="SIGNAL_REGION_POLE">false</boolean>
              <color id="LINKER">255;0;255;255</color>
              <string id="FEATURE_PROFILE_CHANNEL_FACTOR_1">1</string>
              <string id="FEATURE_PROFILE_CHANNEL_FACTOR_2">1</string>
              <string id="MIDCELL_LOCALISATION">auto</string>
            </property>
          </array>
          <boolean id="ASSOCIATION_DISPLAYED">false</boolean>
          <boolean id="CHAIN">false</boolean>
          <boolean id="SIGNAL_CORRELATION">false</boolean>
          <string id="CLUMP_AREA">0</string>
          <boolean id="SEGMENTATION_EDGE">false</boolean>
          <boolean id="ASSOCIATION">true</boolean>
          <integer id="NB_MAX_ASSOCIATION_MODE">0</integer>
          <boolean id="CONTACT">false</boolean>
          <boolean id="OUTSIDE_BEZIER_LINK">false</boolean>
          <integer id="EDGE_CORRECTION_CHANNEL">0</integer>
          <string id="ORIENTATION_LATERAL"/>
          <boolean id="LOCALISATION">false</boolean>
          <integer id="MODE">2</integer>
          <array class="com.ducret.microbeJ.SegmentationMethod" dimension="6" id="SEGMENTATION_METHODS" type="">
            <segmentationMethod active="true" class="com.ducret.microbeJ.SegmentationMethod" filter="0" index="0" macro="" mask="true" method="0" parameter1="1.0" parameter2="0.0" smooth="true"/>
            <segmentationMethod active="true" class="com.ducret.microbeJ.SegmentationMethod" filter="1" index="1" macro="" mask="true" method="0" parameter1="1.0" parameter2="0.0" smooth="true"/>
            <segmentationMethod active="true" class="com.ducret.microbeJ.SegmentationMethod" filter="2" index="2" macro="" mask="true" method="0" parameter1="0.0" parameter2="0.0" smooth="true"/>
            <segmentationMethod active="true" class="com.ducret.microbeJ.SegmentationMethod" filter="4" index="3" macro="" mask="true" method="0" parameter1="0.0" parameter2="0.0" smooth="false"/>
            <segmentationMethod active="true" class="com.ducret.microbeJ.SegmentationMethod" filter="5" index="4" macro="" mask="true" method="0" parameter1="0.0" parameter2="0.0" smooth="false"/>
            <segmentationMethod active="true" class="com.ducret.microbeJ.SegmentationMethod" filter="6" index="5" macro="" mask="true" method="0" parameter1="0.0" parameter2="0.0" smooth="false"/>
          </array>
          <integer id="FEATURE_METHOD">0</integer>
          <boolean id="SEGMENTATION_OPTIMIZATION">true</boolean>
          <string id="MAX_VARIATION_WIDTH">1</string>
          <string id="DISTANCE_THRESHOLD">0</string>
          <boolean id="INSIDE_EXCLUSIVE">true</boolean>
          <integer id="OUTSIDE_MODE">0</integer>
          <color id="QUARTER_AXIS">0;0;0;0</color>
          <integer id="ASSOCIATION_SPACING_MODE">0</integer>
          <string id="MIN_CIRCULARITY">0</string>
          <boolean id="SECTION_HALVES">false</boolean>
          <string id="OUTSIDE_BEZIER_FACTOR">1</string>
          <string id="NB_MAX_ASSOCIATION">1</string>
          <integer id="INTERPOLATION_MODE">0</integer>
          <string id="MIN_INTENSITY">0</string>
          <string id="MIN_WIDTH">0.55</string>
          <string id="CRITERIA"/>
          <string id="POLE_RESOLUTION">0</string>
          <integer id="DISTANCE_MODE">0</integer>
          <string id="UNIT">µm</string>
          <string id="EDGE_CORRECTION_SIGMA">1</string>
          <boolean id="SECTION_SIDES">false</boolean>
          <string id="ASSOCIATION_NAME">Bacteria</string>
          <string id="BOUNDARY_SMOOTH_ORDER">2</string>
          <color id="TRANS_AXIS">0;0;0;0</color>
          <string id="MAX_LENGTH">100</string>
          <boolean id="ORIENTATION_LATERAL_SIGN">false</boolean>
          <color id="HALF_1">0;0;0;0</color>
          <color id="HALF_2">0;0;0;0</color>
          <boolean id="CONVEXHULL">false</boolean>
          <boolean id="SEGMENTATION">true</boolean>
          <property class="com.ducret.resultJ.Property" id="CHAINS" name="CHAINS">
            <string id="STRAIGHTEN_DILATE">0</string>
            <string id="MAX_WIDTH">max</string>
            <boolean id="SHAPE_CONTOUR">false</boolean>
            <string id="MAX_SINUOSITY">max</string>
            <string id="SLICE_MAX">max</string>
            <string id="MAX_SYMMETRY_WIDTH">max</string>
            <integer id="SIGNAL_TEXTURE_ANGLE">0</integer>
            <boolean id="POSITION_RANGE">false</boolean>
            <string id="INSIDE_TOLERANCE">max</string>
            <string id="THRESHOLD_LOCAL_PARAMETER1">0</string>
            <string id="THRESHOLD_LOCAL_PARAMETER2">0</string>
            <string id="MIN_RANGE_WIDTH">0</string>
            <string id="MAX_RANGE_WIDTH">max</string>
            <string id="MIN_CURVATURE">0</string>
            <string id="MAX_AREA">max</string>
            <boolean id="TYPE_DETECTION">false</boolean>
            <color id="REJECTED">255;0;0;255</color>
            <boolean id="DISTANCE">false</boolean>
            <boolean id="BIOFORMAT_OPENALL_SERIES">true</boolean>
            <string id="IMAGE_DIRECTORY"/>
            <string id="POSITION_MIN">1</string>
            <string id="MIN_INTENSITY_AXIS">0</string>
            <color id="CONCENTRIC_AXIS">0;0;0;0</color>
            <string id="OUTSIDE_CRITERIUM"/>
            <boolean id="SIGNAL_TEXTURE_SCALING">true</boolean>
            <boolean id="ORIENTATION_LONGITUDINAL_SIGN">false</boolean>
            <string id="MIN_SLICE_COUNT">0</string>
            <string id="SIGNAL_ZSCORE">2</string>
            <boolean id="SIGNAL_REGION_INTERSECTION">false</boolean>
            <boolean id="THRESHOLD_TREATMENT_ACTIVE">false</boolean>
            <color id="LABEL_COLOR">0;204;0;255</color>
            <boolean id="ASSOCIATION_OPTION">true</boolean>
            <boolean id="ASSOCIATION_RESULT_LIST">false</boolean>
            <string id="OUTSIDE_DISTMAX">0</string>
            <integer id="THRESHOLD_PROJECTION_METHOD">0</integer>
            <string id="MIN_SYMMETRY_WIDTH">0</string>
            <boolean id="CALIBRATION_ACTIVE">false</boolean>
            <string id="BOUNDARY_SMOOTH_CUTOFF">0.1</string>
            <string id="THRESHOLD_LOCAL_RADIUS">0</string>
            <boolean id="SHAPE_FIT">false</boolean>
            <string id="MAX_SKELETON_SIZE">max</string>
            <string id="CONTACT_DISTMAX">0</string>
            <boolean id="TIME_RESOLUTION_ACTIVE">false</boolean>
            <color id="LONG_SUBAXIS">0;0;0;0</color>
            <boolean id="STRAIGHTEN">false</boolean>
            <string id="MAX_POLE_COUNT">max</string>
            <string id="THRESHOLD_RESOLUTION">0.5</string>
            <string id="AXIS_CORRECTION_TOLERANCE">0</string>
            <integer id="ASSOCIATION_LOCATION_ORIGIN">0</integer>
            <color id="SHORT_AXIS">0;0;0;0</color>
            <integer id="FEATURE_PROFILE_METHOD">0</integer>
            <boolean id="FEATURE_PROFILE_BOUNDARY">true</boolean>
            <boolean id="SIGNAL_REGION_HALF">false</boolean>
            <color id="POLE_1">0;0;0;0</color>
            <color id="POLE_2">0;0;0;0</color>
            <string id="INSIDE_DISTMAX">0</string>
            <boolean id="SIGNAL_TEXTURE">false</boolean>
            <string id="MIN_HOLE_COUNT">0</string>
            <string id="INSIDE_CRITERIUM"/>
            <boolean id="FILTER_ASSOCIATION">false</boolean>
            <boolean id="FEATURE_PROFILE_INTERSECTION">false</boolean>
            <integer id="FEATURE_PROFILE_FILTER">1</integer>
            <boolean id="ASSOCIATION_POLYGON">false</boolean>
            <boolean id="CLUMP">false</boolean>
            <boolean id="VIRTUAL">false</boolean>
            <string id="SEGMENTATION_MIN_NBPART">1</string>
            <color id="COLOR_INTERSECTION">0;0;0;0</color>
            <color id="SIDE_2">0;0;0;0</color>
            <string id="MAX_RANGE_ANGULARITY">max</string>
            <color id="SIDE_1">0;0;0;0</color>
            <font id="LABEL_FONT" name="Dialog.plain" size="1" style="0"/>
            <array class="com.ducret.resultJ.Property" dimension="1" id="TYPES" type="">
              <property class="com.ducret.resultJ.Property" index="0" name="">
                <array dimension="5" id="CRITERIUM" type="string">
                  <string index="0"/>
                  <string index="1"/>
                  <string index="2"/>
                  <string index="3"/>
                  <string index="4"/>
                </array>
                <string id="UNIT">µm</string>
                <boolean id="ACTIVE">true</boolean>
                <integer id="TYPE_MODE">0</integer>
                <integer id="COLOR_LUT_MODE">0</integer>
                <string id="BIN_MAX">100</string>
                <string id="NAME"/>
                <boolean id="ASSOCIATION_DISPLAYED">false</boolean>
                <string id="BIN_PROPERTY"/>
                <integer id="PANEL_MODE">0</integer>
                <array class="java.awt.Color" dimension="5" id="COLOR" type="">
                  <color index="0">99;255;0;255</color>
                  <color index="1">0;255;0;255</color>
                  <color index="2">0;255;0;255</color>
                  <color index="3">0;255;0;255</color>
                  <color index="4">0;255;0;255</color>
                </array>
                <integer id="COLOR_MODE">0</integer>
                <boolean id="ENABLED">false</boolean>
                <array dimension="5" id="TITLE" type="string">
                  <string index="0"/>
                  <string index="1"/>
                  <string index="2"/>
                  <string index="3"/>
                  <string index="4"/>
                </array>
                <boolean id="ASSOCIATION">true</boolean>
                <string id="BIN_MIN">0</string>
              </property>
            </array>
            <boolean id="OUTSIDE_EXCLUSIVE">false</boolean>
            <string id="LABEL"/>
            <boolean id="SIGNAL_REGION_MEMBRANE">false</boolean>
            <boolean id="ASSOCIATION_SPACING_LIST">false</boolean>
            <boolean id="IMG_ORIGIN">false</boolean>
            <integer id="POLE_MODE">0</integer>
            <integer id="FEATURE_MODE">0</integer>
            <string id="MAX_INTENSITY_AXIS">max</string>
            <string id="FEATURE_PROFILE_DERIVATIVE_DELTA">2</string>
            <boolean id="DISTANCE_LIST">false</boolean>
            <string id="IMAGE_NAME_BINARY">*none*</string>
            <integer id="BACKGROUND">1</integer>
            <string id="MIN_AREA">0</string>
            <string id="NAME"/>
            <array dimension="0" id="LOCATION_AREA" type="string"/>
            <string id="POLAR_LOCALISATION">auto</string>
            <boolean id="FEATURE">false</boolean>
            <string id="MAX_SOLIDITY">max</string>
            <color id="MAIN_AXIS">0;0;0;0</color>
            <string id="SIDE_FACTOR">0.9</string>
            <calibration class="com.ducret.resultJ.ImCalibration" fps="1.0" frameInterval="0.0" height="0.0" id="CALIBRATION" info="" pixelDepth="1.0" pixelHeight="1.0" pixelWidth="1.0" timeUnit="sec" unit="pixel" units="" width="0.0" xOrigin="0.0" yOrigin="0.0" yunit="" zOrigin="0.0" zunit=""/>
            <integer id="COLOR_BOUNDARY_STROKE">0</integer>
            <string id="FEATURE_PROFILE_CHANNEL_FACTOR_5">1</string>
            <boolean id="SET_BINARY">false</boolean>
            <boolean id="ASSOCIATION_LOCATION">true</boolean>
            <integer id="SEGMENTATION_METHOD">0</integer>
            <boolean id="LOCATION_RANGE">false</boolean>
            <color id="COLOR_BOUNDARY_RAW">0;0;0;0</color>
            <boolean id="BINARY">false</boolean>
            <string id="OUTSIDE_ANGLE_MAX">180</string>
            <string id="MAX_SLICE_COUNT">max</string>
            <string id="THRESHOLD_TREATMENT">run("Maximum...", "radius=4 stack");
run("Median...", "radius=5 stack");
run("Subtract Background...", "rolling=50 stack");
run("Enhance Contrast...", "saturated=1");</string>
            <boolean id="ASSOCIATION_COVERAGE">false</boolean>
            <string id="BOUNDARY_SMOOTH">1</string>
            <string id="MIN_LENGTH">0</string>
            <property class="com.ducret.resultJ.Property" id="TRACKING" name="TRACKING">
              <boolean id="TIME_CORRECTION_ACCELERATION">true</boolean>
              <boolean id="SUBRUN_RESULT">false</boolean>
              <color id="TRAJECTORY_COLOR_DEFAULT">0;255;0;255</color>
              <string id="LINEAGE_DELTAY_MAX">max</string>
              <color id="TRAJECTORY_COLOR_ROTATING">255;255;0;255</color>
              <string id="SUBRUN_DISPLACEMENT_DIRECTION_MIN">0</string>
              <integer id="TIME_MARK_SIZE">1</integer>
              <boolean id="LINEAGE_DIVISION_RESULT">false</boolean>
              <string id="LINEAGE_DELTAY_MIN">0</string>
              <string id="ACCELERATION_MIN">0.02</string>
              <string id="LIFESPAN_MAX">max</string>
              <string id="SUBRUN_DELTA_PRE_EVENT">5</string>
              <boolean id="TYPE_DETECTION">false</boolean>
              <integer id="LINEAGE_MODE">0</integer>
              <string id="REVERSION_DIRECTION_MIN">0</string>
              <string id="LINEAGE_DIST_MAX">1</string>
              <boolean id="TIME_CORRECTION">true</boolean>
              <integer id="TRACKING_COORDINATE_MODE">0</integer>
              <boolean id="TYPE_DISPLACEMENT_ADVANCED">false</boolean>
              <boolean id="SUBRUN_ROTATION_DIRECTION">false</boolean>
              <string id="INTENSITY_MAX">max</string>
              <boolean id="TYPE_DISPLACEMENT_MSD_RESULT">false</boolean>
              <integer id="TRAJECTORY_MODE">0</integer>
              <boolean id="SUBRUN_DISPLACEMENT_DIRECTION">false</boolean>
              <color id="TIME_LABEL_COLOR">0;0;0;0</color>
              <color id="TRAJECTORY_COLOR_DIFFUSING">0;0;255;255</color>
              <string id="TIME_LABEL"/>
              <boolean id="SUBRUN_DISPLACEMENT_DISTANCE">false</boolean>
              <integer id="SUBRUN_MODE">0</integer>
              <string id="SUBRUN_LIFESPAN_MAX">max</string>
              <boolean id="TIME_CORRECTION_INTENSITY">true</boolean>
              <string id="ROTATION_MIN">0.2</string>
              <color id="VECTOR_VELOCITY">0;0;0;0</color>
              <integer id="TRACKING_MODE">0</integer>
              <boolean id="MOTION_DESCRIPTORS">false</boolean>
              <font id="TIME_LABEL_FONT" name="Dialog.plain" size="1" style="0"/>
              <string id="TIME_POLARITY_OFFSET">0</string>
              <boolean id="TIME_ANALYSIS">false</boolean>
              <integer id="TIME_POLARITY_MODE">0</integer>
              <string id="INTENSITY_MIN">0</string>
              <string id="DIST_MOVING_THRESHOLD">1</string>
              <string id="SUBRUN_DISPLACEMENT_DIRECTION_MAX">45</string>
              <string id="SUBRUN_LIFESPAN_MIN">1</string>
              <boolean id="LINEAGE">false</boolean>
              <string id="SUBRUN_PROPERTY_RATIO_MAX">1</string>
              <integer id="TIME_FILTER_TYPE">0</integer>
              <boolean id="SUBRUN_DETECTION">false</boolean>
              <string id="TIME_DIVISION_DELTA">2</string>
              <boolean id="TYPE_DISPLACEMENT_ADVANCED_CENTER">false</boolean>
              <string id="SUBRUN_DISPLACEMENT_THRESHOLD">default</string>
              <string id="SUBRUN_PROPERTY_RATIO_MIN">1</string>
              <color id="CURVATURE">0;0;0;0</color>
              <boolean id="REVERSION_DETECTION">false</boolean>
              <boolean id="SUBRUN_LIFESPAN_FILTER">false</boolean>
              <boolean id="TIME_CORRECTION_ANGLE">true</boolean>
              <boolean id="TIME_CORRECTION_AREA">true</boolean>
              <boolean id="TIME_FILTER">false</boolean>
              <boolean id="TIMEFLAG">false</boolean>
              <boolean id="REVERSION_LIST">false</boolean>
              <string id="TIME_CORRECTION_DELTA">2</string>
              <string id="LIFESPAN_MIN">0</string>
              <integer id="SUBRUN_PROPERTY_FILTER">0</integer>
              <array dimension="1" id="OCCURENCE" type="integer">
                <integer index="0">0</integer>
              </array>
              <integer id="REVERSION_DISTANCE_MODE">0</integer>
              <boolean id="TYPE_DISPLACEMENT">false</boolean>
              <string id="REVERSION_DIRECTION_MAX">30</string>
              <integer id="TRAJECTORY_COLOR_TYPE">0</integer>
              <string id="TIME_DIVISION_DISTANCE">2</string>
              <boolean id="SUBRUN_ROTATION_DISTANCE">false</boolean>
              <boolean id="ASSOCIATION_DISPLAYED">false</boolean>
              <string id="MOVING_MIN">auto</string>
              <string id="TIME_FILTER_DELTA">2</string>
              <string id="TYPE_DISPLACEMENT_MSD_MAXLAG">20</string>
              <boolean id="SUBRUN_DEBUG">false</boolean>
              <boolean id="ASSOCIATION">true</boolean>
              <string id="LINEAGE_DELTAX_MIN">0</string>
              <string id="PROPERTIES"/>
              <color id="TRAJECTORY_COLOR_MIXED">255;0;255;255</color>
              <string id="START_MAX">max</string>
              <string id="REVERSION_DISTANCE_THRESHOLD">default</string>
              <color id="VECTOR_ACCELERATION">0;0;0;0</color>
              <boolean id="RELATIVE_FILTER">true</boolean>
              <color id="TRAJECTORY_COLOR_MOVING">255;200;0;255</color>
              <array class="com.ducret.resultJ.Property" dimension="1" id="TYPES" type="">
                <property class="com.ducret.resultJ.Property" index="0" name="">
                  <array dimension="5" id="CRITERIUM" type="string">
                    <string index="0"/>
                    <string index="1"/>
                    <string index="2"/>
                    <string index="3"/>
                    <string index="4"/>
                  </array>
                  <string id="UNIT">µm</string>
                  <boolean id="ACTIVE">true</boolean>
                  <integer id="TYPE_MODE">0</integer>
                  <integer id="COLOR_LUT_MODE">0</integer>
                  <string id="BIN_MAX">100</string>
                  <string id="NAME"/>
                  <boolean id="ASSOCIATION_DISPLAYED">false</boolean>
                  <string id="BIN_PROPERTY"/>
                  <integer id="PANEL_MODE">0</integer>
                  <array class="java.awt.Color" dimension="5" id="COLOR" type="">
                    <color index="0">0;255;0;255</color>
                    <color index="1">0;255;0;255</color>
                    <color index="2">0;255;0;255</color>
                    <color index="3">0;255;0;255</color>
                    <color index="4">0;255;0;255</color>
                  </array>
                  <integer id="COLOR_MODE">0</integer>
                  <boolean id="ENABLED">false</boolean>
                  <array dimension="5" id="TITLE" type="string">
                    <string index="0"/>
                    <string index="1"/>
                    <string index="2"/>
                    <string index="3"/>
                    <string index="4"/>
                  </array>
                  <boolean id="ASSOCIATION">true</boolean>
                  <string id="BIN_MIN">0</string>
                </property>
              </array>
              <string id="FILTER_CRITERIUM"/>
              <color id="LINEAGE_LINKER_COLOR">0;255;255;255</color>
              <color id="TRAJECTORY_LINKER">0;0;0;0</color>
              <array class="java.awt.Color" dimension="1" id="COLOR" type="">
                <color index="0">0;255;0;255</color>
              </array>
              <boolean id="TIME_POLARITY">true</boolean>
              <boolean id="SUBRUN_ROTATION">false</boolean>
              <property class="com.ducret.resultJ.Property" id="FLAGS" name="FLAGS">
                <boolean id="ASSOCIATION_DISPLAYED">false</boolean>
                <array dimension="1" id="CRITERIUM" type="string">
                  <string index="0"/>
                </array>
                <array dimension="1" id="LIFESPAN" type="integer">
                  <integer index="0">0</integer>
                </array>
                <string id="UNIT">µm</string>
                <boolean id="ACTIVE">true</boolean>
                <array class="java.awt.Color" dimension="1" id="COLOR" type="">
                  <color index="0">0;255;0;255</color>
                </array>
                <array dimension="1" id="OCCURENCE" type="integer">
                  <integer index="0">0</integer>
                </array>
                <boolean id="ENABLED">false</boolean>
                <array dimension="1" id="TITLE" type="string">
                  <string index="0"/>
                </array>
                <boolean id="ASSOCIATION">true</boolean>
              </property>
              <string id="LINEAGE_DELTAX_MAX">max</string>
              <array dimension="1" id="LIFESPAN" type="integer">
                <integer index="0">0</integer>
              </array>
              <string id="UNIT">µm</string>
              <string id="SUBRUN_PROPERTY_NAME"/>
              <string id="SUBRUN_DELTA_POST_EVENT">5</string>
              <string id="TIME_CORRECTION_DISTANCE">2</string>
              <boolean id="TYPE_BEHAVIOR">false</boolean>
              <string id="NAME"/>
              <color id="TRAJECTORY_COLOR_DIFFUSING_CONFINED">0;255;255;255</color>
              <color id="REVERSION_COLOR">0;0;255;255</color>
              <string id="TIME_POLARITY_TOLERANCE">0</string>
              <boolean id="TIME_CORRECTION_OVERLAP">false</boolean>
              <string id="END_MIN">0</string>
              <array dimension="1" id="CRITERIUM" type="string">
                <string index="0"/>
              </array>
              <string id="ROTATION_MAX">pi</string>
              <boolean id="ACTIVE">false</boolean>
              <boolean id="TIME_MODIFICATION">false</boolean>
              <string id="ANGLE_MAX">180</string>
              <string id="DIST_MAX">2</string>
              <string id="END_MAX">max</string>
              <boolean id="SUBRUN_RECURSIVE">false</boolean>
              <boolean id="SUBRUN_PROPERTY">false</boolean>
              <string id="ANGLE_MIN">0</string>
              <boolean id="TIME_DIVISION">false</boolean>
              <boolean id="SUBRUN_DISPLACEMENT">false</boolean>
              <color id="TRAJECTORY_COLOR_NOT_MOVING">255;255;255;255</color>
              <boolean id="TIME_OPTIONS">true</boolean>
              <string id="CONFINEMENT_MAX">15</string>
              <string id="AREA_MIN">0</string>
              <color id="TRAJECTORY_COLOR">0;255;0;255</color>
              <string id="ACCELERATION_MAX">4</string>
              <string id="SUBRUN_PROPERTY_FILTER_SIZE">1</string>
              <color id="TRAJECTORY_COLOR_MOVING_CONFINED">255;255;0;255</color>
              <string id="START_MIN">0</string>
              <string id="CONFINEMENT_MIN">1</string>
              <string id="AREA_MAX">max</string>
              <integer id="SUBRUN_DISPLACEMENT_MODE">0</integer>
              <boolean id="ENABLED">false</boolean>
              <array dimension="1" id="TITLE" type="string">
                <string index="0"/>
              </array>
              <boolean id="TYPE_DISPLACEMENT_MSD">false</boolean>
              <string id="DIST_MIN">0</string>
            </property>
            <integer id="THRESHOLD_OFFSET">495</integer>
            <boolean id="INSIDE_OVERLAP">false</boolean>
            <integer id="SIGNAL_REGION_MEMBRANE_MODE">0</integer>
            <string id="FEATURE_PROFILE_FILTER_SIZE">2</string>
            <color id="BOND">102;178;255;100</color>
            <integer id="ASSOCIATION_INDEX">0</integer>
            <string id="MAX_ANGULARITY">max</string>
            <boolean id="BOUNDARY_FITSPLINE">false</boolean>
            <boolean id="ASSOCIATION_DISTANCE">false</boolean>
            <boolean id="EDGE_CORRECTION_DEBUG">false</boolean>
            <string id="FEATURE_PROFILE_RESOLUTION">1</string>
            <boolean id="INCLUDE_HOLES">false</boolean>
            <integer id="BOUNDARY_SMOOTH_MODE">0</integer>
            <string id="FEATURE_MIN_POSITION">0</string>
            <boolean id="CONTACT_DISTANCE">false</boolean>
            <string id="MIN_ZSCORE">0</string>
            <boolean id="BIOFORMAT_CONCATENATE_SERIES">true</boolean>
            <color id="LONG_AXIS">255;200;0;255</color>
            <string id="MIN_RANGE_ANGULARITY">0</string>
            <boolean id="EDGE_CORRECTION_PROCESS">true</boolean>
            <color id="CONTACT_COLOR">0;0;0;0</color>
            <string id="MIN_VARIATION_WIDTH">0</string>
            <integer id="FEATURE_TYPE">0</integer>
            <string id="MIN_SINUOSITY">0</string>
            <string id="FEATURE_PROFILE_CHANNEL_FACTOR_0">1</string>
            <string id="FEATURE_PROFILE_CHANNEL_FACTOR_3">1</string>
            <string id="FEATURE_TOLERANCE">0.1</string>
            <boolean id="SIGNAL_REGION_POLE">false</boolean>
            <string id="FEATURE_PROFILE_CHANNEL_FACTOR_4">1</string>
            <boolean id="SECTION">false</boolean>
            <string id="FEATURE_PROFILE_CHANNEL_FACTOR_1">1</string>
            <string id="MIDCELL_LOCALISATION">auto</string>
            <string id="FEATURE_PROFILE_CHANNEL_FACTOR_2">1</string>
            <color id="FEATURE_PROFILE_CHANNEL_COLOR_2">0;0;0;0</color>
            <color id="FEATURE_PROFILE_CHANNEL_COLOR_1">0;0;0;0</color>
            <array class="com.ducret.resultJ.Property" dimension="1" id="PROFILES" type="">
              <property class="com.ducret.resultJ.Property" index="0" name="">
                <string id="UNIT">p</string>
                <boolean id="ACTIVE">true</boolean>
                <boolean id="PLOT">true</boolean>
                <string id="RESOLUTION">auto</string>
                <boolean id="WIDTH">false</boolean>
                <boolean id="OPTIONS">true</boolean>
                <string id="NAME"/>
                <boolean id="ASSOCIATION_DISPLAYED">false</boolean>
                <integer id="PANEL_MODE">0</integer>
                <string id="EXPANSION">0</string>
                <boolean id="CURVATURE">false</boolean>
                <boolean id="PLOT_RAW">false</boolean>
                <string id="OFFSET">0</string>
                <boolean id="PLOT_BOUNDARY">false</boolean>
                <boolean id="ENABLED">false</boolean>
                <integer id="INDEX">0</integer>
                <string id="CURVATURE_DELTA">2</string>
                <boolean id="ASSOCIATION">true</boolean>
                <string id="THICKNESS">auto</string>
                <integer id="PLOT_MODE">0</integer>
              </property>
            </array>
            <color id="FEATURE_PROFILE_CHANNEL_COLOR_0">0;0;0;0</color>
            <integer id="IMAGE_OPENING_MODE">0</integer>
            <string id="MAX_HOLE_COUNT">0</string>
            <color id="FEATURE_PROFILE_CHANNEL_COLOR_5">0;0;0;0</color>
            <color id="FEATURE_PROFILE_CHANNEL_COLOR_4">0;0;0;0</color>
            <boolean id="OUTSIDE_OVERLAP">true</boolean>
            <color id="FEATURE_PROFILE_CHANNEL_COLOR_3">0;0;0;0</color>
            <string id="MIN_JUNCTION_COUNT">0</string>
            <string id="IMAGE_FILTER_HYPERSTACK"/>
            <string id="IMAGE_NAME_HYPERSTACK">4 1651DUP BF adj.tif</string>
            <string id="FEATURE_SOURCE">Width</string>
            <string id="CALIBRATION_PIXELSIZE">1</string>
            <string id="POLE_FACTOR">1.3</string>
            <string id="THRESHOLD_OUTLIER_FACTOR">0</string>
            <string id="FEATURE_PROFILE_THICKNESS">0</string>
            <integer id="INTERPOLATION_WIDTHMODE">1</integer>
            <string id="AREA_CUTOFF">1000</string>
            <string id="SIGNAL_TEXTURE_STEP">1</string>
            <string id="POSITION_MAX">max</string>
            <string id="SLICE_MIN">1</string>
            <string id="INTERPOLATION_WIDTH">5</string>
            <integer id="THRESHOLD_INTERPOLATION_METHOD">1</integer>
            <integer id="FEATURE_MODE_POSITION">0</integer>
            <boolean id="SIGNAL_REGION_BODY">false</boolean>
            <boolean id="SIGNAL_REGION">false</boolean>
            <string id="MAX_FEATURE_COUNT">max</string>
            <string id="ORIENTATION_LONGITUDINAL"/>
            <string id="CALIBRATION_UNIT">pixel</string>
            <string id="MAX_ZSCORE">max</string>
            <string id="SIGNAL_RESOLUTION">1</string>
            <string id="MIN_VARIATION_ANGULARITY">0</string>
            <boolean id="OPTION">true</boolean>
            <string id="MIN_POLE_COUNT">0</string>
            <color id="DISTANCE_COLOR">0;0;0;0</color>
            <string id="AXIS_CORRECTION_WIDTH">2</string>
            <boolean id="AXIS_CORRECTION">false</boolean>
            <integer id="ASSOCIATION_RESULT_MODE">0</integer>
            <boolean id="SHAPE">true</boolean>
            <string id="FEATURE_PROFILE_DILATE">0</string>
            <string id="NB_LIMIT">10000</string>
            <string id="SIGNAL_REGION_MEMBRANE_THICKNESS">0.5</string>
            <boolean id="ORIENTATION">false</boolean>
            <string id="THRESHOLD_METHOD">MaxEntropy</string>
            <string id="NB_MAX_ASSOCIATION_PROPERTY"/>
            <string id="TIME_RESOLUTION_TEXT">1</string>
            <string id="AXIS_CORRECTION_SMOOTH">1</string>
            <boolean id="ASSOCIATION_SPACING">false</boolean>
            <integer id="INSIDE_MODE">0</integer>
            <boolean id="OUTSIDE_ASSOCIATION">false</boolean>
            <string id="EDGE_CORRECTION_THICKNESS">10</string>
            <boolean id="SIGNAL_TEXTURE_SYMETRY">false</boolean>
            <string id="SEGMENTATION_NB_ITERATION">2</string>
            <boolean id="ASSOCIATION_SET_CENTER">false</boolean>
            <boolean id="SIGNAL_REGION_SIDE">false</boolean>
            <string id="AXIS_RESOLUTION">2</string>
            <string id="MIN_ANGULARITY">0</string>
            <boolean id="AXIS_SIMPLIFICATION">true</boolean>
            <boolean id="SIGNAL">false</boolean>
            <integer id="SEGMENTATION_MODE">0</integer>
            <string id="BOUNDARY_RESOLUTION">1</string>
            <string id="IMAGE_FILTER_BINARY"/>
            <boolean id="THRESHOLD_STACK_HISTOGRAM">false</boolean>
            <string id="MIN_FEATURE_COUNT">0</string>
            <string id="MAX_VARIATION_ANGULARITY">max</string>
            <color id="COLOR_INNER">0;0;0;0</color>
            <array class="com.ducret.resultJ.Property" dimension="1" id="FEATURES" type="">
              <property class="com.ducret.resultJ.Property" index="0" name="">
                <color id="FEATURE_PROFILE_CHANNEL_COLOR_2">0;0;0;0</color>
                <color id="FEATURE_PROFILE_CHANNEL_COLOR_1">0;0;0;0</color>
                <color id="FEATURE_PROFILE_CHANNEL_COLOR_0">0;0;0;0</color>
                <array class="com.ducret.resultJ.Property" dimension="1" id="PROFILES" type="">
                  <property class="com.ducret.resultJ.Property" index="0" name="">
                    <string id="UNIT">p</string>
                    <boolean id="ACTIVE">true</boolean>
                    <boolean id="PLOT">true</boolean>
                    <string id="RESOLUTION">auto</string>
                    <boolean id="WIDTH">false</boolean>
                    <boolean id="OPTIONS">true</boolean>
                    <string id="NAME"/>
                    <boolean id="ASSOCIATION_DISPLAYED">false</boolean>
                    <integer id="PANEL_MODE">0</integer>
                    <string id="EXPANSION">0</string>
                    <boolean id="CURVATURE">false</boolean>
                    <boolean id="PLOT_RAW">false</boolean>
                    <string id="OFFSET">0</string>
                    <boolean id="PLOT_BOUNDARY">false</boolean>
                    <boolean id="ENABLED">false</boolean>
                    <integer id="INDEX">0</integer>
                    <string id="CURVATURE_DELTA">2</string>
                    <boolean id="ASSOCIATION">true</boolean>
                    <string id="THICKNESS">auto</string>
                    <integer id="PLOT_MODE">0</integer>
                  </property>
                </array>
                <string id="STRAIGHTEN_DILATE">0</string>
                <color id="FEATURE_PROFILE_CHANNEL_COLOR_5">0;0;0;0</color>
                <string id="MAX_WIDTH">max</string>
                <color id="FEATURE_PROFILE_CHANNEL_COLOR_4">0;0;0;0</color>
                <boolean id="SHAPE_CONTOUR">false</boolean>
                <color id="FEATURE_PROFILE_CHANNEL_COLOR_3">0;0;0;0</color>
                <boolean id="OUTSIDE_OVERLAP">true</boolean>
                <integer id="COLOCALIZATION_MODE">0</integer>
                <integer id="SIGNAL_TEXTURE_ANGLE">0</integer>
                <string id="FEATURE_SOURCE">Width</string>
                <string id="FEATURE_PROFILE_THICKNESS">0</string>
                <string id="SIGNAL_TEXTURE_STEP">1</string>
                <string id="GAUSSIAN_FIT_ITERATION">1000</string>
                <string id="INSIDE_TOLERANCE">max</string>
                <integer id="PANEL_MODE">0</integer>
                <boolean id="GAUSSIAN_FIT_WARNING">false</boolean>
                <integer id="FEATURE_MODE_POSITION">0</integer>
                <string id="MAX_AREA">max</string>
                <boolean id="TYPE_DETECTION">false</boolean>
                <boolean id="SIGNAL_REGION_BODY">false</boolean>
                <boolean id="SIGNAL_REGION">false</boolean>
                <color id="REJECTED">255;0;0;255</color>
                <boolean id="SEGMENTATION_AXIS">true</boolean>
                <string id="PEAK_FIT_FACTOR">2</string>
                <string id="SIGNAL_RESOLUTION">1</string>
                <string id="MAX_ZSCORE">max</string>
                <boolean id="OPTION">true</boolean>
                <float id="FEATURE_THRESHOLD_OFFSET">0.0</float>
                <string id="MIN_RELATIVE_POSITION">0</string>
                <integer id="PEAK_FIT_MODE">0</integer>
                <string id="OUTSIDE_CRITERIUM"/>
                <boolean id="SIGNAL_TEXTURE_SCALING">true</boolean>
                <string id="SIGNAL_ZSCORE">2</string>
                <boolean id="SIGNAL_REGION_INTERSECTION">false</boolean>
                <string id="GAUSSIAN_FIT_AMPLITUDE_MIN">0</string>
                <integer id="ASSOCIATION_RESULT_MODE">0</integer>
                <float id="FEATURE_ZSCORE">2.0</float>
                <string id="MIN_RATIO">0</string>
                <string id="FEATURE_PROFILE_DILATE">0</string>
                <boolean id="SHAPE">false</boolean>
                <integer id="SOURCE_INDEX">0</integer>
                <color id="LABEL_COLOR">0;0;0;0</color>
                <boolean id="GAUSSIAN_FIT_OPTIMIZATION">false</boolean>
                <integer id="COLOCALIZATION_INDEX">0</integer>
                <string id="SIGNAL_REGION_MEMBRANE_THICKNESS">0.5</string>
                <boolean id="PEAK_FIT">false</boolean>
                <boolean id="COLOCALIZATION">false</boolean>
                <boolean id="ASSOCIATION_OPTION">true</boolean>
                <boolean id="ASSOCIATION_RESULT_LIST">false</boolean>
                <string id="OUTSIDE_DISTMAX">0</string>
                <string id="NB_MAX_ASSOCIATION_PROPERTY"/>
                <string id="GAUSSIAN_FIT_AMPLITUDE_MAX">max</string>
                <boolean id="ASSOCIATION_SPACING">false</boolean>
                <integer id="INSIDE_MODE">0</integer>
                <string id="COLOCALIZATION_THRESHOLD">0</string>
                <boolean id="OUTSIDE_ASSOCIATION">false</boolean>
                <float id="FEATURE_OFFSET">0.0</float>
                <string id="GAUSSIAN_FIT_RADIUS">2</string>
                <boolean id="SIGNAL_TEXTURE_SYMETRY">false</boolean>
                <string id="MIN_GAUSSIAN_FWHM">0</string>
                <integer id="GAUSSIAN_FIT_METHOD">1</integer>
                <boolean id="ASSOCIATION_SET_CENTER">false</boolean>
                <boolean id="STRAIGHTEN">false</boolean>
                <boolean id="SIGNAL_REGION_SIDE">false</boolean>
                <string id="FEATURE_MIN_DELTA">0</string>
                <integer id="ASSOCIATION_LOCATION_ORIGIN">0</integer>
                <boolean id="GAUSSIAN_FIT">false</boolean>
                <integer id="FEATURE_PROFILE_METHOD">0</integer>
                <boolean id="SIGNAL">false</boolean>
                <string id="FILTER_SIZE">1</string>
                <boolean id="FEATURE_PROFILE_BOUNDARY">true</boolean>
                <boolean id="SIGNAL_REGION_HALF">false</boolean>
                <string id="MAX_GAUSSIAN_R2">max</string>
                <string id="INSIDE_DISTMAX">0</string>
                <boolean id="SIGNAL_TEXTURE">false</boolean>
                <string id="GAUSSIAN_FIT_THRESHOLD_DISTANCE">2</string>
                <float id="FEATURE_TOLERANCE_MAXIMA">1000.0</float>
                <boolean id="ASSOCIATION_DISPLAYED">false</boolean>
                <string id="INSIDE_CRITERIUM"/>
                <integer id="FEATURE_THRESHOLD_METHOD_INDEX">0</integer>
                <boolean id="SIGNAL_CORRELATION">false</boolean>
                <boolean id="FILTER_ASSOCIATION">false</boolean>
                <boolean id="FEATURE_PROFILE_INTERSECTION">false</boolean>
                <integer id="FEATURE_PROFILE_FILTER">1</integer>
                <string id="FEATURE_PROFILE_CURVATURE_DELTA">2</string>
                <boolean id="ASSOCIATION_POLYGON">false</boolean>
                <integer id="FEATURE_THRESHOLD_MODE">0</integer>
                <boolean id="ASSOCIATION">true</boolean>
                <integer id="NB_MAX_ASSOCIATION_MODE">0</integer>
                <boolean id="OUTSIDE_BEZIER_LINK">false</boolean>
                <string id="MIN_GAUSSIAN_R2">0</string>
                <boolean id="LOCALISATION">false</boolean>
                <integer id="FEATURE_METHOD">0</integer>
                <font id="LABEL_FONT" name="Dialog.plain" size="1" style="0"/>
                <string id="MIN_GAUSSIAN_AMPLITUDE">0</string>
                <array class="com.ducret.resultJ.Property" dimension="1" id="TYPES" type="">
                  <property class="com.ducret.resultJ.Property" index="0" name="">
                    <array dimension="5" id="CRITERIUM" type="string">
                      <string index="0"/>
                      <string index="1"/>
                      <string index="2"/>
                      <string index="3"/>
                      <string index="4"/>
                    </array>
                    <string id="UNIT">µm</string>
                    <boolean id="ACTIVE">true</boolean>
                    <integer id="TYPE_MODE">0</integer>
                    <integer id="COLOR_LUT_MODE">0</integer>
                    <string id="BIN_MAX">100</string>
                    <string id="NAME"/>
                    <boolean id="ASSOCIATION_DISPLAYED">false</boolean>
                    <string id="BIN_PROPERTY"/>
                    <integer id="PANEL_MODE">0</integer>
                    <array class="java.awt.Color" dimension="5" id="COLOR" type="">
                      <color index="0">0;255;0;255</color>
                      <color index="1">0;255;0;255</color>
                      <color index="2">0;255;0;255</color>
                      <color index="3">0;255;0;255</color>
                      <color index="4">0;255;0;255</color>
                    </array>
                    <integer id="COLOR_MODE">0</integer>
                    <boolean id="ENABLED">false</boolean>
                    <array dimension="5" id="TITLE" type="string">
                      <string index="0"/>
                      <string index="1"/>
                      <string index="2"/>
                      <string index="3"/>
                      <string index="4"/>
                    </array>
                    <boolean id="ASSOCIATION">true</boolean>
                    <string id="BIN_MIN">0</string>
                  </property>
                </array>
                <string id="MAX_RATIO">max</string>
                <boolean id="INSIDE_EXCLUSIVE">true</boolean>
                <boolean id="OUTSIDE_EXCLUSIVE">false</boolean>
                <integer id="OUTSIDE_MODE">0</integer>
                <string id="LABEL"/>
                <integer id="ASSOCIATION_SPACING_MODE">0</integer>
                <string id="FEATURE_THRESHOLD_METHOD">Default</string>
                <string id="OUTSIDE_BEZIER_FACTOR">1</string>
                <string id="NB_MAX_ASSOCIATION">1</string>
                <boolean id="SIGNAL_REGION_MEMBRANE">false</boolean>
                <boolean id="ASSOCIATION_SPACING_LIST">false</boolean>
                <integer id="FEATURE_MODE">0</integer>
                <string id="MIN_INTENSITY">0</string>
                <boolean id="FEATURE_CHART">false</boolean>
                <string id="MIN_WIDTH">0</string>
                <string id="CRITERIA"/>
                <string id="FEATURE_PROFILE_DERIVATIVE_DELTA">2</string>
                <string id="UNIT">µm</string>
                <string id="ASSOCIATION_NAME">Bacteria</string>
                <integer id="FILTER_TYPE">0</integer>
                <string id="MIN_AREA">0</string>
                <string id="MAX_LENGTH">max</string>
                <string id="NAME"/>
                <string id="GAUSSIAN_FIT_THRESHOLD">0</string>
                <string id="POLAR_LOCALISATION">auto</string>
                <string id="MAX_GAUSSIAN_AMPLITUDE">max</string>
                <boolean id="SEGMENTATION">false</boolean>
                <string id="SEGMENTATION_THICKNESS">0.1</string>
                <integer id="COLOR_BOUNDARY_STROKE">0</integer>
                <string id="FEATURE_PROFILE_CHANNEL_FACTOR_5">1</string>
                <boolean id="SIGNAL_RAW">false</boolean>
                <boolean id="ASSOCIATION_LOCATION">true</boolean>
                <string id="MAX_GAUSSIAN_FWHM">max</string>
                <boolean id="ACTIVE">true</boolean>
                <string id="FILTER_OPTION">0</string>
                <string id="FEATURE_MIN_THRESHOLD">0</string>
                <string id="OUTSIDE_ANGLE_MAX">180</string>
                <string id="FEATURE_MODE_LABEL">Normal</string>
                <boolean id="ASSOCIATION_COVERAGE">false</boolean>
                <boolean id="PROFILE">false</boolean>
                <string id="INSIDE_ZSCORE">0</string>
                <string id="MIN_LENGTH">0</string>
                <integer id="FEATURE_POSITION_TYPE">0</integer>
                <property class="com.ducret.resultJ.Property" id="TRACKING" name="TRACKING">
                  <boolean id="TIME_CORRECTION_ACCELERATION">true</boolean>
                  <boolean id="SUBRUN_RESULT">false</boolean>
                  <color id="TRAJECTORY_COLOR_DEFAULT">0;255;0;255</color>
                  <string id="LINEAGE_DELTAY_MAX">max</string>
                  <color id="TRAJECTORY_COLOR_ROTATING">255;255;0;255</color>
                  <string id="SUBRUN_DISPLACEMENT_DIRECTION_MIN">0</string>
                  <integer id="TIME_MARK_SIZE">1</integer>
                  <boolean id="LINEAGE_DIVISION_RESULT">false</boolean>
                  <string id="LINEAGE_DELTAY_MIN">0</string>
                  <string id="ACCELERATION_MIN">0.02</string>
                  <string id="LIFESPAN_MAX">max</string>
                  <string id="SUBRUN_DELTA_PRE_EVENT">5</string>
                  <boolean id="TYPE_DETECTION">false</boolean>
                  <integer id="LINEAGE_MODE">0</integer>
                  <string id="REVERSION_DIRECTION_MIN">0</string>
                  <string id="LINEAGE_DIST_MAX">1</string>
                  <boolean id="TIME_CORRECTION">true</boolean>
                  <integer id="TRACKING_COORDINATE_MODE">0</integer>
                  <boolean id="TYPE_DISPLACEMENT_ADVANCED">false</boolean>
                  <boolean id="SUBRUN_ROTATION_DIRECTION">false</boolean>
                  <string id="INTENSITY_MAX">max</string>
                  <boolean id="TYPE_DISPLACEMENT_MSD_RESULT">false</boolean>
                  <integer id="TRAJECTORY_MODE">0</integer>
                  <boolean id="SUBRUN_DISPLACEMENT_DIRECTION">false</boolean>
                  <color id="TIME_LABEL_COLOR">0;0;0;0</color>
                  <color id="TRAJECTORY_COLOR_DIFFUSING">0;0;255;255</color>
                  <string id="TIME_LABEL"/>
                  <boolean id="SUBRUN_DISPLACEMENT_DISTANCE">false</boolean>
                  <integer id="SUBRUN_MODE">0</integer>
                  <string id="SUBRUN_LIFESPAN_MAX">max</string>
                  <boolean id="TIME_CORRECTION_INTENSITY">true</boolean>
                  <string id="ROTATION_MIN">0.2</string>
                  <color id="VECTOR_VELOCITY">0;0;0;0</color>
                  <integer id="TRACKING_MODE">0</integer>
                  <boolean id="MOTION_DESCRIPTORS">false</boolean>
                  <font id="TIME_LABEL_FONT" name="Dialog.plain" size="1" style="0"/>
                  <string id="TIME_POLARITY_OFFSET">0</string>
                  <boolean id="TIME_ANALYSIS">false</boolean>
                  <integer id="TIME_POLARITY_MODE">0</integer>
                  <string id="INTENSITY_MIN">0</string>
                  <string id="DIST_MOVING_THRESHOLD">1</string>
                  <string id="SUBRUN_DISPLACEMENT_DIRECTION_MAX">45</string>
                  <string id="SUBRUN_LIFESPAN_MIN">1</string>
                  <boolean id="LINEAGE">false</boolean>
                  <string id="SUBRUN_PROPERTY_RATIO_MAX">1</string>
                  <integer id="TIME_FILTER_TYPE">0</integer>
                  <boolean id="SUBRUN_DETECTION">false</boolean>
                  <string id="TIME_DIVISION_DELTA">2</string>
                  <boolean id="TYPE_DISPLACEMENT_ADVANCED_CENTER">false</boolean>
                  <string id="SUBRUN_DISPLACEMENT_THRESHOLD">default</string>
                  <string id="SUBRUN_PROPERTY_RATIO_MIN">1</string>
                  <color id="CURVATURE">0;0;0;0</color>
                  <boolean id="REVERSION_DETECTION">false</boolean>
                  <boolean id="SUBRUN_LIFESPAN_FILTER">false</boolean>
                  <boolean id="TIME_CORRECTION_ANGLE">true</boolean>
                  <boolean id="TIME_CORRECTION_AREA">true</boolean>
                  <boolean id="TIME_FILTER">false</boolean>
                  <boolean id="TIMEFLAG">false</boolean>
                  <boolean id="REVERSION_LIST">false</boolean>
                  <string id="TIME_CORRECTION_DELTA">2</string>
                  <string id="LIFESPAN_MIN">0</string>
                  <integer id="SUBRUN_PROPERTY_FILTER">0</integer>
                  <array dimension="1" id="OCCURENCE" type="integer">
                    <integer index="0">0</integer>
                  </array>
                  <integer id="REVERSION_DISTANCE_MODE">0</integer>
                  <boolean id="TYPE_DISPLACEMENT">false</boolean>
                  <string id="REVERSION_DIRECTION_MAX">30</string>
                  <integer id="TRAJECTORY_COLOR_TYPE">0</integer>
                  <string id="TIME_DIVISION_DISTANCE">2</string>
                  <boolean id="SUBRUN_ROTATION_DISTANCE">false</boolean>
                  <boolean id="ASSOCIATION_DISPLAYED">false</boolean>
                  <string id="MOVING_MIN">auto</string>
                  <string id="TIME_FILTER_DELTA">2</string>
                  <string id="TYPE_DISPLACEMENT_MSD_MAXLAG">20</string>
                  <boolean id="SUBRUN_DEBUG">false</boolean>
                  <boolean id="ASSOCIATION">true</boolean>
                  <string id="LINEAGE_DELTAX_MIN">0</string>
                  <string id="PROPERTIES"/>
                  <color id="TRAJECTORY_COLOR_MIXED">255;0;255;255</color>
                  <string id="START_MAX">max</string>
                  <string id="REVERSION_DISTANCE_THRESHOLD">default</string>
                  <color id="VECTOR_ACCELERATION">0;0;0;0</color>
                  <boolean id="RELATIVE_FILTER">true</boolean>
                  <color id="TRAJECTORY_COLOR_MOVING">255;200;0;255</color>
                  <array class="com.ducret.resultJ.Property" dimension="1" id="TYPES" type="">
                    <property class="com.ducret.resultJ.Property" index="0" name="">
                      <array dimension="5" id="CRITERIUM" type="string">
                        <string index="0"/>
                        <string index="1"/>
                        <string index="2"/>
                        <string index="3"/>
                        <string index="4"/>
                      </array>
                      <string id="UNIT">µm</string>
                      <boolean id="ACTIVE">true</boolean>
                      <integer id="TYPE_MODE">0</integer>
                      <integer id="COLOR_LUT_MODE">0</integer>
                      <string id="BIN_MAX">100</string>
                      <string id="NAME"/>
                      <boolean id="ASSOCIATION_DISPLAYED">false</boolean>
                      <string id="BIN_PROPERTY"/>
                      <integer id="PANEL_MODE">0</integer>
                      <array class="java.awt.Color" dimension="5" id="COLOR" type="">
                        <color index="0">0;255;0;255</color>
                        <color index="1">0;255;0;255</color>
                        <color index="2">0;255;0;255</color>
                        <color index="3">0;255;0;255</color>
                        <color index="4">0;255;0;255</color>
                      </array>
                      <integer id="COLOR_MODE">0</integer>
                      <boolean id="ENABLED">false</boolean>
                      <array dimension="5" id="TITLE" type="string">
                        <string index="0"/>
                        <string index="1"/>
                        <string index="2"/>
                        <string index="3"/>
                        <string index="4"/>
                      </array>
                      <boolean id="ASSOCIATION">true</boolean>
                      <string id="BIN_MIN">0</string>
                    </property>
                  </array>
                  <string id="FILTER_CRITERIUM"/>
                  <color id="LINEAGE_LINKER_COLOR">0;255;255;255</color>
                  <color id="TRAJECTORY_LINKER">0;0;0;0</color>
                  <array class="java.awt.Color" dimension="1" id="COLOR" type="">
                    <color index="0">0;255;0;255</color>
                  </array>
                  <boolean id="TIME_POLARITY">true</boolean>
                  <boolean id="SUBRUN_ROTATION">false</boolean>
                  <property class="com.ducret.resultJ.Property" id="FLAGS" name="FLAGS">
                    <boolean id="ASSOCIATION_DISPLAYED">false</boolean>
                    <array dimension="1" id="CRITERIUM" type="string">
                      <string index="0"/>
                    </array>
                    <array dimension="1" id="LIFESPAN" type="integer">
                      <integer index="0">0</integer>
                    </array>
                    <string id="UNIT">µm</string>
                    <boolean id="ACTIVE">true</boolean>
                    <array class="java.awt.Color" dimension="1" id="COLOR" type="">
                      <color index="0">0;255;0;255</color>
                    </array>
                    <array dimension="1" id="OCCURENCE" type="integer">
                      <integer index="0">0</integer>
                    </array>
                    <boolean id="ENABLED">false</boolean>
                    <array dimension="1" id="TITLE" type="string">
                      <string index="0"/>
                    </array>
                    <boolean id="ASSOCIATION">true</boolean>
                  </property>
                  <string id="LINEAGE_DELTAX_MAX">max</string>
                  <array dimension="1" id="LIFESPAN" type="integer">
                    <integer index="0">0</integer>
                  </array>
                  <string id="UNIT">µm</string>
                  <string id="SUBRUN_PROPERTY_NAME"/>
                  <string id="SUBRUN_DELTA_POST_EVENT">5</string>
                  <string id="TIME_CORRECTION_DISTANCE">2</string>
                  <boolean id="TYPE_BEHAVIOR">false</boolean>
                  <string id="NAME"/>
                  <color id="TRAJECTORY_COLOR_DIFFUSING_CONFINED">0;255;255;255</color>
                  <color id="REVERSION_COLOR">0;0;255;255</color>
                  <string id="TIME_POLARITY_TOLERANCE">0</string>
                  <boolean id="TIME_CORRECTION_OVERLAP">false</boolean>
                  <string id="END_MIN">0</string>
                  <array dimension="1" id="CRITERIUM" type="string">
                    <string index="0"/>
                  </array>
                  <string id="ROTATION_MAX">pi</string>
                  <boolean id="ACTIVE">false</boolean>
                  <boolean id="TIME_MODIFICATION">false</boolean>
                  <string id="ANGLE_MAX">180</string>
                  <string id="DIST_MAX">2</string>
                  <string id="END_MAX">max</string>
                  <boolean id="SUBRUN_RECURSIVE">false</boolean>
                  <boolean id="SUBRUN_PROPERTY">false</boolean>
                  <string id="ANGLE_MIN">0</string>
                  <boolean id="TIME_DIVISION">false</boolean>
                  <boolean id="SUBRUN_DISPLACEMENT">false</boolean>
                  <color id="TRAJECTORY_COLOR_NOT_MOVING">255;255;255;255</color>
                  <boolean id="TIME_OPTIONS">true</boolean>
                  <string id="CONFINEMENT_MAX">15</string>
                  <string id="AREA_MIN">0</string>
                  <color id="TRAJECTORY_COLOR">0;255;0;255</color>
                  <string id="ACCELERATION_MAX">4</string>
                  <string id="SUBRUN_PROPERTY_FILTER_SIZE">1</string>
                  <color id="TRAJECTORY_COLOR_MOVING_CONFINED">255;255;0;255</color>
                  <string id="START_MIN">0</string>
                  <string id="CONFINEMENT_MIN">1</string>
                  <string id="AREA_MAX">max</string>
                  <integer id="SUBRUN_DISPLACEMENT_MODE">0</integer>
                  <boolean id="ENABLED">false</boolean>
                  <array dimension="1" id="TITLE" type="string">
                    <string index="0"/>
                  </array>
                  <boolean id="TYPE_DISPLACEMENT_MSD">false</boolean>
                  <string id="DIST_MIN">0</string>
                </property>
                <boolean id="SIGNAL_RATIO">true</boolean>
                <boolean id="INSIDE_OVERLAP">false</boolean>
                <integer id="SIGNAL_REGION_MEMBRANE_MODE">0</integer>
                <integer id="COLOCALIZATION_DISTANCE_MODE">0</integer>
                <string id="FEATURE_MAX_DELTA">max</string>
                <string id="FEATURE_PROFILE_FILTER_SIZE">2</string>
                <color id="BOND">102;178;255;100</color>
                <integer id="ASSOCIATION_INDEX">0</integer>
                <string id="OUTSIDE_ANGLE_MIN">0</string>
                <string id="MAX_RELATIVE_POSITION">max</string>
                <color id="COLOR_BOUNDARY">255;200;0;255</color>
                <boolean id="ASSOCIATION_DISTANCE">true</boolean>
                <boolean id="FILTER">false</boolean>
                <color id="COLOR_MEMBRANE">0;0;0;0</color>
                <string id="FEATURE_MAX_POSITION">1</string>
                <boolean id="INSIDE_ASSOCIATION">true</boolean>
                <string id="MAX_INTENSITY">max</string>
                <string id="FEATURE_PROFILE_RESOLUTION">1</string>
                <string id="FEATURE_MAX_THRESHOLD">max</string>
                <integer id="PEAK_FIT_TYPE">0</integer>
                <string id="FEATURE_MIN_POSITION">0</string>
                <string id="SIGNAL_DILATE">0</string>
                <string id="MIN_ZSCORE">0</string>
                <color id="LONG_AXIS">0;0;0;0</color>
                <color id="COLOCALIZATION_COLOR">255;255;0;255</color>
                <integer id="FEATURE_TYPE">0</integer>
                <boolean id="SIGNAL_OPTIONS">true</boolean>
                <string id="FEATURE_PROFILE_CHANNEL_FACTOR_0">1</string>
                <string id="GAUSSIAN_FIT_ZSCORE">0-max</string>
                <boolean id="ENABLED">false</boolean>
                <color id="PEAK">0;0;0;0</color>
                <string id="PEAK_FIT_RSQUARES">0.8</string>
                <string id="TITLE"/>
                <string id="FEATURE_PROFILE_CHANNEL_FACTOR_3">1</string>
                <float id="FEATURE_TOLERANCE">0.1</float>
                <string id="FEATURE_PROFILE_CHANNEL_FACTOR_4">1</string>
                <boolean id="SIGNAL_REGION_POLE">false</boolean>
                <color id="LINKER">255;0;255;255</color>
                <string id="FEATURE_PROFILE_CHANNEL_FACTOR_1">1</string>
                <string id="FEATURE_PROFILE_CHANNEL_FACTOR_2">1</string>
                <string id="MIDCELL_LOCALISATION">auto</string>
              </property>
            </array>
            <boolean id="ASSOCIATION_DISPLAYED">false</boolean>
            <boolean id="SIGNAL_CORRELATION">false</boolean>
            <string id="FEATURE_PROFILE_CURVATURE_DELTA">2</string>
            <string id="CLUMP_AREA">0</string>
            <boolean id="SEGMENTATION_EDGE">true</boolean>
            <boolean id="ASSOCIATION">true</boolean>
            <integer id="NB_MAX_ASSOCIATION_MODE">0</integer>
            <boolean id="CONTACT">false</boolean>
            <boolean id="OUTSIDE_BEZIER_LINK">false</boolean>
            <integer id="EDGE_CORRECTION_CHANNEL">0</integer>
            <string id="ORIENTATION_LATERAL"/>
            <boolean id="LOCALISATION">false</boolean>
            <integer id="MODE">2</integer>
            <integer id="THRESHOLD_METHOD_INDEX">6</integer>
            <array class="com.ducret.microbeJ.SegmentationMethod" dimension="6" id="SEGMENTATION_METHODS" type="">
              <segmentationMethod active="true" class="com.ducret.microbeJ.SegmentationMethod" filter="0" index="0" macro="" mask="true" method="0" parameter1="1.0" parameter2="0.0" smooth="false"/>
              <segmentationMethod active="true" class="com.ducret.microbeJ.SegmentationMethod" filter="1" index="1" macro="" mask="true" method="0" parameter1="1.0" parameter2="0.0" smooth="true"/>
              <segmentationMethod active="true" class="com.ducret.microbeJ.SegmentationMethod" filter="2" index="2" macro="" mask="true" method="0" parameter1="0.0" parameter2="0.0" smooth="true"/>
              <segmentationMethod active="true" class="com.ducret.microbeJ.SegmentationMethod" filter="4" index="3" macro="" mask="true" method="0" parameter1="0.0" parameter2="0.0" smooth="false"/>
              <segmentationMethod active="false" class="com.ducret.microbeJ.SegmentationMethod" filter="5" index="4" macro="" mask="true" method="0" parameter1="0.0" parameter2="0.0" smooth="false"/>
              <segmentationMethod active="false" class="com.ducret.microbeJ.SegmentationMethod" filter="6" index="5" macro="" mask="true" method="0" parameter1="0.0" parameter2="0.0" smooth="false"/>
            </array>
            <integer id="FEATURE_METHOD">0</integer>
            <boolean id="THRESHOLD_CALCULATOR">false</boolean>
            <boolean id="SEGMENTATION_OPTIMIZATION">true</boolean>
            <integer id="CHANNEL_INDEX">0</integer>
            <string id="MAX_VARIATION_WIDTH">max</string>
            <string id="IMG_ORIGIN_Y">0</string>
            <array dimension="6" id="IMAGE_NAMES" type="string">
              <string index="0">*none*</string>
              <string index="1">*none*</string>
              <string index="2">*none*</string>
              <string index="3">*none*</string>
              <string index="4">*none*</string>
              <string index="5">*none*</string>
            </array>
            <string id="DISTANCE_THRESHOLD">0</string>
            <boolean id="THRESHOLD_ROI">false</boolean>
            <string id="IMG_ORIGIN_X">0</string>
            <integer id="TIME_RESOLUTION_UNIT">0</integer>
            <boolean id="INSIDE_EXCLUSIVE">true</boolean>
            <integer id="OUTSIDE_MODE">0</integer>
            <color id="QUARTER_AXIS">0;0;0;0</color>
            <integer id="ASSOCIATION_SPACING_MODE">0</integer>
            <string id="MIN_CIRCULARITY">0</string>
            <boolean id="SECTION_HALVES">false</boolean>
            <string id="OUTSIDE_BEZIER_FACTOR">1</string>
            <string id="NB_MAX_ASSOCIATION">1</string>
            <integer id="INTERPOLATION_MODE">0</integer>
            <string id="MIN_INTENSITY">0</string>
            <string id="MIN_WIDTH">0</string>
            <string id="CRITERIA"/>
            <string id="POLE_RESOLUTION">0</string>
            <integer id="DISTANCE_MODE">0</integer>
            <string id="UNIT">µm</string>
            <string id="EDGE_CORRECTION_SIGMA">1</string>
            <boolean id="SECTION_SIDES">false</boolean>
            <string id="ASSOCIATION_NAME">Bacteria</string>
            <string id="BOUNDARY_SMOOTH_ORDER">2</string>
            <color id="TRANS_AXIS">0;0;0;0</color>
            <string id="MAX_LENGTH">max</string>
            <boolean id="ORIENTATION_LATERAL_SIGN">false</boolean>
            <color id="HALF_1">0;0;0;0</color>
            <boolean id="THRESHOLD">true</boolean>
            <color id="HALF_2">0;0;0;0</color>
            <boolean id="CONVEXHULL">false</boolean>
            <boolean id="SEGMENTATION">false</boolean>
            <color id="BODY">0;0;0;0</color>
            <boolean id="SECTION_POLES">false</boolean>
            <string id="BOUNDARY_DILATE">0</string>
            <color id="COLOR_CONVEXHULL">0;0;0;0</color>
            <string id="MAX_JUNCTION_COUNT">max</string>
            <boolean id="SIGNAL_RAW">false</boolean>
            <boolean id="ACTIVE">true</boolean>
            <boolean id="EXCLUDE_ON_EDGE">true</boolean>
            <boolean id="BRANCHING">false</boolean>
            <string id="MIN_SKELETON_SIZE">0</string>
            <string id="FEATURE_MIN_THRESHOLD">0</string>
            <string id="FEATURE_MODE_LABEL">Normal</string>
            <array dimension="6" id="IMAGE_FILTERS" type="string">
              <string index="0"/>
              <string index="1"/>
              <string index="2"/>
              <string index="3"/>
              <string index="4"/>
              <string index="5"/>
            </array>
            <string id="MAX_CURVATURE">max</string>
            <boolean id="EDGE_CORRECTION">false</boolean>
            <integer id="COLOR_LONG_AXIS_STROKE">0</integer>
            <boolean id="PROFILE">false</boolean>
            <string id="INSIDE_ZSCORE">0</string>
            <boolean id="SIGNAL_RATIO">true</boolean>
            <array class="com.ducret.microbeJ.ImMaskAction" dimension="0" id="THRESHOLD_CALCULATOR_ACTIONS" type="object"/>
            <string id="MAX_CIRCULARITY">max</string>
            <string id="MIN_SOLIDITY">0</string>
            <string id="OUTSIDE_ANGLE_MIN">0</string>
            <color id="COLOR_BOUNDARY">99;255;0;255</color>
            <color id="COLOR_MEMBRANE">0;0;0;0</color>
            <string id="FEATURE_MAX_POSITION">1</string>
            <boolean id="INSIDE_ASSOCIATION">true</boolean>
            <string id="MAX_INTENSITY">max</string>
            <string id="FEATURE_MAX_THRESHOLD">max</string>
            <string id="SIGNAL_DILATE">0</string>
            <integer id="MODE_DETECTION">-1</integer>
            <boolean id="SIGNAL_OPTIONS">true</boolean>
            <boolean id="ENABLED">false</boolean>
            <color id="LINKER">0;0;255;255</color>
          </property>
          <color id="BODY">0;0;0;0</color>
          <boolean id="SECTION_POLES">false</boolean>
          <string id="BOUNDARY_DILATE">-1</string>
          <color id="COLOR_CONVEXHULL">0;0;0;0</color>
          <string id="MAX_JUNCTION_COUNT">max</string>
          <boolean id="SIGNAL_RAW">true</boolean>
          <boolean id="ACTIVE">true</boolean>
          <boolean id="EXCLUDE_ON_EDGE">true</boolean>
          <boolean id="BRANCHING">false</boolean>
          <string id="MIN_SKELETON_SIZE">0</string>
          <string id="FEATURE_MIN_THRESHOLD">0</string>
          <string id="FEATURE_MODE_LABEL">Normal</string>
          <string id="MAX_CURVATURE">0.77</string>
          <boolean id="EDGE_CORRECTION">true</boolean>
          <integer id="COLOR_LONG_AXIS_STROKE">0</integer>
          <boolean id="PROFILE">true</boolean>
          <string id="INSIDE_ZSCORE">0</string>
          <boolean id="SIGNAL_RATIO">true</boolean>
          <string id="MAX_CIRCULARITY">0.97</string>
          <string id="MIN_SOLIDITY">0.10</string>
          <string id="OUTSIDE_ANGLE_MIN">0</string>
          <color id="COLOR_BOUNDARY">99;255;0;255</color>
          <color id="COLOR_MEMBRANE">0;0;0;0</color>
          <string id="FEATURE_MAX_POSITION">1</string>
          <boolean id="INSIDE_ASSOCIATION">false</boolean>
          <string id="MAX_INTENSITY">max</string>
          <string id="FEATURE_MAX_THRESHOLD">max</string>
          <string id="SIGNAL_DILATE">0</string>
          <integer id="MODE_DETECTION">-1</integer>
          <boolean id="SIGNAL_OPTIONS">true</boolean>
          <boolean id="ENABLED">false</boolean>
          <color id="LINKER">0;0;255;255</color>
        </property>
        <property class="com.ducret.resultJ.Property" index="1" name="">
          <string id="STRAIGHTEN_DILATE">0</string>
          <string id="MAX_WIDTH">1.7</string>
          <boolean id="SHAPE_CONTOUR">false</boolean>
          <string id="MAX_SINUOSITY">1.05</string>
          <string id="MAX_SYMMETRY_WIDTH">max</string>
          <integer id="SIGNAL_TEXTURE_ANGLE">0</integer>
          <string id="INSIDE_TOLERANCE">0</string>
          <string id="MIN_RANGE_WIDTH">0.3</string>
          <string id="MAX_RANGE_WIDTH">1.7</string>
          <string id="MIN_CURVATURE">0</string>
          <string id="MAX_AREA">4</string>
          <boolean id="TYPE_DETECTION">false</boolean>
          <color id="REJECTED">255;0;0;255</color>
          <boolean id="DISTANCE">false</boolean>
          <string id="MIN_INTENSITY_AXIS">0</string>
          <color id="CONCENTRIC_AXIS">0;0;0;0</color>
          <string id="OUTSIDE_CRITERIUM"/>
          <boolean id="SIGNAL_TEXTURE_SCALING">true</boolean>
          <boolean id="ORIENTATION_LONGITUDINAL_SIGN">false</boolean>
          <string id="MIN_SLICE_COUNT">0</string>
          <string id="SIGNAL_ZSCORE">2</string>
          <boolean id="SIGNAL_REGION_INTERSECTION">false</boolean>
          <color id="LABEL_COLOR">0;255;0;255</color>
          <boolean id="ASSOCIATION_OPTION">true</boolean>
          <boolean id="ASSOCIATION_RESULT_LIST">false</boolean>
          <string id="OUTSIDE_DISTMAX">0</string>
          <string id="MIN_SYMMETRY_WIDTH">0</string>
          <string id="BOUNDARY_SMOOTH_CUTOFF">0.1</string>
          <boolean id="SHAPE_FIT">false</boolean>
          <string id="MAX_SKELETON_SIZE">max</string>
          <string id="CONTACT_DISTMAX">0</string>
          <color id="LONG_SUBAXIS">0;0;0;0</color>
          <boolean id="STRAIGHTEN">false</boolean>
          <string id="MAX_POLE_COUNT">max</string>
          <string id="AXIS_CORRECTION_TOLERANCE">0</string>
          <integer id="ASSOCIATION_LOCATION_ORIGIN">0</integer>
          <color id="SHORT_AXIS">0;0;0;0</color>
          <boolean id="SIGNAL_REGION_HALF">false</boolean>
          <color id="POLE_1">0;0;0;0</color>
          <color id="POLE_2">0;0;0;0</color>
          <string id="INSIDE_DISTMAX">0</string>
          <boolean id="SIGNAL_TEXTURE">false</boolean>
          <string id="MIN_HOLE_COUNT">0</string>
          <string id="INSIDE_CRITERIUM"/>
          <boolean id="FILTER_ASSOCIATION">false</boolean>
          <boolean id="ASSOCIATION_POLYGON">false</boolean>
          <boolean id="CLUMP">false</boolean>
          <string id="SEGMENTATION_MIN_NBPART">1</string>
          <color id="COLOR_INTERSECTION">0;0;0;0</color>
          <color id="SIDE_2">0;0;0;0</color>
          <string id="MAX_RANGE_ANGULARITY">max</string>
          <color id="SIDE_1">0;0;0;0</color>
          <font id="LABEL_FONT" name="Dialog.plain" size="1" style="0"/>
          <array class="com.ducret.resultJ.Property" dimension="1" id="TYPES" type="">
            <property class="com.ducret.resultJ.Property" index="0" name="">
              <array dimension="5" id="CRITERIUM" type="string">
                <string index="0"/>
                <string index="1"/>
                <string index="2"/>
                <string index="3"/>
                <string index="4"/>
              </array>
              <string id="UNIT">µm</string>
              <boolean id="ACTIVE">true</boolean>
              <integer id="TYPE_MODE">0</integer>
              <integer id="COLOR_LUT_MODE">0</integer>
              <string id="BIN_MAX">100</string>
              <string id="NAME"/>
              <boolean id="ASSOCIATION_DISPLAYED">false</boolean>
              <string id="BIN_PROPERTY"/>
              <integer id="PANEL_MODE">0</integer>
              <array class="java.awt.Color" dimension="5" id="COLOR" type="">
                <color index="0">178;255;102;255</color>
                <color index="1">0;255;0;255</color>
                <color index="2">0;255;0;255</color>
                <color index="3">0;255;0;255</color>
                <color index="4">0;255;0;255</color>
              </array>
              <integer id="COLOR_MODE">0</integer>
              <boolean id="ENABLED">false</boolean>
              <array dimension="5" id="TITLE" type="string">
                <string index="0"/>
                <string index="1"/>
                <string index="2"/>
                <string index="3"/>
                <string index="4"/>
              </array>
              <boolean id="ASSOCIATION">true</boolean>
              <string id="BIN_MIN">0</string>
            </property>
          </array>
          <boolean id="OUTSIDE_EXCLUSIVE">false</boolean>
          <string id="LABEL"/>
          <boolean id="SIGNAL_REGION_MEMBRANE">false</boolean>
          <boolean id="ASSOCIATION_SPACING_LIST">false</boolean>
          <integer id="POLE_MODE">0</integer>
          <integer id="FEATURE_MODE">0</integer>
          <string id="MAX_INTENSITY_AXIS">max</string>
          <boolean id="DISTANCE_LIST">false</boolean>
          <string id="MIN_AREA">0.50</string>
          <string id="NAME"/>
          <string id="POLAR_LOCALISATION">auto</string>
          <boolean id="FEATURE">false</boolean>
          <string id="MAX_SOLIDITY">max</string>
          <color id="MAIN_AXIS">0;0;0;0</color>
          <string id="SIDE_FACTOR">0.9</string>
          <integer id="COLOR_BOUNDARY_STROKE">0</integer>
          <boolean id="ASSOCIATION_LOCATION">true</boolean>
          <integer id="SEGMENTATION_METHOD">0</integer>
          <color id="COLOR_BOUNDARY_RAW">0;0;0;0</color>
          <string id="OUTSIDE_ANGLE_MAX">180</string>
          <string id="MAX_SLICE_COUNT">max</string>
          <boolean id="ASSOCIATION_COVERAGE">false</boolean>
          <string id="BOUNDARY_SMOOTH">1</string>
          <string id="MIN_LENGTH">0.9</string>
          <property class="com.ducret.resultJ.Property" id="TRACKING" name="TRACKING">
            <boolean id="TIME_CORRECTION_ACCELERATION">true</boolean>
            <boolean id="SUBRUN_RESULT">false</boolean>
            <color id="TRAJECTORY_COLOR_DEFAULT">0;255;0;255</color>
            <string id="LINEAGE_DELTAY_MAX">max</string>
            <color id="TRAJECTORY_COLOR_ROTATING">255;255;0;255</color>
            <string id="SUBRUN_DISPLACEMENT_DIRECTION_MIN">0</string>
            <integer id="TIME_MARK_SIZE">1</integer>
            <boolean id="LINEAGE_DIVISION_RESULT">false</boolean>
            <string id="LINEAGE_DELTAY_MIN">0</string>
            <string id="ACCELERATION_MIN">0</string>
            <string id="LIFESPAN_MAX">max</string>
            <string id="SUBRUN_DELTA_PRE_EVENT">5</string>
            <boolean id="TYPE_DETECTION">false</boolean>
            <integer id="LINEAGE_MODE">0</integer>
            <string id="REVERSION_DIRECTION_MIN">0</string>
            <string id="LINEAGE_DIST_MAX">1</string>
            <boolean id="TIME_CORRECTION">true</boolean>
            <integer id="TRACKING_COORDINATE_MODE">0</integer>
            <boolean id="TYPE_DISPLACEMENT_ADVANCED">false</boolean>
            <boolean id="SUBRUN_ROTATION_DIRECTION">false</boolean>
            <string id="INTENSITY_MAX">max</string>
            <boolean id="TYPE_DISPLACEMENT_MSD_RESULT">false</boolean>
            <integer id="TRAJECTORY_MODE">0</integer>
            <boolean id="SUBRUN_DISPLACEMENT_DIRECTION">false</boolean>
            <color id="TIME_LABEL_COLOR">0;0;0;0</color>
            <color id="TRAJECTORY_COLOR_DIFFUSING">0;0;255;255</color>
            <string id="TIME_LABEL"/>
            <boolean id="SUBRUN_DISPLACEMENT_DISTANCE">false</boolean>
            <integer id="SUBRUN_MODE">0</integer>
            <string id="SUBRUN_LIFESPAN_MAX">max</string>
            <boolean id="TIME_CORRECTION_INTENSITY">true</boolean>
            <string id="ROTATION_MIN">0.2</string>
            <color id="VECTOR_VELOCITY">0;0;0;0</color>
            <integer id="TRACKING_MODE">0</integer>
            <boolean id="MOTION_DESCRIPTORS">false</boolean>
            <font id="TIME_LABEL_FONT" name="Dialog.plain" size="1" style="0"/>
            <string id="TIME_POLARITY_OFFSET">0</string>
            <boolean id="TIME_ANALYSIS">true</boolean>
            <integer id="TIME_POLARITY_MODE">0</integer>
            <string id="INTENSITY_MIN">0</string>
            <string id="DIST_MOVING_THRESHOLD">1</string>
            <string id="SUBRUN_DISPLACEMENT_DIRECTION_MAX">45</string>
            <string id="SUBRUN_LIFESPAN_MIN">0</string>
            <boolean id="LINEAGE">false</boolean>
            <string id="SUBRUN_PROPERTY_RATIO_MAX">1</string>
            <integer id="TIME_FILTER_TYPE">0</integer>
            <boolean id="SUBRUN_DETECTION">false</boolean>
            <string id="TIME_DIVISION_DELTA">2</string>
            <boolean id="TYPE_DISPLACEMENT_ADVANCED_CENTER">false</boolean>
            <string id="SUBRUN_DISPLACEMENT_THRESHOLD">default</string>
            <string id="SUBRUN_PROPERTY_RATIO_MIN">1</string>
            <color id="CURVATURE">0;0;0;0</color>
            <boolean id="REVERSION_DETECTION">false</boolean>
            <boolean id="SUBRUN_LIFESPAN_FILTER">false</boolean>
            <boolean id="TIME_CORRECTION_ANGLE">true</boolean>
            <boolean id="TIME_CORRECTION_AREA">true</boolean>
            <boolean id="TIME_FILTER">false</boolean>
            <boolean id="TIMEFLAG">false</boolean>
            <boolean id="REVERSION_LIST">false</boolean>
            <string id="TIME_CORRECTION_DELTA">2</string>
            <string id="LIFESPAN_MIN">0</string>
            <integer id="SUBRUN_PROPERTY_FILTER">0</integer>
            <array dimension="1" id="OCCURENCE" type="integer">
              <integer index="0">0</integer>
            </array>
            <integer id="REVERSION_DISTANCE_MODE">0</integer>
            <boolean id="TYPE_DISPLACEMENT">false</boolean>
            <string id="REVERSION_DIRECTION_MAX">30</string>
            <integer id="TRAJECTORY_COLOR_TYPE">0</integer>
            <string id="TIME_DIVISION_DISTANCE">2</string>
            <boolean id="SUBRUN_ROTATION_DISTANCE">false</boolean>
            <boolean id="ASSOCIATION_DISPLAYED">false</boolean>
            <string id="MOVING_MIN">auto</string>
            <string id="TIME_FILTER_DELTA">2</string>
            <string id="TYPE_DISPLACEMENT_MSD_MAXLAG">20</string>
            <boolean id="SUBRUN_DEBUG">false</boolean>
            <boolean id="ASSOCIATION">true</boolean>
            <string id="LINEAGE_DELTAX_MIN">0</string>
            <string id="PROPERTIES"/>
            <color id="TRAJECTORY_COLOR_MIXED">255;0;255;255</color>
            <string id="START_MAX">max</string>
            <string id="REVERSION_DISTANCE_THRESHOLD">default</string>
            <color id="VECTOR_ACCELERATION">0;0;0;0</color>
            <boolean id="RELATIVE_FILTER">true</boolean>
            <color id="TRAJECTORY_COLOR_MOVING">255;200;0;255</color>
            <array class="com.ducret.resultJ.Property" dimension="1" id="TYPES" type="">
              <property class="com.ducret.resultJ.Property" index="0" name="">
                <array dimension="5" id="CRITERIUM" type="string">
                  <string index="0"/>
                  <string index="1"/>
                  <string index="2"/>
                  <string index="3"/>
                  <string index="4"/>
                </array>
                <string id="UNIT">µm</string>
                <boolean id="ACTIVE">true</boolean>
                <integer id="TYPE_MODE">0</integer>
                <integer id="COLOR_LUT_MODE">0</integer>
                <string id="BIN_MAX">100</string>
                <string id="NAME"/>
                <boolean id="ASSOCIATION_DISPLAYED">false</boolean>
                <string id="BIN_PROPERTY"/>
                <integer id="PANEL_MODE">0</integer>
                <array class="java.awt.Color" dimension="5" id="COLOR" type="">
                  <color index="0">0;255;0;255</color>
                  <color index="1">0;255;0;255</color>
                  <color index="2">0;255;0;255</color>
                  <color index="3">0;255;0;255</color>
                  <color index="4">0;255;0;255</color>
                </array>
                <integer id="COLOR_MODE">0</integer>
                <boolean id="ENABLED">false</boolean>
                <array dimension="5" id="TITLE" type="string">
                  <string index="0"/>
                  <string index="1"/>
                  <string index="2"/>
                  <string index="3"/>
                  <string index="4"/>
                </array>
                <boolean id="ASSOCIATION">true</boolean>
                <string id="BIN_MIN">0</string>
              </property>
            </array>
            <string id="FILTER_CRITERIUM"/>
            <color id="LINEAGE_LINKER_COLOR">0;255;255;255</color>
            <color id="TRAJECTORY_LINKER">0;0;0;0</color>
            <array class="java.awt.Color" dimension="1" id="COLOR" type="">
              <color index="0">0;255;0;255</color>
            </array>
            <boolean id="TIME_POLARITY">true</boolean>
            <boolean id="SUBRUN_ROTATION">false</boolean>
            <property class="com.ducret.resultJ.Property" id="FLAGS" name="FLAGS">
              <boolean id="ASSOCIATION_DISPLAYED">false</boolean>
              <array dimension="1" id="CRITERIUM" type="string">
                <string index="0"/>
              </array>
              <array dimension="1" id="LIFESPAN" type="integer">
                <integer index="0">0</integer>
              </array>
              <string id="UNIT">µm</string>
              <boolean id="ACTIVE">true</boolean>
              <array class="java.awt.Color" dimension="1" id="COLOR" type="">
                <color index="0">0;255;0;255</color>
              </array>
              <array dimension="1" id="OCCURENCE" type="integer">
                <integer index="0">0</integer>
              </array>
              <boolean id="ENABLED">false</boolean>
              <array dimension="1" id="TITLE" type="string">
                <string index="0"/>
              </array>
              <boolean id="ASSOCIATION">true</boolean>
            </property>
            <string id="LINEAGE_DELTAX_MAX">max</string>
            <array dimension="1" id="LIFESPAN" type="integer">
              <integer index="0">0</integer>
            </array>
            <string id="UNIT">µm</string>
            <string id="SUBRUN_PROPERTY_NAME"/>
            <string id="SUBRUN_DELTA_POST_EVENT">5</string>
            <string id="TIME_CORRECTION_DISTANCE">2</string>
            <boolean id="TYPE_BEHAVIOR">false</boolean>
            <string id="NAME"/>
            <color id="TRAJECTORY_COLOR_DIFFUSING_CONFINED">0;255;255;255</color>
            <color id="REVERSION_COLOR">0;0;255;255</color>
            <string id="TIME_POLARITY_TOLERANCE">0</string>
            <boolean id="TIME_CORRECTION_OVERLAP">false</boolean>
            <string id="END_MIN">0</string>
            <array dimension="1" id="CRITERIUM" type="string">
              <string index="0"/>
            </array>
            <string id="ROTATION_MAX">pi</string>
            <boolean id="ACTIVE">false</boolean>
            <boolean id="TIME_MODIFICATION">false</boolean>
            <string id="ANGLE_MAX">180</string>
            <string id="DIST_MAX">2</string>
            <string id="END_MAX">max</string>
            <boolean id="SUBRUN_RECURSIVE">false</boolean>
            <boolean id="SUBRUN_PROPERTY">false</boolean>
            <string id="ANGLE_MIN">0</string>
            <boolean id="TIME_DIVISION">false</boolean>
            <boolean id="SUBRUN_DISPLACEMENT">false</boolean>
            <color id="TRAJECTORY_COLOR_NOT_MOVING">255;255;255;255</color>
            <boolean id="TIME_OPTIONS">true</boolean>
            <string id="CONFINEMENT_MAX">15</string>
            <string id="AREA_MIN">0</string>
            <color id="TRAJECTORY_COLOR">0;255;0;255</color>
            <string id="ACCELERATION_MAX">max</string>
            <string id="SUBRUN_PROPERTY_FILTER_SIZE">1</string>
            <color id="TRAJECTORY_COLOR_MOVING_CONFINED">255;255;0;255</color>
            <string id="START_MIN">0</string>
            <string id="CONFINEMENT_MIN">1</string>
            <string id="AREA_MAX">max</string>
            <integer id="SUBRUN_DISPLACEMENT_MODE">0</integer>
            <boolean id="ENABLED">false</boolean>
            <array dimension="1" id="TITLE" type="string">
              <string index="0"/>
            </array>
            <boolean id="TYPE_DISPLACEMENT_MSD">false</boolean>
            <string id="DIST_MIN">0</string>
          </property>
          <boolean id="INSIDE_OVERLAP">false</boolean>
          <integer id="SIGNAL_REGION_MEMBRANE_MODE">0</integer>
          <color id="BOND">102;178;255;100</color>
          <integer id="ASSOCIATION_INDEX">0</integer>
          <string id="MAX_ANGULARITY">0.24</string>
          <boolean id="BOUNDARY_FITSPLINE">false</boolean>
          <boolean id="ASSOCIATION_DISTANCE">false</boolean>
          <boolean id="EDGE_CORRECTION_DEBUG">false</boolean>
          <integer id="BOUNDARY_SMOOTH_MODE">0</integer>
          <string id="FEATURE_MIN_POSITION">0</string>
          <boolean id="CONTACT_DISTANCE">false</boolean>
          <string id="MIN_ZSCORE">0</string>
          <color id="LONG_AXIS">255;200;0;255</color>
          <string id="MIN_RANGE_ANGULARITY">0</string>
          <boolean id="EDGE_CORRECTION_PROCESS">true</boolean>
          <color id="CONTACT_COLOR">0;0;0;0</color>
          <string id="MIN_VARIATION_WIDTH">0</string>
          <integer id="FEATURE_TYPE">0</integer>
          <string id="MIN_SINUOSITY">0</string>
          <string id="FEATURE_TOLERANCE">0.1</string>
          <boolean id="SIGNAL_REGION_POLE">false</boolean>
          <boolean id="SECTION">false</boolean>
          <string id="MIDCELL_LOCALISATION">auto</string>
          <array class="com.ducret.resultJ.Property" dimension="1" id="PROFILES" type="">
            <property class="com.ducret.resultJ.Property" index="0" name="">
              <string id="UNIT">p</string>
              <boolean id="ACTIVE">true</boolean>
              <boolean id="PLOT">true</boolean>
              <string id="RESOLUTION">auto</string>
              <boolean id="WIDTH">false</boolean>
              <boolean id="OPTIONS">true</boolean>
              <string id="NAME"/>
              <boolean id="ASSOCIATION_DISPLAYED">false</boolean>
              <integer id="PANEL_MODE">0</integer>
              <string id="EXPANSION">0</string>
              <boolean id="CURVATURE">false</boolean>
              <boolean id="PLOT_RAW">false</boolean>
              <string id="OFFSET">0</string>
              <boolean id="PLOT_BOUNDARY">false</boolean>
              <boolean id="ENABLED">false</boolean>
              <integer id="INDEX">0</integer>
              <string id="CURVATURE_DELTA">2</string>
              <boolean id="ASSOCIATION">true</boolean>
              <string id="THICKNESS">auto</string>
              <integer id="PLOT_MODE">0</integer>
            </property>
          </array>
          <string id="MAX_HOLE_COUNT">0</string>
          <boolean id="OUTSIDE_OVERLAP">true</boolean>
          <string id="MIN_JUNCTION_COUNT">0</string>
          <string id="FEATURE_SOURCE">Width</string>
          <string id="POLE_FACTOR">1.3</string>
          <integer id="INTERPOLATION_WIDTHMODE">1</integer>
          <string id="AREA_CUTOFF">1000</string>
          <string id="SIGNAL_TEXTURE_STEP">1</string>
          <integer id="PANEL_MODE">0</integer>
          <string id="INTERPOLATION_WIDTH">5</string>
          <integer id="FEATURE_MODE_POSITION">0</integer>
          <boolean id="SIGNAL_REGION_BODY">false</boolean>
          <boolean id="SIGNAL_REGION">false</boolean>
          <string id="MAX_FEATURE_COUNT">max</string>
          <string id="ORIENTATION_LONGITUDINAL"/>
          <string id="MAX_ZSCORE">max</string>
          <string id="SIGNAL_RESOLUTION">1</string>
          <string id="MIN_VARIATION_ANGULARITY">0</string>
          <boolean id="OPTION">true</boolean>
          <string id="MIN_POLE_COUNT">0</string>
          <color id="DISTANCE_COLOR">0;0;0;0</color>
          <string id="AXIS_CORRECTION_WIDTH">2</string>
          <boolean id="AXIS_CORRECTION">false</boolean>
          <integer id="ASSOCIATION_RESULT_MODE">0</integer>
          <boolean id="SHAPE">true</boolean>
          <string id="NB_LIMIT">10000</string>
          <string id="SIGNAL_REGION_MEMBRANE_THICKNESS">0.5</string>
          <boolean id="ORIENTATION">false</boolean>
          <string id="NB_MAX_ASSOCIATION_PROPERTY"/>
          <string id="AXIS_CORRECTION_SMOOTH">1</string>
          <boolean id="ASSOCIATION_SPACING">false</boolean>
          <integer id="INSIDE_MODE">0</integer>
          <boolean id="OUTSIDE_ASSOCIATION">false</boolean>
          <string id="EDGE_CORRECTION_THICKNESS">10</string>
          <boolean id="SIGNAL_TEXTURE_SYMETRY">false</boolean>
          <string id="SEGMENTATION_NB_ITERATION">2</string>
          <boolean id="ASSOCIATION_SET_CENTER">false</boolean>
          <boolean id="SIGNAL_REGION_SIDE">false</boolean>
          <string id="AXIS_RESOLUTION">2</string>
          <string id="MIN_ANGULARITY">0</string>
          <boolean id="AXIS_SIMPLIFICATION">true</boolean>
          <boolean id="SIGNAL">false</boolean>
          <integer id="SEGMENTATION_MODE">0</integer>
          <string id="BOUNDARY_RESOLUTION">1</string>
          <string id="MIN_FEATURE_COUNT">0</string>
          <string id="MAX_VARIATION_ANGULARITY">0.16</string>
          <color id="COLOR_INNER">0;0;0;0</color>
          <array class="com.ducret.resultJ.Property" dimension="1" id="FEATURES" type="">
            <property class="com.ducret.resultJ.Property" index="0" name="">
              <color id="FEATURE_PROFILE_CHANNEL_COLOR_2">0;0;0;0</color>
              <color id="FEATURE_PROFILE_CHANNEL_COLOR_1">0;0;0;0</color>
              <color id="FEATURE_PROFILE_CHANNEL_COLOR_0">0;0;0;0</color>
              <array class="com.ducret.resultJ.Property" dimension="1" id="PROFILES" type="">
                <property class="com.ducret.resultJ.Property" index="0" name="">
                  <string id="UNIT">p</string>
                  <boolean id="ACTIVE">true</boolean>
                  <boolean id="PLOT">true</boolean>
                  <string id="RESOLUTION">auto</string>
                  <boolean id="WIDTH">false</boolean>
                  <boolean id="OPTIONS">true</boolean>
                  <string id="NAME"/>
                  <boolean id="ASSOCIATION_DISPLAYED">false</boolean>
                  <integer id="PANEL_MODE">0</integer>
                  <string id="EXPANSION">0</string>
                  <boolean id="CURVATURE">false</boolean>
                  <boolean id="PLOT_RAW">false</boolean>
                  <string id="OFFSET">0</string>
                  <boolean id="PLOT_BOUNDARY">false</boolean>
                  <boolean id="ENABLED">false</boolean>
                  <integer id="INDEX">0</integer>
                  <string id="CURVATURE_DELTA">2</string>
                  <boolean id="ASSOCIATION">true</boolean>
                  <string id="THICKNESS">auto</string>
                  <integer id="PLOT_MODE">0</integer>
                </property>
              </array>
              <string id="STRAIGHTEN_DILATE">0</string>
              <color id="FEATURE_PROFILE_CHANNEL_COLOR_5">0;0;0;0</color>
              <string id="MAX_WIDTH">max</string>
              <color id="FEATURE_PROFILE_CHANNEL_COLOR_4">0;0;0;0</color>
              <boolean id="SHAPE_CONTOUR">false</boolean>
              <color id="FEATURE_PROFILE_CHANNEL_COLOR_3">0;0;0;0</color>
              <boolean id="OUTSIDE_OVERLAP">true</boolean>
              <integer id="COLOCALIZATION_MODE">0</integer>
              <integer id="SIGNAL_TEXTURE_ANGLE">0</integer>
              <string id="FEATURE_SOURCE">Width</string>
              <string id="FEATURE_PROFILE_THICKNESS">auto</string>
              <string id="SIGNAL_TEXTURE_STEP">1</string>
              <string id="GAUSSIAN_FIT_ITERATION">1000</string>
              <string id="INSIDE_TOLERANCE">max</string>
              <integer id="PANEL_MODE">0</integer>
              <boolean id="GAUSSIAN_FIT_WARNING">false</boolean>
              <integer id="FEATURE_MODE_POSITION">0</integer>
              <string id="MAX_AREA">max</string>
              <boolean id="TYPE_DETECTION">false</boolean>
              <boolean id="SIGNAL_REGION_BODY">false</boolean>
              <boolean id="SIGNAL_REGION">false</boolean>
              <color id="REJECTED">255;0;0;255</color>
              <boolean id="SEGMENTATION_AXIS">true</boolean>
              <string id="PEAK_FIT_FACTOR">2</string>
              <string id="SIGNAL_RESOLUTION">1</string>
              <string id="MAX_ZSCORE">max</string>
              <boolean id="OPTION">true</boolean>
              <float id="FEATURE_THRESHOLD_OFFSET">0.0</float>
              <string id="MIN_RELATIVE_POSITION">0</string>
              <integer id="PEAK_FIT_MODE">0</integer>
              <string id="OUTSIDE_CRITERIUM"/>
              <boolean id="SIGNAL_TEXTURE_SCALING">true</boolean>
              <string id="SIGNAL_ZSCORE">2</string>
              <boolean id="SIGNAL_REGION_INTERSECTION">false</boolean>
              <string id="GAUSSIAN_FIT_AMPLITUDE_MIN">0</string>
              <integer id="ASSOCIATION_RESULT_MODE">0</integer>
              <float id="FEATURE_ZSCORE">2.0</float>
              <string id="MIN_RATIO">0</string>
              <string id="FEATURE_PROFILE_DILATE">0</string>
              <boolean id="SHAPE">true</boolean>
              <integer id="SOURCE_INDEX">0</integer>
              <color id="LABEL_COLOR">0;0;0;0</color>
              <boolean id="GAUSSIAN_FIT_OPTIMIZATION">false</boolean>
              <integer id="COLOCALIZATION_INDEX">0</integer>
              <string id="SIGNAL_REGION_MEMBRANE_THICKNESS">0.5</string>
              <boolean id="PEAK_FIT">false</boolean>
              <boolean id="COLOCALIZATION">false</boolean>
              <boolean id="ASSOCIATION_OPTION">true</boolean>
              <boolean id="ASSOCIATION_RESULT_LIST">false</boolean>
              <string id="OUTSIDE_DISTMAX">0</string>
              <string id="NB_MAX_ASSOCIATION_PROPERTY"/>
              <string id="GAUSSIAN_FIT_AMPLITUDE_MAX">max</string>
              <boolean id="ASSOCIATION_SPACING">false</boolean>
              <integer id="INSIDE_MODE">0</integer>
              <string id="COLOCALIZATION_THRESHOLD">0</string>
              <boolean id="OUTSIDE_ASSOCIATION">false</boolean>
              <float id="FEATURE_OFFSET">0.0</float>
              <string id="GAUSSIAN_FIT_RADIUS">2</string>
              <boolean id="SIGNAL_TEXTURE_SYMETRY">false</boolean>
              <string id="MIN_GAUSSIAN_FWHM">0</string>
              <integer id="GAUSSIAN_FIT_METHOD">1</integer>
              <boolean id="ASSOCIATION_SET_CENTER">false</boolean>
              <boolean id="STRAIGHTEN">false</boolean>
              <boolean id="SIGNAL_REGION_SIDE">false</boolean>
              <string id="FEATURE_MIN_DELTA">0</string>
              <integer id="ASSOCIATION_LOCATION_ORIGIN">0</integer>
              <boolean id="GAUSSIAN_FIT">false</boolean>
              <integer id="FEATURE_PROFILE_METHOD">0</integer>
              <boolean id="SIGNAL">false</boolean>
              <string id="FILTER_SIZE">1</string>
              <boolean id="FEATURE_PROFILE_BOUNDARY">true</boolean>
              <boolean id="SIGNAL_REGION_HALF">false</boolean>
              <string id="MAX_GAUSSIAN_R2">max</string>
              <string id="INSIDE_DISTMAX">0</string>
              <boolean id="SIGNAL_TEXTURE">false</boolean>
              <string id="GAUSSIAN_FIT_THRESHOLD_DISTANCE">2</string>
              <float id="FEATURE_TOLERANCE_MAXIMA">1000.0</float>
              <boolean id="ASSOCIATION_DISPLAYED">false</boolean>
              <string id="INSIDE_CRITERIUM"/>
              <integer id="FEATURE_THRESHOLD_METHOD_INDEX">0</integer>
              <boolean id="SIGNAL_CORRELATION">false</boolean>
              <boolean id="FILTER_ASSOCIATION">false</boolean>
              <boolean id="FEATURE_PROFILE_INTERSECTION">false</boolean>
              <integer id="FEATURE_PROFILE_FILTER">1</integer>
              <string id="FEATURE_PROFILE_CURVATURE_DELTA">2</string>
              <boolean id="ASSOCIATION_POLYGON">false</boolean>
              <integer id="FEATURE_THRESHOLD_MODE">0</integer>
              <boolean id="ASSOCIATION">true</boolean>
              <integer id="NB_MAX_ASSOCIATION_MODE">0</integer>
              <boolean id="OUTSIDE_BEZIER_LINK">false</boolean>
              <string id="MIN_GAUSSIAN_R2">0</string>
              <boolean id="LOCALISATION">false</boolean>
              <integer id="FEATURE_METHOD">0</integer>
              <font id="LABEL_FONT" name="Dialog.plain" size="1" style="0"/>
              <string id="MIN_GAUSSIAN_AMPLITUDE">0</string>
              <array class="com.ducret.resultJ.Property" dimension="1" id="TYPES" type="">
                <property class="com.ducret.resultJ.Property" index="0" name="">
                  <array dimension="5" id="CRITERIUM" type="string">
                    <string index="0"/>
                    <string index="1"/>
                    <string index="2"/>
                    <string index="3"/>
                    <string index="4"/>
                  </array>
                  <string id="UNIT">µm</string>
                  <boolean id="ACTIVE">true</boolean>
                  <integer id="TYPE_MODE">0</integer>
                  <integer id="COLOR_LUT_MODE">0</integer>
                  <string id="BIN_MAX">100</string>
                  <string id="NAME"/>
                  <boolean id="ASSOCIATION_DISPLAYED">false</boolean>
                  <string id="BIN_PROPERTY"/>
                  <integer id="PANEL_MODE">0</integer>
                  <array class="java.awt.Color" dimension="5" id="COLOR" type="">
                    <color index="0">0;255;0;255</color>
                    <color index="1">0;255;0;255</color>
                    <color index="2">0;255;0;255</color>
                    <color index="3">0;255;0;255</color>
                    <color index="4">0;255;0;255</color>
                  </array>
                  <integer id="COLOR_MODE">0</integer>
                  <boolean id="ENABLED">false</boolean>
                  <array dimension="5" id="TITLE" type="string">
                    <string index="0"/>
                    <string index="1"/>
                    <string index="2"/>
                    <string index="3"/>
                    <string index="4"/>
                  </array>
                  <boolean id="ASSOCIATION">true</boolean>
                  <string id="BIN_MIN">0</string>
                </property>
              </array>
              <string id="MAX_RATIO">max</string>
              <boolean id="INSIDE_EXCLUSIVE">true</boolean>
              <boolean id="OUTSIDE_EXCLUSIVE">false</boolean>
              <integer id="OUTSIDE_MODE">0</integer>
              <string id="LABEL"/>
              <integer id="ASSOCIATION_SPACING_MODE">0</integer>
              <string id="FEATURE_THRESHOLD_METHOD">Default</string>
              <string id="OUTSIDE_BEZIER_FACTOR">1</string>
              <string id="NB_MAX_ASSOCIATION">1</string>
              <boolean id="SIGNAL_REGION_MEMBRANE">false</boolean>
              <boolean id="ASSOCIATION_SPACING_LIST">false</boolean>
              <integer id="FEATURE_MODE">0</integer>
              <string id="MIN_INTENSITY">0</string>
              <boolean id="FEATURE_CHART">false</boolean>
              <string id="MIN_WIDTH">0</string>
              <string id="CRITERIA"/>
              <string id="FEATURE_PROFILE_DERIVATIVE_DELTA">2</string>
              <string id="UNIT">µm</string>
              <string id="ASSOCIATION_NAME">Bacteria</string>
              <integer id="FILTER_TYPE">0</integer>
              <string id="MIN_AREA">0</string>
              <string id="MAX_LENGTH">max</string>
              <string id="NAME"/>
              <string id="GAUSSIAN_FIT_THRESHOLD">0</string>
              <string id="POLAR_LOCALISATION">auto</string>
              <string id="MAX_GAUSSIAN_AMPLITUDE">max</string>
              <boolean id="SEGMENTATION">false</boolean>
              <string id="SEGMENTATION_THICKNESS">0.1</string>
              <integer id="COLOR_BOUNDARY_STROKE">0</integer>
              <string id="FEATURE_PROFILE_CHANNEL_FACTOR_5">1</string>
              <boolean id="SIGNAL_RAW">false</boolean>
              <boolean id="ASSOCIATION_LOCATION">true</boolean>
              <string id="MAX_GAUSSIAN_FWHM">max</string>
              <boolean id="ACTIVE">true</boolean>
              <string id="FILTER_OPTION">0</string>
              <string id="FEATURE_MIN_THRESHOLD">0</string>
              <string id="OUTSIDE_ANGLE_MAX">180</string>
              <string id="FEATURE_MODE_LABEL">Normal</string>
              <boolean id="ASSOCIATION_COVERAGE">false</boolean>
              <boolean id="PROFILE">false</boolean>
              <string id="INSIDE_ZSCORE">0</string>
              <string id="MIN_LENGTH">0</string>
              <integer id="FEATURE_POSITION_TYPE">0</integer>
              <property class="com.ducret.resultJ.Property" id="TRACKING" name="TRACKING">
                <boolean id="TIME_CORRECTION_ACCELERATION">true</boolean>
                <boolean id="SUBRUN_RESULT">false</boolean>
                <color id="TRAJECTORY_COLOR_DEFAULT">0;255;0;255</color>
                <string id="LINEAGE_DELTAY_MAX">max</string>
                <color id="TRAJECTORY_COLOR_ROTATING">255;255;0;255</color>
                <string id="SUBRUN_DISPLACEMENT_DIRECTION_MIN">0</string>
                <integer id="TIME_MARK_SIZE">1</integer>
                <boolean id="LINEAGE_DIVISION_RESULT">false</boolean>
                <string id="LINEAGE_DELTAY_MIN">0</string>
                <string id="ACCELERATION_MIN">0</string>
                <string id="LIFESPAN_MAX">max</string>
                <string id="SUBRUN_DELTA_PRE_EVENT">5</string>
                <boolean id="TYPE_DETECTION">false</boolean>
                <integer id="LINEAGE_MODE">0</integer>
                <string id="REVERSION_DIRECTION_MIN">0</string>
                <string id="LINEAGE_DIST_MAX">1</string>
                <boolean id="TIME_CORRECTION">true</boolean>
                <integer id="TRACKING_COORDINATE_MODE">0</integer>
                <boolean id="TYPE_DISPLACEMENT_ADVANCED">false</boolean>
                <boolean id="SUBRUN_ROTATION_DIRECTION">false</boolean>
                <string id="INTENSITY_MAX">max</string>
                <boolean id="TYPE_DISPLACEMENT_MSD_RESULT">false</boolean>
                <integer id="TRAJECTORY_MODE">0</integer>
                <boolean id="SUBRUN_DISPLACEMENT_DIRECTION">false</boolean>
                <color id="TIME_LABEL_COLOR">0;0;0;0</color>
                <color id="TRAJECTORY_COLOR_DIFFUSING">0;0;255;255</color>
                <string id="TIME_LABEL"/>
                <boolean id="SUBRUN_DISPLACEMENT_DISTANCE">false</boolean>
                <integer id="SUBRUN_MODE">0</integer>
                <string id="SUBRUN_LIFESPAN_MAX">max</string>
                <boolean id="TIME_CORRECTION_INTENSITY">true</boolean>
                <string id="ROTATION_MIN">0.2</string>
                <color id="VECTOR_VELOCITY">0;0;0;0</color>
                <integer id="TRACKING_MODE">0</integer>
                <boolean id="MOTION_DESCRIPTORS">false</boolean>
                <font id="TIME_LABEL_FONT" name="Dialog.plain" size="1" style="0"/>
                <string id="TIME_POLARITY_OFFSET">0</string>
                <boolean id="TIME_ANALYSIS">true</boolean>
                <integer id="TIME_POLARITY_MODE">0</integer>
                <string id="INTENSITY_MIN">0</string>
                <string id="DIST_MOVING_THRESHOLD">1</string>
                <string id="SUBRUN_DISPLACEMENT_DIRECTION_MAX">45</string>
                <string id="SUBRUN_LIFESPAN_MIN">0</string>
                <boolean id="LINEAGE">false</boolean>
                <string id="SUBRUN_PROPERTY_RATIO_MAX">1</string>
                <integer id="TIME_FILTER_TYPE">0</integer>
                <boolean id="SUBRUN_DETECTION">false</boolean>
                <string id="TIME_DIVISION_DELTA">2</string>
                <boolean id="TYPE_DISPLACEMENT_ADVANCED_CENTER">false</boolean>
                <string id="SUBRUN_DISPLACEMENT_THRESHOLD">default</string>
                <string id="SUBRUN_PROPERTY_RATIO_MIN">1</string>
                <color id="CURVATURE">0;0;0;0</color>
                <boolean id="REVERSION_DETECTION">false</boolean>
                <boolean id="SUBRUN_LIFESPAN_FILTER">false</boolean>
                <boolean id="TIME_CORRECTION_ANGLE">true</boolean>
                <boolean id="TIME_CORRECTION_AREA">true</boolean>
                <boolean id="TIME_FILTER">false</boolean>
                <boolean id="TIMEFLAG">false</boolean>
                <boolean id="REVERSION_LIST">false</boolean>
                <string id="TIME_CORRECTION_DELTA">2</string>
                <string id="LIFESPAN_MIN">0</string>
                <integer id="SUBRUN_PROPERTY_FILTER">0</integer>
                <array dimension="1" id="OCCURENCE" type="integer">
                  <integer index="0">0</integer>
                </array>
                <integer id="REVERSION_DISTANCE_MODE">0</integer>
                <boolean id="TYPE_DISPLACEMENT">false</boolean>
                <string id="REVERSION_DIRECTION_MAX">30</string>
                <integer id="TRAJECTORY_COLOR_TYPE">0</integer>
                <string id="TIME_DIVISION_DISTANCE">2</string>
                <boolean id="SUBRUN_ROTATION_DISTANCE">false</boolean>
                <boolean id="ASSOCIATION_DISPLAYED">false</boolean>
                <string id="MOVING_MIN">auto</string>
                <string id="TIME_FILTER_DELTA">2</string>
                <string id="TYPE_DISPLACEMENT_MSD_MAXLAG">20</string>
                <boolean id="SUBRUN_DEBUG">false</boolean>
                <boolean id="ASSOCIATION">true</boolean>
                <string id="LINEAGE_DELTAX_MIN">0</string>
                <string id="PROPERTIES"/>
                <color id="TRAJECTORY_COLOR_MIXED">255;0;255;255</color>
                <string id="START_MAX">max</string>
                <string id="REVERSION_DISTANCE_THRESHOLD">default</string>
                <color id="VECTOR_ACCELERATION">0;0;0;0</color>
                <boolean id="RELATIVE_FILTER">true</boolean>
                <color id="TRAJECTORY_COLOR_MOVING">255;200;0;255</color>
                <array class="com.ducret.resultJ.Property" dimension="1" id="TYPES" type="">
                  <property class="com.ducret.resultJ.Property" index="0" name="">
                    <array dimension="5" id="CRITERIUM" type="string">
                      <string index="0"/>
                      <string index="1"/>
                      <string index="2"/>
                      <string index="3"/>
                      <string index="4"/>
                    </array>
                    <string id="UNIT">µm</string>
                    <boolean id="ACTIVE">true</boolean>
                    <integer id="TYPE_MODE">0</integer>
                    <integer id="COLOR_LUT_MODE">0</integer>
                    <string id="BIN_MAX">100</string>
                    <string id="NAME"/>
                    <boolean id="ASSOCIATION_DISPLAYED">false</boolean>
                    <string id="BIN_PROPERTY"/>
                    <integer id="PANEL_MODE">0</integer>
                    <array class="java.awt.Color" dimension="5" id="COLOR" type="">
                      <color index="0">0;255;0;255</color>
                      <color index="1">0;255;0;255</color>
                      <color index="2">0;255;0;255</color>
                      <color index="3">0;255;0;255</color>
                      <color index="4">0;255;0;255</color>
                    </array>
                    <integer id="COLOR_MODE">0</integer>
                    <boolean id="ENABLED">false</boolean>
                    <array dimension="5" id="TITLE" type="string">
                      <string index="0"/>
                      <string index="1"/>
                      <string index="2"/>
                      <string index="3"/>
                      <string index="4"/>
                    </array>
                    <boolean id="ASSOCIATION">true</boolean>
                    <string id="BIN_MIN">0</string>
                  </property>
                </array>
                <string id="FILTER_CRITERIUM"/>
                <color id="LINEAGE_LINKER_COLOR">0;255;255;255</color>
                <color id="TRAJECTORY_LINKER">0;0;0;0</color>
                <array class="java.awt.Color" dimension="1" id="COLOR" type="">
                  <color index="0">0;255;0;255</color>
                </array>
                <boolean id="TIME_POLARITY">true</boolean>
                <boolean id="SUBRUN_ROTATION">false</boolean>
                <property class="com.ducret.resultJ.Property" id="FLAGS" name="FLAGS">
                  <boolean id="ASSOCIATION_DISPLAYED">false</boolean>
                  <array dimension="1" id="CRITERIUM" type="string">
                    <string index="0"/>
                  </array>
                  <array dimension="1" id="LIFESPAN" type="integer">
                    <integer index="0">0</integer>
                  </array>
                  <string id="UNIT">µm</string>
                  <boolean id="ACTIVE">true</boolean>
                  <array class="java.awt.Color" dimension="1" id="COLOR" type="">
                    <color index="0">0;255;0;255</color>
                  </array>
                  <array dimension="1" id="OCCURENCE" type="integer">
                    <integer index="0">0</integer>
                  </array>
                  <boolean id="ENABLED">false</boolean>
                  <array dimension="1" id="TITLE" type="string">
                    <string index="0"/>
                  </array>
                  <boolean id="ASSOCIATION">true</boolean>
                </property>
                <string id="LINEAGE_DELTAX_MAX">max</string>
                <array dimension="1" id="LIFESPAN" type="integer">
                  <integer index="0">0</integer>
                </array>
                <string id="UNIT">µm</string>
                <string id="SUBRUN_PROPERTY_NAME"/>
                <string id="SUBRUN_DELTA_POST_EVENT">5</string>
                <string id="TIME_CORRECTION_DISTANCE">2</string>
                <boolean id="TYPE_BEHAVIOR">false</boolean>
                <string id="NAME"/>
                <color id="TRAJECTORY_COLOR_DIFFUSING_CONFINED">0;255;255;255</color>
                <color id="REVERSION_COLOR">0;0;255;255</color>
                <string id="TIME_POLARITY_TOLERANCE">0</string>
                <boolean id="TIME_CORRECTION_OVERLAP">false</boolean>
                <string id="END_MIN">0</string>
                <array dimension="1" id="CRITERIUM" type="string">
                  <string index="0"/>
                </array>
                <string id="ROTATION_MAX">pi</string>
                <boolean id="ACTIVE">false</boolean>
                <boolean id="TIME_MODIFICATION">false</boolean>
                <string id="ANGLE_MAX">180</string>
                <string id="DIST_MAX">2</string>
                <string id="END_MAX">max</string>
                <boolean id="SUBRUN_RECURSIVE">false</boolean>
                <boolean id="SUBRUN_PROPERTY">false</boolean>
                <string id="ANGLE_MIN">0</string>
                <boolean id="TIME_DIVISION">false</boolean>
                <boolean id="SUBRUN_DISPLACEMENT">false</boolean>
                <color id="TRAJECTORY_COLOR_NOT_MOVING">255;255;255;255</color>
                <boolean id="TIME_OPTIONS">true</boolean>
                <string id="CONFINEMENT_MAX">15</string>
                <string id="AREA_MIN">0</string>
                <color id="TRAJECTORY_COLOR">0;255;0;255</color>
                <string id="ACCELERATION_MAX">max</string>
                <string id="SUBRUN_PROPERTY_FILTER_SIZE">1</string>
                <color id="TRAJECTORY_COLOR_MOVING_CONFINED">255;255;0;255</color>
                <string id="START_MIN">0</string>
                <string id="CONFINEMENT_MIN">1</string>
                <string id="AREA_MAX">max</string>
                <integer id="SUBRUN_DISPLACEMENT_MODE">0</integer>
                <boolean id="ENABLED">false</boolean>
                <array dimension="1" id="TITLE" type="string">
                  <string index="0"/>
                </array>
                <boolean id="TYPE_DISPLACEMENT_MSD">false</boolean>
                <string id="DIST_MIN">0</string>
              </property>
              <boolean id="SIGNAL_RATIO">true</boolean>
              <boolean id="INSIDE_OVERLAP">false</boolean>
              <integer id="SIGNAL_REGION_MEMBRANE_MODE">0</integer>
              <integer id="COLOCALIZATION_DISTANCE_MODE">0</integer>
              <string id="FEATURE_MAX_DELTA">max</string>
              <string id="FEATURE_PROFILE_FILTER_SIZE">2</string>
              <color id="BOND">102;178;255;100</color>
              <integer id="ASSOCIATION_INDEX">0</integer>
              <string id="OUTSIDE_ANGLE_MIN">0</string>
              <string id="MAX_RELATIVE_POSITION">max</string>
              <color id="COLOR_BOUNDARY">255;200;0;255</color>
              <boolean id="ASSOCIATION_DISTANCE">true</boolean>
              <boolean id="FILTER">false</boolean>
              <color id="COLOR_MEMBRANE">0;0;0;0</color>
              <string id="FEATURE_MAX_POSITION">1</string>
              <boolean id="INSIDE_ASSOCIATION">true</boolean>
              <string id="MAX_INTENSITY">max</string>
              <string id="FEATURE_PROFILE_RESOLUTION">1</string>
              <string id="FEATURE_MAX_THRESHOLD">max</string>
              <integer id="PEAK_FIT_TYPE">0</integer>
              <string id="FEATURE_MIN_POSITION">0</string>
              <string id="SIGNAL_DILATE">0</string>
              <string id="MIN_ZSCORE">0</string>
              <color id="LONG_AXIS">0;0;0;0</color>
              <color id="COLOCALIZATION_COLOR">255;255;0;255</color>
              <integer id="FEATURE_TYPE">0</integer>
              <boolean id="SIGNAL_OPTIONS">true</boolean>
              <string id="FEATURE_PROFILE_CHANNEL_FACTOR_0">1</string>
              <string id="GAUSSIAN_FIT_ZSCORE">0-max</string>
              <boolean id="ENABLED">false</boolean>
              <color id="PEAK">0;0;0;0</color>
              <string id="PEAK_FIT_RSQUARES">0.8</string>
              <string id="TITLE"/>
              <string id="FEATURE_PROFILE_CHANNEL_FACTOR_3">1</string>
              <float id="FEATURE_TOLERANCE">0.1</float>
              <string id="FEATURE_PROFILE_CHANNEL_FACTOR_4">1</string>
              <boolean id="SIGNAL_REGION_POLE">false</boolean>
              <color id="LINKER">255;0;255;255</color>
              <string id="FEATURE_PROFILE_CHANNEL_FACTOR_1">1</string>
              <string id="FEATURE_PROFILE_CHANNEL_FACTOR_2">1</string>
              <string id="MIDCELL_LOCALISATION">auto</string>
            </property>
          </array>
          <boolean id="ASSOCIATION_DISPLAYED">false</boolean>
          <boolean id="CHAIN">false</boolean>
          <boolean id="SIGNAL_CORRELATION">false</boolean>
          <string id="CLUMP_AREA">0</string>
          <boolean id="SEGMENTATION_EDGE">true</boolean>
          <boolean id="ASSOCIATION">true</boolean>
          <integer id="NB_MAX_ASSOCIATION_MODE">0</integer>
          <boolean id="CONTACT">false</boolean>
          <boolean id="OUTSIDE_BEZIER_LINK">false</boolean>
          <integer id="EDGE_CORRECTION_CHANNEL">0</integer>
          <string id="ORIENTATION_LATERAL"/>
          <boolean id="LOCALISATION">false</boolean>
          <integer id="MODE">2</integer>
          <array class="com.ducret.microbeJ.SegmentationMethod" dimension="5" id="SEGMENTATION_METHODS" type="">
            <segmentationMethod active="true" class="com.ducret.microbeJ.SegmentationMethod" filter="0" index="0" macro="" mask="true" method="0" parameter1="1.0" parameter2="0.0" smooth="false"/>
            <segmentationMethod active="true" class="com.ducret.microbeJ.SegmentationMethod" filter="1" index="1" macro="" mask="true" method="0" parameter1="1.0" parameter2="0.0" smooth="true"/>
            <segmentationMethod active="true" class="com.ducret.microbeJ.SegmentationMethod" filter="2" index="2" macro="" mask="true" method="0" parameter1="0.0" parameter2="0.0" smooth="true"/>
            <segmentationMethod active="true" class="com.ducret.microbeJ.SegmentationMethod" filter="4" index="3" macro="" mask="true" method="0" parameter1="0.0" parameter2="0.0" smooth="false"/>
            <segmentationMethod active="false" class="com.ducret.microbeJ.SegmentationMethod" filter="5" index="4" macro="" mask="true" method="0" parameter1="0.0" parameter2="0.0" smooth="false"/>
          </array>
          <integer id="FEATURE_METHOD">0</integer>
          <boolean id="SEGMENTATION_OPTIMIZATION">true</boolean>
          <string id="MAX_VARIATION_WIDTH">0.25</string>
          <string id="DISTANCE_THRESHOLD">0</string>
          <boolean id="INSIDE_EXCLUSIVE">true</boolean>
          <integer id="OUTSIDE_MODE">0</integer>
          <color id="QUARTER_AXIS">0;0;0;0</color>
          <integer id="ASSOCIATION_SPACING_MODE">0</integer>
          <string id="MIN_CIRCULARITY">0</string>
          <boolean id="SECTION_HALVES">false</boolean>
          <string id="OUTSIDE_BEZIER_FACTOR">1</string>
          <string id="NB_MAX_ASSOCIATION">1</string>
          <integer id="INTERPOLATION_MODE">0</integer>
          <string id="MIN_INTENSITY">0</string>
          <string id="MIN_WIDTH">0</string>
          <string id="CRITERIA"/>
          <string id="POLE_RESOLUTION">0</string>
          <integer id="DISTANCE_MODE">0</integer>
          <string id="UNIT">µm</string>
          <string id="EDGE_CORRECTION_SIGMA">1</string>
          <boolean id="SECTION_SIDES">false</boolean>
          <string id="ASSOCIATION_NAME">Bacteria</string>
          <string id="BOUNDARY_SMOOTH_ORDER">2</string>
          <color id="TRANS_AXIS">0;0;0;0</color>
          <string id="MAX_LENGTH">7</string>
          <boolean id="ORIENTATION_LATERAL_SIGN">false</boolean>
          <color id="HALF_1">0;0;0;0</color>
          <color id="HALF_2">0;0;0;0</color>
          <boolean id="CONVEXHULL">false</boolean>
          <boolean id="SEGMENTATION">false</boolean>
          <property class="com.ducret.resultJ.Property" id="CHAINS" name="CHAINS">
            <string id="STRAIGHTEN_DILATE">0</string>
            <string id="MAX_WIDTH">max</string>
            <boolean id="SHAPE_CONTOUR">false</boolean>
            <string id="MAX_SINUOSITY">max</string>
            <string id="SLICE_MAX">max</string>
            <string id="MAX_SYMMETRY_WIDTH">max</string>
            <integer id="SIGNAL_TEXTURE_ANGLE">0</integer>
            <boolean id="POSITION_RANGE">false</boolean>
            <string id="INSIDE_TOLERANCE">max</string>
            <string id="THRESHOLD_LOCAL_PARAMETER1">0</string>
            <string id="THRESHOLD_LOCAL_PARAMETER2">0</string>
            <string id="MIN_RANGE_WIDTH">0</string>
            <string id="MAX_RANGE_WIDTH">max</string>
            <string id="MIN_CURVATURE">0</string>
            <string id="MAX_AREA">max</string>
            <boolean id="TYPE_DETECTION">false</boolean>
            <color id="REJECTED">255;0;0;255</color>
            <boolean id="DISTANCE">false</boolean>
            <boolean id="BIOFORMAT_OPENALL_SERIES">true</boolean>
            <string id="IMAGE_DIRECTORY"/>
            <string id="POSITION_MIN">1</string>
            <string id="MIN_INTENSITY_AXIS">0</string>
            <color id="CONCENTRIC_AXIS">0;0;0;0</color>
            <string id="OUTSIDE_CRITERIUM"/>
            <boolean id="SIGNAL_TEXTURE_SCALING">true</boolean>
            <boolean id="ORIENTATION_LONGITUDINAL_SIGN">false</boolean>
            <string id="MIN_SLICE_COUNT">0</string>
            <string id="SIGNAL_ZSCORE">2</string>
            <boolean id="SIGNAL_REGION_INTERSECTION">false</boolean>
            <boolean id="THRESHOLD_TREATMENT_ACTIVE">false</boolean>
            <color id="LABEL_COLOR">0;255;0;255</color>
            <boolean id="ASSOCIATION_OPTION">true</boolean>
            <boolean id="ASSOCIATION_RESULT_LIST">false</boolean>
            <string id="OUTSIDE_DISTMAX">0</string>
            <integer id="THRESHOLD_PROJECTION_METHOD">0</integer>
            <string id="MIN_SYMMETRY_WIDTH">0</string>
            <boolean id="CALIBRATION_ACTIVE">false</boolean>
            <string id="BOUNDARY_SMOOTH_CUTOFF">0.1</string>
            <string id="THRESHOLD_LOCAL_RADIUS">0</string>
            <boolean id="SHAPE_FIT">false</boolean>
            <string id="MAX_SKELETON_SIZE">max</string>
            <string id="CONTACT_DISTMAX">0</string>
            <boolean id="TIME_RESOLUTION_ACTIVE">false</boolean>
            <color id="LONG_SUBAXIS">0;0;0;0</color>
            <boolean id="STRAIGHTEN">false</boolean>
            <string id="MAX_POLE_COUNT">max</string>
            <string id="THRESHOLD_RESOLUTION">0.5</string>
            <string id="AXIS_CORRECTION_TOLERANCE">0</string>
            <integer id="ASSOCIATION_LOCATION_ORIGIN">0</integer>
            <color id="SHORT_AXIS">0;0;0;0</color>
            <integer id="FEATURE_PROFILE_METHOD">0</integer>
            <boolean id="FEATURE_PROFILE_BOUNDARY">true</boolean>
            <boolean id="SIGNAL_REGION_HALF">false</boolean>
            <color id="POLE_1">0;0;0;0</color>
            <color id="POLE_2">0;0;0;0</color>
            <string id="INSIDE_DISTMAX">0</string>
            <boolean id="SIGNAL_TEXTURE">false</boolean>
            <string id="MIN_HOLE_COUNT">0</string>
            <string id="INSIDE_CRITERIUM"/>
            <boolean id="FILTER_ASSOCIATION">false</boolean>
            <boolean id="FEATURE_PROFILE_INTERSECTION">false</boolean>
            <integer id="FEATURE_PROFILE_FILTER">1</integer>
            <boolean id="ASSOCIATION_POLYGON">false</boolean>
            <boolean id="CLUMP">false</boolean>
            <boolean id="VIRTUAL">false</boolean>
            <string id="SEGMENTATION_MIN_NBPART">1</string>
            <color id="COLOR_INTERSECTION">0;0;0;0</color>
            <color id="SIDE_2">0;0;0;0</color>
            <string id="MAX_RANGE_ANGULARITY">max</string>
            <color id="SIDE_1">0;0;0;0</color>
            <font id="LABEL_FONT" name="Dialog.plain" size="1" style="0"/>
            <array class="com.ducret.resultJ.Property" dimension="1" id="TYPES" type="">
              <property class="com.ducret.resultJ.Property" index="0" name="">
                <array dimension="5" id="CRITERIUM" type="string">
                  <string index="0"/>
                  <string index="1"/>
                  <string index="2"/>
                  <string index="3"/>
                  <string index="4"/>
                </array>
                <string id="UNIT">µm</string>
                <boolean id="ACTIVE">true</boolean>
                <integer id="TYPE_MODE">0</integer>
                <integer id="COLOR_LUT_MODE">0</integer>
                <string id="BIN_MAX">100</string>
                <string id="NAME"/>
                <boolean id="ASSOCIATION_DISPLAYED">false</boolean>
                <string id="BIN_PROPERTY"/>
                <integer id="PANEL_MODE">0</integer>
                <array class="java.awt.Color" dimension="5" id="COLOR" type="">
                  <color index="0">178;255;102;255</color>
                  <color index="1">0;255;0;255</color>
                  <color index="2">0;255;0;255</color>
                  <color index="3">0;255;0;255</color>
                  <color index="4">0;255;0;255</color>
                </array>
                <integer id="COLOR_MODE">0</integer>
                <boolean id="ENABLED">false</boolean>
                <array dimension="5" id="TITLE" type="string">
                  <string index="0"/>
                  <string index="1"/>
                  <string index="2"/>
                  <string index="3"/>
                  <string index="4"/>
                </array>
                <boolean id="ASSOCIATION">true</boolean>
                <string id="BIN_MIN">0</string>
              </property>
            </array>
            <boolean id="OUTSIDE_EXCLUSIVE">false</boolean>
            <string id="LABEL"/>
            <boolean id="SIGNAL_REGION_MEMBRANE">false</boolean>
            <boolean id="ASSOCIATION_SPACING_LIST">false</boolean>
            <boolean id="IMG_ORIGIN">false</boolean>
            <integer id="POLE_MODE">0</integer>
            <integer id="FEATURE_MODE">0</integer>
            <string id="MAX_INTENSITY_AXIS">max</string>
            <string id="FEATURE_PROFILE_DERIVATIVE_DELTA">2</string>
            <boolean id="DISTANCE_LIST">false</boolean>
            <string id="IMAGE_NAME_BINARY">*none*</string>
            <integer id="BACKGROUND">1</integer>
            <string id="MIN_AREA">0</string>
            <string id="NAME"/>
            <array dimension="0" id="LOCATION_AREA" type="string"/>
            <string id="POLAR_LOCALISATION">auto</string>
            <boolean id="FEATURE">false</boolean>
            <string id="MAX_SOLIDITY">max</string>
            <color id="MAIN_AXIS">0;0;0;0</color>
            <string id="SIDE_FACTOR">0.9</string>
            <calibration class="com.ducret.resultJ.ImCalibration" fps="1.0" frameInterval="0.0" height="0.0" id="CALIBRATION" info="" pixelDepth="1.0" pixelHeight="1.0" pixelWidth="1.0" timeUnit="sec" unit="pixel" units="" width="0.0" xOrigin="0.0" yOrigin="0.0" yunit="" zOrigin="0.0" zunit=""/>
            <integer id="COLOR_BOUNDARY_STROKE">0</integer>
            <string id="FEATURE_PROFILE_CHANNEL_FACTOR_5">1</string>
            <boolean id="SET_BINARY">false</boolean>
            <boolean id="ASSOCIATION_LOCATION">true</boolean>
            <integer id="SEGMENTATION_METHOD">0</integer>
            <boolean id="LOCATION_RANGE">false</boolean>
            <color id="COLOR_BOUNDARY_RAW">0;0;0;0</color>
            <boolean id="BINARY">false</boolean>
            <string id="OUTSIDE_ANGLE_MAX">180</string>
            <string id="MAX_SLICE_COUNT">max</string>
            <string id="THRESHOLD_TREATMENT">run("Maximum...", "radius=4 stack");
run("Median...", "radius=5 stack");
run("Subtract Background...", "rolling=50 stack");
run("Enhance Contrast...", "saturated=1");</string>
            <boolean id="ASSOCIATION_COVERAGE">false</boolean>
            <string id="BOUNDARY_SMOOTH">1</string>
            <string id="MIN_LENGTH">0</string>
            <property class="com.ducret.resultJ.Property" id="TRACKING" name="TRACKING">
              <boolean id="TIME_CORRECTION_ACCELERATION">true</boolean>
              <boolean id="SUBRUN_RESULT">false</boolean>
              <color id="TRAJECTORY_COLOR_DEFAULT">0;255;0;255</color>
              <string id="LINEAGE_DELTAY_MAX">max</string>
              <color id="TRAJECTORY_COLOR_ROTATING">255;255;0;255</color>
              <string id="SUBRUN_DISPLACEMENT_DIRECTION_MIN">0</string>
              <integer id="TIME_MARK_SIZE">1</integer>
              <boolean id="LINEAGE_DIVISION_RESULT">false</boolean>
              <string id="LINEAGE_DELTAY_MIN">0</string>
              <string id="ACCELERATION_MIN">0</string>
              <string id="LIFESPAN_MAX">max</string>
              <string id="SUBRUN_DELTA_PRE_EVENT">5</string>
              <boolean id="TYPE_DETECTION">false</boolean>
              <integer id="LINEAGE_MODE">0</integer>
              <string id="REVERSION_DIRECTION_MIN">0</string>
              <string id="LINEAGE_DIST_MAX">1</string>
              <boolean id="TIME_CORRECTION">true</boolean>
              <integer id="TRACKING_COORDINATE_MODE">0</integer>
              <boolean id="TYPE_DISPLACEMENT_ADVANCED">false</boolean>
              <boolean id="SUBRUN_ROTATION_DIRECTION">false</boolean>
              <string id="INTENSITY_MAX">max</string>
              <boolean id="TYPE_DISPLACEMENT_MSD_RESULT">false</boolean>
              <integer id="TRAJECTORY_MODE">0</integer>
              <boolean id="SUBRUN_DISPLACEMENT_DIRECTION">false</boolean>
              <color id="TIME_LABEL_COLOR">0;0;0;0</color>
              <color id="TRAJECTORY_COLOR_DIFFUSING">0;0;255;255</color>
              <string id="TIME_LABEL"/>
              <boolean id="SUBRUN_DISPLACEMENT_DISTANCE">false</boolean>
              <integer id="SUBRUN_MODE">0</integer>
              <string id="SUBRUN_LIFESPAN_MAX">max</string>
              <boolean id="TIME_CORRECTION_INTENSITY">true</boolean>
              <string id="ROTATION_MIN">0.2</string>
              <color id="VECTOR_VELOCITY">0;0;0;0</color>
              <integer id="TRACKING_MODE">0</integer>
              <boolean id="MOTION_DESCRIPTORS">false</boolean>
              <font id="TIME_LABEL_FONT" name="Dialog.plain" size="1" style="0"/>
              <string id="TIME_POLARITY_OFFSET">0</string>
              <boolean id="TIME_ANALYSIS">true</boolean>
              <integer id="TIME_POLARITY_MODE">0</integer>
              <string id="INTENSITY_MIN">0</string>
              <string id="DIST_MOVING_THRESHOLD">1</string>
              <string id="SUBRUN_DISPLACEMENT_DIRECTION_MAX">45</string>
              <string id="SUBRUN_LIFESPAN_MIN">0</string>
              <boolean id="LINEAGE">false</boolean>
              <string id="SUBRUN_PROPERTY_RATIO_MAX">1</string>
              <integer id="TIME_FILTER_TYPE">0</integer>
              <boolean id="SUBRUN_DETECTION">false</boolean>
              <string id="TIME_DIVISION_DELTA">2</string>
              <boolean id="TYPE_DISPLACEMENT_ADVANCED_CENTER">false</boolean>
              <string id="SUBRUN_DISPLACEMENT_THRESHOLD">default</string>
              <string id="SUBRUN_PROPERTY_RATIO_MIN">1</string>
              <color id="CURVATURE">0;0;0;0</color>
              <boolean id="REVERSION_DETECTION">false</boolean>
              <boolean id="SUBRUN_LIFESPAN_FILTER">false</boolean>
              <boolean id="TIME_CORRECTION_ANGLE">true</boolean>
              <boolean id="TIME_CORRECTION_AREA">true</boolean>
              <boolean id="TIME_FILTER">false</boolean>
              <boolean id="TIMEFLAG">false</boolean>
              <boolean id="REVERSION_LIST">false</boolean>
              <string id="TIME_CORRECTION_DELTA">2</string>
              <string id="LIFESPAN_MIN">0</string>
              <integer id="SUBRUN_PROPERTY_FILTER">0</integer>
              <array dimension="1" id="OCCURENCE" type="integer">
                <integer index="0">0</integer>
              </array>
              <integer id="REVERSION_DISTANCE_MODE">0</integer>
              <boolean id="TYPE_DISPLACEMENT">false</boolean>
              <string id="REVERSION_DIRECTION_MAX">30</string>
              <integer id="TRAJECTORY_COLOR_TYPE">0</integer>
              <string id="TIME_DIVISION_DISTANCE">2</string>
              <boolean id="SUBRUN_ROTATION_DISTANCE">false</boolean>
              <boolean id="ASSOCIATION_DISPLAYED">false</boolean>
              <string id="MOVING_MIN">auto</string>
              <string id="TIME_FILTER_DELTA">2</string>
              <string id="TYPE_DISPLACEMENT_MSD_MAXLAG">20</string>
              <boolean id="SUBRUN_DEBUG">false</boolean>
              <boolean id="ASSOCIATION">true</boolean>
              <string id="LINEAGE_DELTAX_MIN">0</string>
              <string id="PROPERTIES"/>
              <color id="TRAJECTORY_COLOR_MIXED">255;0;255;255</color>
              <string id="START_MAX">max</string>
              <string id="REVERSION_DISTANCE_THRESHOLD">default</string>
              <color id="VECTOR_ACCELERATION">0;0;0;0</color>
              <boolean id="RELATIVE_FILTER">true</boolean>
              <color id="TRAJECTORY_COLOR_MOVING">255;200;0;255</color>
              <array class="com.ducret.resultJ.Property" dimension="1" id="TYPES" type="">
                <property class="com.ducret.resultJ.Property" index="0" name="">
                  <array dimension="5" id="CRITERIUM" type="string">
                    <string index="0"/>
                    <string index="1"/>
                    <string index="2"/>
                    <string index="3"/>
                    <string index="4"/>
                  </array>
                  <string id="UNIT">µm</string>
                  <boolean id="ACTIVE">true</boolean>
                  <integer id="TYPE_MODE">0</integer>
                  <integer id="COLOR_LUT_MODE">0</integer>
                  <string id="BIN_MAX">100</string>
                  <string id="NAME"/>
                  <boolean id="ASSOCIATION_DISPLAYED">false</boolean>
                  <string id="BIN_PROPERTY"/>
                  <integer id="PANEL_MODE">0</integer>
                  <array class="java.awt.Color" dimension="5" id="COLOR" type="">
                    <color index="0">0;255;0;255</color>
                    <color index="1">0;255;0;255</color>
                    <color index="2">0;255;0;255</color>
                    <color index="3">0;255;0;255</color>
                    <color index="4">0;255;0;255</color>
                  </array>
                  <integer id="COLOR_MODE">0</integer>
                  <boolean id="ENABLED">false</boolean>
                  <array dimension="5" id="TITLE" type="string">
                    <string index="0"/>
                    <string index="1"/>
                    <string index="2"/>
                    <string index="3"/>
                    <string index="4"/>
                  </array>
                  <boolean id="ASSOCIATION">true</boolean>
                  <string id="BIN_MIN">0</string>
                </property>
              </array>
              <string id="FILTER_CRITERIUM"/>
              <color id="LINEAGE_LINKER_COLOR">0;255;255;255</color>
              <color id="TRAJECTORY_LINKER">0;0;0;0</color>
              <array class="java.awt.Color" dimension="1" id="COLOR" type="">
                <color index="0">0;255;0;255</color>
              </array>
              <boolean id="TIME_POLARITY">true</boolean>
              <boolean id="SUBRUN_ROTATION">false</boolean>
              <property class="com.ducret.resultJ.Property" id="FLAGS" name="FLAGS">
                <boolean id="ASSOCIATION_DISPLAYED">false</boolean>
                <array dimension="1" id="CRITERIUM" type="string">
                  <string index="0"/>
                </array>
                <array dimension="1" id="LIFESPAN" type="integer">
                  <integer index="0">0</integer>
                </array>
                <string id="UNIT">µm</string>
                <boolean id="ACTIVE">true</boolean>
                <array class="java.awt.Color" dimension="1" id="COLOR" type="">
                  <color index="0">0;255;0;255</color>
                </array>
                <array dimension="1" id="OCCURENCE" type="integer">
                  <integer index="0">0</integer>
                </array>
                <boolean id="ENABLED">false</boolean>
                <array dimension="1" id="TITLE" type="string">
                  <string index="0"/>
                </array>
                <boolean id="ASSOCIATION">true</boolean>
              </property>
              <string id="LINEAGE_DELTAX_MAX">max</string>
              <array dimension="1" id="LIFESPAN" type="integer">
                <integer index="0">0</integer>
              </array>
              <string id="UNIT">µm</string>
              <string id="SUBRUN_PROPERTY_NAME"/>
              <string id="SUBRUN_DELTA_POST_EVENT">5</string>
              <string id="TIME_CORRECTION_DISTANCE">2</string>
              <boolean id="TYPE_BEHAVIOR">false</boolean>
              <string id="NAME"/>
              <color id="TRAJECTORY_COLOR_DIFFUSING_CONFINED">0;255;255;255</color>
              <color id="REVERSION_COLOR">0;0;255;255</color>
              <string id="TIME_POLARITY_TOLERANCE">0</string>
              <boolean id="TIME_CORRECTION_OVERLAP">false</boolean>
              <string id="END_MIN">0</string>
              <array dimension="1" id="CRITERIUM" type="string">
                <string index="0"/>
              </array>
              <string id="ROTATION_MAX">pi</string>
              <boolean id="ACTIVE">false</boolean>
              <boolean id="TIME_MODIFICATION">false</boolean>
              <string id="ANGLE_MAX">180</string>
              <string id="DIST_MAX">2</string>
              <string id="END_MAX">max</string>
              <boolean id="SUBRUN_RECURSIVE">false</boolean>
              <boolean id="SUBRUN_PROPERTY">false</boolean>
              <string id="ANGLE_MIN">0</string>
              <boolean id="TIME_DIVISION">false</boolean>
              <boolean id="SUBRUN_DISPLACEMENT">false</boolean>
              <color id="TRAJECTORY_COLOR_NOT_MOVING">255;255;255;255</color>
              <boolean id="TIME_OPTIONS">true</boolean>
              <string id="CONFINEMENT_MAX">15</string>
              <string id="AREA_MIN">0</string>
              <color id="TRAJECTORY_COLOR">0;255;0;255</color>
              <string id="ACCELERATION_MAX">max</string>
              <string id="SUBRUN_PROPERTY_FILTER_SIZE">1</string>
              <color id="TRAJECTORY_COLOR_MOVING_CONFINED">255;255;0;255</color>
              <string id="START_MIN">0</string>
              <string id="CONFINEMENT_MIN">1</string>
              <string id="AREA_MAX">max</string>
              <integer id="SUBRUN_DISPLACEMENT_MODE">0</integer>
              <boolean id="ENABLED">false</boolean>
              <array dimension="1" id="TITLE" type="string">
                <string index="0"/>
              </array>
              <boolean id="TYPE_DISPLACEMENT_MSD">false</boolean>
              <string id="DIST_MIN">0</string>
            </property>
            <integer id="THRESHOLD_OFFSET">495</integer>
            <boolean id="INSIDE_OVERLAP">false</boolean>
            <integer id="SIGNAL_REGION_MEMBRANE_MODE">0</integer>
            <string id="FEATURE_PROFILE_FILTER_SIZE">2</string>
            <color id="BOND">102;178;255;100</color>
            <integer id="ASSOCIATION_INDEX">0</integer>
            <string id="MAX_ANGULARITY">max</string>
            <boolean id="BOUNDARY_FITSPLINE">false</boolean>
            <boolean id="ASSOCIATION_DISTANCE">false</boolean>
            <boolean id="EDGE_CORRECTION_DEBUG">false</boolean>
            <string id="FEATURE_PROFILE_RESOLUTION">1</string>
            <boolean id="INCLUDE_HOLES">false</boolean>
            <integer id="BOUNDARY_SMOOTH_MODE">0</integer>
            <string id="FEATURE_MIN_POSITION">0</string>
            <boolean id="CONTACT_DISTANCE">false</boolean>
            <string id="MIN_ZSCORE">0</string>
            <boolean id="BIOFORMAT_CONCATENATE_SERIES">true</boolean>
            <color id="LONG_AXIS">255;200;0;255</color>
            <string id="MIN_RANGE_ANGULARITY">0</string>
            <boolean id="EDGE_CORRECTION_PROCESS">true</boolean>
            <color id="CONTACT_COLOR">0;0;0;0</color>
            <string id="MIN_VARIATION_WIDTH">0</string>
            <integer id="FEATURE_TYPE">0</integer>
            <string id="MIN_SINUOSITY">0</string>
            <string id="FEATURE_PROFILE_CHANNEL_FACTOR_0">1</string>
            <string id="FEATURE_PROFILE_CHANNEL_FACTOR_3">1</string>
            <string id="FEATURE_TOLERANCE">0.1</string>
            <boolean id="SIGNAL_REGION_POLE">false</boolean>
            <string id="FEATURE_PROFILE_CHANNEL_FACTOR_4">1</string>
            <boolean id="SECTION">false</boolean>
            <string id="FEATURE_PROFILE_CHANNEL_FACTOR_1">1</string>
            <string id="MIDCELL_LOCALISATION">auto</string>
            <string id="FEATURE_PROFILE_CHANNEL_FACTOR_2">1</string>
            <color id="FEATURE_PROFILE_CHANNEL_COLOR_2">0;0;0;0</color>
            <color id="FEATURE_PROFILE_CHANNEL_COLOR_1">0;0;0;0</color>
            <array class="com.ducret.resultJ.Property" dimension="1" id="PROFILES" type="">
              <property class="com.ducret.resultJ.Property" index="0" name="">
                <string id="UNIT">p</string>
                <boolean id="ACTIVE">true</boolean>
                <boolean id="PLOT">true</boolean>
                <string id="RESOLUTION">auto</string>
                <boolean id="WIDTH">false</boolean>
                <boolean id="OPTIONS">true</boolean>
                <string id="NAME"/>
                <boolean id="ASSOCIATION_DISPLAYED">false</boolean>
                <integer id="PANEL_MODE">0</integer>
                <string id="EXPANSION">0</string>
                <boolean id="CURVATURE">false</boolean>
                <boolean id="PLOT_RAW">false</boolean>
                <string id="OFFSET">0</string>
                <boolean id="PLOT_BOUNDARY">false</boolean>
                <boolean id="ENABLED">false</boolean>
                <integer id="INDEX">0</integer>
                <string id="CURVATURE_DELTA">2</string>
                <boolean id="ASSOCIATION">true</boolean>
                <string id="THICKNESS">auto</string>
                <integer id="PLOT_MODE">0</integer>
              </property>
            </array>
            <color id="FEATURE_PROFILE_CHANNEL_COLOR_0">0;0;0;0</color>
            <integer id="IMAGE_OPENING_MODE">0</integer>
            <string id="MAX_HOLE_COUNT">0</string>
            <color id="FEATURE_PROFILE_CHANNEL_COLOR_5">0;0;0;0</color>
            <color id="FEATURE_PROFILE_CHANNEL_COLOR_4">0;0;0;0</color>
            <boolean id="OUTSIDE_OVERLAP">true</boolean>
            <color id="FEATURE_PROFILE_CHANNEL_COLOR_3">0;0;0;0</color>
            <string id="MIN_JUNCTION_COUNT">0</string>
            <string id="IMAGE_FILTER_HYPERSTACK"/>
            <string id="IMAGE_NAME_HYPERSTACK">4 1651DUP BF adj.tif</string>
            <string id="FEATURE_SOURCE">Width</string>
            <string id="CALIBRATION_PIXELSIZE">1</string>
            <string id="POLE_FACTOR">1.3</string>
            <string id="THRESHOLD_OUTLIER_FACTOR">0</string>
            <string id="FEATURE_PROFILE_THICKNESS">auto</string>
            <integer id="INTERPOLATION_WIDTHMODE">1</integer>
            <string id="AREA_CUTOFF">1000</string>
            <string id="SIGNAL_TEXTURE_STEP">1</string>
            <string id="POSITION_MAX">max</string>
            <string id="SLICE_MIN">1</string>
            <string id="INTERPOLATION_WIDTH">5</string>
            <integer id="THRESHOLD_INTERPOLATION_METHOD">1</integer>
            <integer id="FEATURE_MODE_POSITION">0</integer>
            <boolean id="SIGNAL_REGION_BODY">false</boolean>
            <boolean id="SIGNAL_REGION">false</boolean>
            <string id="MAX_FEATURE_COUNT">max</string>
            <string id="ORIENTATION_LONGITUDINAL"/>
            <string id="CALIBRATION_UNIT">pixel</string>
            <string id="MAX_ZSCORE">max</string>
            <string id="SIGNAL_RESOLUTION">1</string>
            <string id="MIN_VARIATION_ANGULARITY">0</string>
            <boolean id="OPTION">true</boolean>
            <string id="MIN_POLE_COUNT">0</string>
            <color id="DISTANCE_COLOR">0;0;0;0</color>
            <string id="AXIS_CORRECTION_WIDTH">2</string>
            <boolean id="AXIS_CORRECTION">false</boolean>
            <integer id="ASSOCIATION_RESULT_MODE">0</integer>
            <boolean id="SHAPE">true</boolean>
            <string id="FEATURE_PROFILE_DILATE">0</string>
            <string id="NB_LIMIT">10000</string>
            <string id="SIGNAL_REGION_MEMBRANE_THICKNESS">0.5</string>
            <boolean id="ORIENTATION">false</boolean>
            <string id="THRESHOLD_METHOD">MaxEntropy</string>
            <string id="NB_MAX_ASSOCIATION_PROPERTY"/>
            <string id="TIME_RESOLUTION_TEXT">1</string>
            <string id="AXIS_CORRECTION_SMOOTH">1</string>
            <boolean id="ASSOCIATION_SPACING">false</boolean>
            <integer id="INSIDE_MODE">0</integer>
            <boolean id="OUTSIDE_ASSOCIATION">false</boolean>
            <string id="EDGE_CORRECTION_THICKNESS">10</string>
            <boolean id="SIGNAL_TEXTURE_SYMETRY">false</boolean>
            <string id="SEGMENTATION_NB_ITERATION">2</string>
            <boolean id="ASSOCIATION_SET_CENTER">false</boolean>
            <boolean id="SIGNAL_REGION_SIDE">false</boolean>
            <string id="AXIS_RESOLUTION">2</string>
            <string id="MIN_ANGULARITY">0</string>
            <boolean id="AXIS_SIMPLIFICATION">true</boolean>
            <boolean id="SIGNAL">false</boolean>
            <integer id="SEGMENTATION_MODE">0</integer>
            <string id="BOUNDARY_RESOLUTION">1</string>
            <string id="IMAGE_FILTER_BINARY"/>
            <boolean id="THRESHOLD_STACK_HISTOGRAM">false</boolean>
            <string id="MIN_FEATURE_COUNT">0</string>
            <string id="MAX_VARIATION_ANGULARITY">max</string>
            <color id="COLOR_INNER">0;0;0;0</color>
            <array class="com.ducret.resultJ.Property" dimension="1" id="FEATURES" type="">
              <property class="com.ducret.resultJ.Property" index="0" name="">
                <color id="FEATURE_PROFILE_CHANNEL_COLOR_2">0;0;0;0</color>
                <color id="FEATURE_PROFILE_CHANNEL_COLOR_1">0;0;0;0</color>
                <color id="FEATURE_PROFILE_CHANNEL_COLOR_0">0;0;0;0</color>
                <array class="com.ducret.resultJ.Property" dimension="1" id="PROFILES" type="">
                  <property class="com.ducret.resultJ.Property" index="0" name="">
                    <string id="UNIT">p</string>
                    <boolean id="ACTIVE">true</boolean>
                    <boolean id="PLOT">true</boolean>
                    <string id="RESOLUTION">auto</string>
                    <boolean id="WIDTH">false</boolean>
                    <boolean id="OPTIONS">true</boolean>
                    <string id="NAME"/>
                    <boolean id="ASSOCIATION_DISPLAYED">false</boolean>
                    <integer id="PANEL_MODE">0</integer>
                    <string id="EXPANSION">0</string>
                    <boolean id="CURVATURE">false</boolean>
                    <boolean id="PLOT_RAW">false</boolean>
                    <string id="OFFSET">0</string>
                    <boolean id="PLOT_BOUNDARY">false</boolean>
                    <boolean id="ENABLED">false</boolean>
                    <integer id="INDEX">0</integer>
                    <string id="CURVATURE_DELTA">2</string>
                    <boolean id="ASSOCIATION">true</boolean>
                    <string id="THICKNESS">auto</string>
                    <integer id="PLOT_MODE">0</integer>
                  </property>
                </array>
                <string id="STRAIGHTEN_DILATE">0</string>
                <color id="FEATURE_PROFILE_CHANNEL_COLOR_5">0;0;0;0</color>
                <string id="MAX_WIDTH">max</string>
                <color id="FEATURE_PROFILE_CHANNEL_COLOR_4">0;0;0;0</color>
                <boolean id="SHAPE_CONTOUR">false</boolean>
                <color id="FEATURE_PROFILE_CHANNEL_COLOR_3">0;0;0;0</color>
                <boolean id="OUTSIDE_OVERLAP">true</boolean>
                <integer id="COLOCALIZATION_MODE">0</integer>
                <integer id="SIGNAL_TEXTURE_ANGLE">0</integer>
                <string id="FEATURE_SOURCE">Width</string>
                <string id="FEATURE_PROFILE_THICKNESS">auto</string>
                <string id="SIGNAL_TEXTURE_STEP">1</string>
                <string id="GAUSSIAN_FIT_ITERATION">1000</string>
                <string id="INSIDE_TOLERANCE">max</string>
                <integer id="PANEL_MODE">0</integer>
                <boolean id="GAUSSIAN_FIT_WARNING">false</boolean>
                <integer id="FEATURE_MODE_POSITION">0</integer>
                <string id="MAX_AREA">max</string>
                <boolean id="TYPE_DETECTION">false</boolean>
                <boolean id="SIGNAL_REGION_BODY">false</boolean>
                <boolean id="SIGNAL_REGION">false</boolean>
                <color id="REJECTED">255;0;0;255</color>
                <boolean id="SEGMENTATION_AXIS">true</boolean>
                <string id="PEAK_FIT_FACTOR">2</string>
                <string id="SIGNAL_RESOLUTION">1</string>
                <string id="MAX_ZSCORE">max</string>
                <boolean id="OPTION">true</boolean>
                <float id="FEATURE_THRESHOLD_OFFSET">0.0</float>
                <string id="MIN_RELATIVE_POSITION">0</string>
                <integer id="PEAK_FIT_MODE">0</integer>
                <string id="OUTSIDE_CRITERIUM"/>
                <boolean id="SIGNAL_TEXTURE_SCALING">true</boolean>
                <string id="SIGNAL_ZSCORE">2</string>
                <boolean id="SIGNAL_REGION_INTERSECTION">false</boolean>
                <string id="GAUSSIAN_FIT_AMPLITUDE_MIN">0</string>
                <integer id="ASSOCIATION_RESULT_MODE">0</integer>
                <float id="FEATURE_ZSCORE">2.0</float>
                <string id="MIN_RATIO">0</string>
                <string id="FEATURE_PROFILE_DILATE">0</string>
                <boolean id="SHAPE">true</boolean>
                <integer id="SOURCE_INDEX">0</integer>
                <color id="LABEL_COLOR">0;0;0;0</color>
                <boolean id="GAUSSIAN_FIT_OPTIMIZATION">false</boolean>
                <integer id="COLOCALIZATION_INDEX">0</integer>
                <string id="SIGNAL_REGION_MEMBRANE_THICKNESS">0.5</string>
                <boolean id="PEAK_FIT">false</boolean>
                <boolean id="COLOCALIZATION">false</boolean>
                <boolean id="ASSOCIATION_OPTION">true</boolean>
                <boolean id="ASSOCIATION_RESULT_LIST">false</boolean>
                <string id="OUTSIDE_DISTMAX">0</string>
                <string id="NB_MAX_ASSOCIATION_PROPERTY"/>
                <string id="GAUSSIAN_FIT_AMPLITUDE_MAX">max</string>
                <boolean id="ASSOCIATION_SPACING">false</boolean>
                <integer id="INSIDE_MODE">0</integer>
                <string id="COLOCALIZATION_THRESHOLD">0</string>
                <boolean id="OUTSIDE_ASSOCIATION">false</boolean>
                <float id="FEATURE_OFFSET">0.0</float>
                <string id="GAUSSIAN_FIT_RADIUS">2</string>
                <boolean id="SIGNAL_TEXTURE_SYMETRY">false</boolean>
                <string id="MIN_GAUSSIAN_FWHM">0</string>
                <integer id="GAUSSIAN_FIT_METHOD">1</integer>
                <boolean id="ASSOCIATION_SET_CENTER">false</boolean>
                <boolean id="STRAIGHTEN">false</boolean>
                <boolean id="SIGNAL_REGION_SIDE">false</boolean>
                <string id="FEATURE_MIN_DELTA">0</string>
                <integer id="ASSOCIATION_LOCATION_ORIGIN">0</integer>
                <boolean id="GAUSSIAN_FIT">false</boolean>
                <integer id="FEATURE_PROFILE_METHOD">0</integer>
                <boolean id="SIGNAL">false</boolean>
                <string id="FILTER_SIZE">1</string>
                <boolean id="FEATURE_PROFILE_BOUNDARY">true</boolean>
                <boolean id="SIGNAL_REGION_HALF">false</boolean>
                <string id="MAX_GAUSSIAN_R2">max</string>
                <string id="INSIDE_DISTMAX">0</string>
                <boolean id="SIGNAL_TEXTURE">false</boolean>
                <string id="GAUSSIAN_FIT_THRESHOLD_DISTANCE">2</string>
                <float id="FEATURE_TOLERANCE_MAXIMA">1000.0</float>
                <boolean id="ASSOCIATION_DISPLAYED">false</boolean>
                <string id="INSIDE_CRITERIUM"/>
                <integer id="FEATURE_THRESHOLD_METHOD_INDEX">0</integer>
                <boolean id="SIGNAL_CORRELATION">false</boolean>
                <boolean id="FILTER_ASSOCIATION">false</boolean>
                <boolean id="FEATURE_PROFILE_INTERSECTION">false</boolean>
                <integer id="FEATURE_PROFILE_FILTER">1</integer>
                <string id="FEATURE_PROFILE_CURVATURE_DELTA">2</string>
                <boolean id="ASSOCIATION_POLYGON">false</boolean>
                <integer id="FEATURE_THRESHOLD_MODE">0</integer>
                <boolean id="ASSOCIATION">true</boolean>
                <integer id="NB_MAX_ASSOCIATION_MODE">0</integer>
                <boolean id="OUTSIDE_BEZIER_LINK">false</boolean>
                <string id="MIN_GAUSSIAN_R2">0</string>
                <boolean id="LOCALISATION">false</boolean>
                <integer id="FEATURE_METHOD">0</integer>
                <font id="LABEL_FONT" name="Dialog.plain" size="1" style="0"/>
                <string id="MIN_GAUSSIAN_AMPLITUDE">0</string>
                <array class="com.ducret.resultJ.Property" dimension="1" id="TYPES" type="">
                  <property class="com.ducret.resultJ.Property" index="0" name="">
                    <array dimension="5" id="CRITERIUM" type="string">
                      <string index="0"/>
                      <string index="1"/>
                      <string index="2"/>
                      <string index="3"/>
                      <string index="4"/>
                    </array>
                    <string id="UNIT">µm</string>
                    <boolean id="ACTIVE">true</boolean>
                    <integer id="TYPE_MODE">0</integer>
                    <integer id="COLOR_LUT_MODE">0</integer>
                    <string id="BIN_MAX">100</string>
                    <string id="NAME"/>
                    <boolean id="ASSOCIATION_DISPLAYED">false</boolean>
                    <string id="BIN_PROPERTY"/>
                    <integer id="PANEL_MODE">0</integer>
                    <array class="java.awt.Color" dimension="5" id="COLOR" type="">
                      <color index="0">0;255;0;255</color>
                      <color index="1">0;255;0;255</color>
                      <color index="2">0;255;0;255</color>
                      <color index="3">0;255;0;255</color>
                      <color index="4">0;255;0;255</color>
                    </array>
                    <integer id="COLOR_MODE">0</integer>
                    <boolean id="ENABLED">false</boolean>
                    <array dimension="5" id="TITLE" type="string">
                      <string index="0"/>
                      <string index="1"/>
                      <string index="2"/>
                      <string index="3"/>
                      <string index="4"/>
                    </array>
                    <boolean id="ASSOCIATION">true</boolean>
                    <string id="BIN_MIN">0</string>
                  </property>
                </array>
                <string id="MAX_RATIO">max</string>
                <boolean id="INSIDE_EXCLUSIVE">true</boolean>
                <boolean id="OUTSIDE_EXCLUSIVE">false</boolean>
                <integer id="OUTSIDE_MODE">0</integer>
                <string id="LABEL"/>
                <integer id="ASSOCIATION_SPACING_MODE">0</integer>
                <string id="FEATURE_THRESHOLD_METHOD">Default</string>
                <string id="OUTSIDE_BEZIER_FACTOR">1</string>
                <string id="NB_MAX_ASSOCIATION">1</string>
                <boolean id="SIGNAL_REGION_MEMBRANE">false</boolean>
                <boolean id="ASSOCIATION_SPACING_LIST">false</boolean>
                <integer id="FEATURE_MODE">0</integer>
                <string id="MIN_INTENSITY">0</string>
                <boolean id="FEATURE_CHART">false</boolean>
                <string id="MIN_WIDTH">0</string>
                <string id="CRITERIA"/>
                <string id="FEATURE_PROFILE_DERIVATIVE_DELTA">2</string>
                <string id="UNIT">µm</string>
                <string id="ASSOCIATION_NAME">Bacteria</string>
                <integer id="FILTER_TYPE">0</integer>
                <string id="MIN_AREA">0</string>
                <string id="MAX_LENGTH">max</string>
                <string id="NAME"/>
                <string id="GAUSSIAN_FIT_THRESHOLD">0</string>
                <string id="POLAR_LOCALISATION">auto</string>
                <string id="MAX_GAUSSIAN_AMPLITUDE">max</string>
                <boolean id="SEGMENTATION">false</boolean>
                <string id="SEGMENTATION_THICKNESS">0.1</string>
                <integer id="COLOR_BOUNDARY_STROKE">0</integer>
                <string id="FEATURE_PROFILE_CHANNEL_FACTOR_5">1</string>
                <boolean id="SIGNAL_RAW">false</boolean>
                <boolean id="ASSOCIATION_LOCATION">true</boolean>
                <string id="MAX_GAUSSIAN_FWHM">max</string>
                <boolean id="ACTIVE">true</boolean>
                <string id="FILTER_OPTION">0</string>
                <string id="FEATURE_MIN_THRESHOLD">0</string>
                <string id="OUTSIDE_ANGLE_MAX">180</string>
                <string id="FEATURE_MODE_LABEL">Normal</string>
                <boolean id="ASSOCIATION_COVERAGE">false</boolean>
                <boolean id="PROFILE">false</boolean>
                <string id="INSIDE_ZSCORE">0</string>
                <string id="MIN_LENGTH">0</string>
                <integer id="FEATURE_POSITION_TYPE">0</integer>
                <property class="com.ducret.resultJ.Property" id="TRACKING" name="TRACKING">
                  <boolean id="TIME_CORRECTION_ACCELERATION">true</boolean>
                  <boolean id="SUBRUN_RESULT">false</boolean>
                  <color id="TRAJECTORY_COLOR_DEFAULT">0;255;0;255</color>
                  <string id="LINEAGE_DELTAY_MAX">max</string>
                  <color id="TRAJECTORY_COLOR_ROTATING">255;255;0;255</color>
                  <string id="SUBRUN_DISPLACEMENT_DIRECTION_MIN">0</string>
                  <integer id="TIME_MARK_SIZE">1</integer>
                  <boolean id="LINEAGE_DIVISION_RESULT">false</boolean>
                  <string id="LINEAGE_DELTAY_MIN">0</string>
                  <string id="ACCELERATION_MIN">0</string>
                  <string id="LIFESPAN_MAX">max</string>
                  <string id="SUBRUN_DELTA_PRE_EVENT">5</string>
                  <boolean id="TYPE_DETECTION">false</boolean>
                  <integer id="LINEAGE_MODE">0</integer>
                  <string id="REVERSION_DIRECTION_MIN">0</string>
                  <string id="LINEAGE_DIST_MAX">1</string>
                  <boolean id="TIME_CORRECTION">true</boolean>
                  <integer id="TRACKING_COORDINATE_MODE">0</integer>
                  <boolean id="TYPE_DISPLACEMENT_ADVANCED">false</boolean>
                  <boolean id="SUBRUN_ROTATION_DIRECTION">false</boolean>
                  <string id="INTENSITY_MAX">max</string>
                  <boolean id="TYPE_DISPLACEMENT_MSD_RESULT">false</boolean>
                  <integer id="TRAJECTORY_MODE">0</integer>
                  <boolean id="SUBRUN_DISPLACEMENT_DIRECTION">false</boolean>
                  <color id="TIME_LABEL_COLOR">0;0;0;0</color>
                  <color id="TRAJECTORY_COLOR_DIFFUSING">0;0;255;255</color>
                  <string id="TIME_LABEL"/>
                  <boolean id="SUBRUN_DISPLACEMENT_DISTANCE">false</boolean>
                  <integer id="SUBRUN_MODE">0</integer>
                  <string id="SUBRUN_LIFESPAN_MAX">max</string>
                  <boolean id="TIME_CORRECTION_INTENSITY">true</boolean>
                  <string id="ROTATION_MIN">0.2</string>
                  <color id="VECTOR_VELOCITY">0;0;0;0</color>
                  <integer id="TRACKING_MODE">0</integer>
                  <boolean id="MOTION_DESCRIPTORS">false</boolean>
                  <font id="TIME_LABEL_FONT" name="Dialog.plain" size="1" style="0"/>
                  <string id="TIME_POLARITY_OFFSET">0</string>
                  <boolean id="TIME_ANALYSIS">true</boolean>
                  <integer id="TIME_POLARITY_MODE">0</integer>
                  <string id="INTENSITY_MIN">0</string>
                  <string id="DIST_MOVING_THRESHOLD">1</string>
                  <string id="SUBRUN_DISPLACEMENT_DIRECTION_MAX">45</string>
                  <string id="SUBRUN_LIFESPAN_MIN">0</string>
                  <boolean id="LINEAGE">false</boolean>
                  <string id="SUBRUN_PROPERTY_RATIO_MAX">1</string>
                  <integer id="TIME_FILTER_TYPE">0</integer>
                  <boolean id="SUBRUN_DETECTION">false</boolean>
                  <string id="TIME_DIVISION_DELTA">2</string>
                  <boolean id="TYPE_DISPLACEMENT_ADVANCED_CENTER">false</boolean>
                  <string id="SUBRUN_DISPLACEMENT_THRESHOLD">default</string>
                  <string id="SUBRUN_PROPERTY_RATIO_MIN">1</string>
                  <color id="CURVATURE">0;0;0;0</color>
                  <boolean id="REVERSION_DETECTION">false</boolean>
                  <boolean id="SUBRUN_LIFESPAN_FILTER">false</boolean>
                  <boolean id="TIME_CORRECTION_ANGLE">true</boolean>
                  <boolean id="TIME_CORRECTION_AREA">true</boolean>
                  <boolean id="TIME_FILTER">false</boolean>
                  <boolean id="TIMEFLAG">false</boolean>
                  <boolean id="REVERSION_LIST">false</boolean>
                  <string id="TIME_CORRECTION_DELTA">2</string>
                  <string id="LIFESPAN_MIN">0</string>
                  <integer id="SUBRUN_PROPERTY_FILTER">0</integer>
                  <array dimension="1" id="OCCURENCE" type="integer">
                    <integer index="0">0</integer>
                  </array>
                  <integer id="REVERSION_DISTANCE_MODE">0</integer>
                  <boolean id="TYPE_DISPLACEMENT">false</boolean>
                  <string id="REVERSION_DIRECTION_MAX">30</string>
                  <integer id="TRAJECTORY_COLOR_TYPE">0</integer>
                  <string id="TIME_DIVISION_DISTANCE">2</string>
                  <boolean id="SUBRUN_ROTATION_DISTANCE">false</boolean>
                  <boolean id="ASSOCIATION_DISPLAYED">false</boolean>
                  <string id="MOVING_MIN">auto</string>
                  <string id="TIME_FILTER_DELTA">2</string>
                  <string id="TYPE_DISPLACEMENT_MSD_MAXLAG">20</string>
                  <boolean id="SUBRUN_DEBUG">false</boolean>
                  <boolean id="ASSOCIATION">true</boolean>
                  <string id="LINEAGE_DELTAX_MIN">0</string>
                  <string id="PROPERTIES"/>
                  <color id="TRAJECTORY_COLOR_MIXED">255;0;255;255</color>
                  <string id="START_MAX">max</string>
                  <string id="REVERSION_DISTANCE_THRESHOLD">default</string>
                  <color id="VECTOR_ACCELERATION">0;0;0;0</color>
                  <boolean id="RELATIVE_FILTER">true</boolean>
                  <color id="TRAJECTORY_COLOR_MOVING">255;200;0;255</color>
                  <array class="com.ducret.resultJ.Property" dimension="1" id="TYPES" type="">
                    <property class="com.ducret.resultJ.Property" index="0" name="">
                      <array dimension="5" id="CRITERIUM" type="string">
                        <string index="0"/>
                        <string index="1"/>
                        <string index="2"/>
                        <string index="3"/>
                        <string index="4"/>
                      </array>
                      <string id="UNIT">µm</string>
                      <boolean id="ACTIVE">true</boolean>
                      <integer id="TYPE_MODE">0</integer>
                      <integer id="COLOR_LUT_MODE">0</integer>
                      <string id="BIN_MAX">100</string>
                      <string id="NAME"/>
                      <boolean id="ASSOCIATION_DISPLAYED">false</boolean>
                      <string id="BIN_PROPERTY"/>
                      <integer id="PANEL_MODE">0</integer>
                      <array class="java.awt.Color" dimension="5" id="COLOR" type="">
                        <color index="0">0;255;0;255</color>
                        <color index="1">0;255;0;255</color>
                        <color index="2">0;255;0;255</color>
                        <color index="3">0;255;0;255</color>
                        <color index="4">0;255;0;255</color>
                      </array>
                      <integer id="COLOR_MODE">0</integer>
                      <boolean id="ENABLED">false</boolean>
                      <array dimension="5" id="TITLE" type="string">
                        <string index="0"/>
                        <string index="1"/>
                        <string index="2"/>
                        <string index="3"/>
                        <string index="4"/>
                      </array>
                      <boolean id="ASSOCIATION">true</boolean>
                      <string id="BIN_MIN">0</string>
                    </property>
                  </array>
                  <string id="FILTER_CRITERIUM"/>
                  <color id="LINEAGE_LINKER_COLOR">0;255;255;255</color>
                  <color id="TRAJECTORY_LINKER">0;0;0;0</color>
                  <array class="java.awt.Color" dimension="1" id="COLOR" type="">
                    <color index="0">0;255;0;255</color>
                  </array>
                  <boolean id="TIME_POLARITY">true</boolean>
                  <boolean id="SUBRUN_ROTATION">false</boolean>
                  <property class="com.ducret.resultJ.Property" id="FLAGS" name="FLAGS">
                    <boolean id="ASSOCIATION_DISPLAYED">false</boolean>
                    <array dimension="1" id="CRITERIUM" type="string">
                      <string index="0"/>
                    </array>
                    <array dimension="1" id="LIFESPAN" type="integer">
                      <integer index="0">0</integer>
                    </array>
                    <string id="UNIT">µm</string>
                    <boolean id="ACTIVE">true</boolean>
                    <array class="java.awt.Color" dimension="1" id="COLOR" type="">
                      <color index="0">0;255;0;255</color>
                    </array>
                    <array dimension="1" id="OCCURENCE" type="integer">
                      <integer index="0">0</integer>
                    </array>
                    <boolean id="ENABLED">false</boolean>
                    <array dimension="1" id="TITLE" type="string">
                      <string index="0"/>
                    </array>
                    <boolean id="ASSOCIATION">true</boolean>
                  </property>
                  <string id="LINEAGE_DELTAX_MAX">max</string>
                  <array dimension="1" id="LIFESPAN" type="integer">
                    <integer index="0">0</integer>
                  </array>
                  <string id="UNIT">µm</string>
                  <string id="SUBRUN_PROPERTY_NAME"/>
                  <string id="SUBRUN_DELTA_POST_EVENT">5</string>
                  <string id="TIME_CORRECTION_DISTANCE">2</string>
                  <boolean id="TYPE_BEHAVIOR">false</boolean>
                  <string id="NAME"/>
                  <color id="TRAJECTORY_COLOR_DIFFUSING_CONFINED">0;255;255;255</color>
                  <color id="REVERSION_COLOR">0;0;255;255</color>
                  <string id="TIME_POLARITY_TOLERANCE">0</string>
                  <boolean id="TIME_CORRECTION_OVERLAP">false</boolean>
                  <string id="END_MIN">0</string>
                  <array dimension="1" id="CRITERIUM" type="string">
                    <string index="0"/>
                  </array>
                  <string id="ROTATION_MAX">pi</string>
                  <boolean id="ACTIVE">false</boolean>
                  <boolean id="TIME_MODIFICATION">false</boolean>
                  <string id="ANGLE_MAX">180</string>
                  <string id="DIST_MAX">2</string>
                  <string id="END_MAX">max</string>
                  <boolean id="SUBRUN_RECURSIVE">false</boolean>
                  <boolean id="SUBRUN_PROPERTY">false</boolean>
                  <string id="ANGLE_MIN">0</string>
                  <boolean id="TIME_DIVISION">false</boolean>
                  <boolean id="SUBRUN_DISPLACEMENT">false</boolean>
                  <color id="TRAJECTORY_COLOR_NOT_MOVING">255;255;255;255</color>
                  <boolean id="TIME_OPTIONS">true</boolean>
                  <string id="CONFINEMENT_MAX">15</string>
                  <string id="AREA_MIN">0</string>
                  <color id="TRAJECTORY_COLOR">0;255;0;255</color>
                  <string id="ACCELERATION_MAX">max</string>
                  <string id="SUBRUN_PROPERTY_FILTER_SIZE">1</string>
                  <color id="TRAJECTORY_COLOR_MOVING_CONFINED">255;255;0;255</color>
                  <string id="START_MIN">0</string>
                  <string id="CONFINEMENT_MIN">1</string>
                  <string id="AREA_MAX">max</string>
                  <integer id="SUBRUN_DISPLACEMENT_MODE">0</integer>
                  <boolean id="ENABLED">false</boolean>
                  <array dimension="1" id="TITLE" type="string">
                    <string index="0"/>
                  </array>
                  <boolean id="TYPE_DISPLACEMENT_MSD">false</boolean>
                  <string id="DIST_MIN">0</string>
                </property>
                <boolean id="SIGNAL_RATIO">true</boolean>
                <boolean id="INSIDE_OVERLAP">false</boolean>
                <integer id="SIGNAL_REGION_MEMBRANE_MODE">0</integer>
                <integer id="COLOCALIZATION_DISTANCE_MODE">0</integer>
                <string id="FEATURE_MAX_DELTA">max</string>
                <string id="FEATURE_PROFILE_FILTER_SIZE">2</string>
                <color id="BOND">102;178;255;100</color>
                <integer id="ASSOCIATION_INDEX">0</integer>
                <string id="OUTSIDE_ANGLE_MIN">0</string>
                <string id="MAX_RELATIVE_POSITION">max</string>
                <color id="COLOR_BOUNDARY">255;200;0;255</color>
                <boolean id="ASSOCIATION_DISTANCE">true</boolean>
                <boolean id="FILTER">false</boolean>
                <color id="COLOR_MEMBRANE">0;0;0;0</color>
                <string id="FEATURE_MAX_POSITION">1</string>
                <boolean id="INSIDE_ASSOCIATION">true</boolean>
                <string id="MAX_INTENSITY">max</string>
                <string id="FEATURE_PROFILE_RESOLUTION">1</string>
                <string id="FEATURE_MAX_THRESHOLD">max</string>
                <integer id="PEAK_FIT_TYPE">0</integer>
                <string id="FEATURE_MIN_POSITION">0</string>
                <string id="SIGNAL_DILATE">0</string>
                <string id="MIN_ZSCORE">0</string>
                <color id="LONG_AXIS">0;0;0;0</color>
                <color id="COLOCALIZATION_COLOR">255;255;0;255</color>
                <integer id="FEATURE_TYPE">0</integer>
                <boolean id="SIGNAL_OPTIONS">true</boolean>
                <string id="FEATURE_PROFILE_CHANNEL_FACTOR_0">1</string>
                <string id="GAUSSIAN_FIT_ZSCORE">0-max</string>
                <boolean id="ENABLED">false</boolean>
                <color id="PEAK">0;0;0;0</color>
                <string id="PEAK_FIT_RSQUARES">0.8</string>
                <string id="TITLE"/>
                <string id="FEATURE_PROFILE_CHANNEL_FACTOR_3">1</string>
                <float id="FEATURE_TOLERANCE">0.1</float>
                <string id="FEATURE_PROFILE_CHANNEL_FACTOR_4">1</string>
                <boolean id="SIGNAL_REGION_POLE">false</boolean>
                <color id="LINKER">255;0;255;255</color>
                <string id="FEATURE_PROFILE_CHANNEL_FACTOR_1">1</string>
                <string id="FEATURE_PROFILE_CHANNEL_FACTOR_2">1</string>
                <string id="MIDCELL_LOCALISATION">auto</string>
              </property>
            </array>
            <boolean id="ASSOCIATION_DISPLAYED">false</boolean>
            <boolean id="SIGNAL_CORRELATION">false</boolean>
            <string id="FEATURE_PROFILE_CURVATURE_DELTA">2</string>
            <string id="CLUMP_AREA">0</string>
            <boolean id="SEGMENTATION_EDGE">true</boolean>
            <boolean id="ASSOCIATION">true</boolean>
            <integer id="NB_MAX_ASSOCIATION_MODE">0</integer>
            <boolean id="CONTACT">false</boolean>
            <boolean id="OUTSIDE_BEZIER_LINK">false</boolean>
            <integer id="EDGE_CORRECTION_CHANNEL">0</integer>
            <string id="ORIENTATION_LATERAL"/>
            <boolean id="LOCALISATION">false</boolean>
            <integer id="MODE">2</integer>
            <integer id="THRESHOLD_METHOD_INDEX">6</integer>
            <array class="com.ducret.microbeJ.SegmentationMethod" dimension="5" id="SEGMENTATION_METHODS" type="">
              <segmentationMethod active="true" class="com.ducret.microbeJ.SegmentationMethod" filter="0" index="0" macro="" mask="true" method="0" parameter1="1.0" parameter2="0.0" smooth="false"/>
              <segmentationMethod active="true" class="com.ducret.microbeJ.SegmentationMethod" filter="1" index="1" macro="" mask="true" method="0" parameter1="1.0" parameter2="0.0" smooth="true"/>
              <segmentationMethod active="true" class="com.ducret.microbeJ.SegmentationMethod" filter="2" index="2" macro="" mask="true" method="0" parameter1="0.0" parameter2="0.0" smooth="true"/>
              <segmentationMethod active="true" class="com.ducret.microbeJ.SegmentationMethod" filter="4" index="3" macro="" mask="true" method="0" parameter1="0.0" parameter2="0.0" smooth="false"/>
              <segmentationMethod active="false" class="com.ducret.microbeJ.SegmentationMethod" filter="5" index="4" macro="" mask="true" method="0" parameter1="0.0" parameter2="0.0" smooth="false"/>
            </array>
            <integer id="FEATURE_METHOD">0</integer>
            <boolean id="THRESHOLD_CALCULATOR">false</boolean>
            <boolean id="SEGMENTATION_OPTIMIZATION">true</boolean>
            <integer id="CHANNEL_INDEX">0</integer>
            <string id="MAX_VARIATION_WIDTH">max</string>
            <string id="IMG_ORIGIN_Y">0</string>
            <array dimension="6" id="IMAGE_NAMES" type="string">
              <string index="0">*none*</string>
              <string index="1">*none*</string>
              <string index="2">*none*</string>
              <string index="3">*none*</string>
              <string index="4">*none*</string>
              <string index="5">*none*</string>
            </array>
            <string id="DISTANCE_THRESHOLD">0</string>
            <boolean id="THRESHOLD_ROI">false</boolean>
            <string id="IMG_ORIGIN_X">0</string>
            <integer id="TIME_RESOLUTION_UNIT">0</integer>
            <boolean id="INSIDE_EXCLUSIVE">true</boolean>
            <integer id="OUTSIDE_MODE">0</integer>
            <color id="QUARTER_AXIS">0;0;0;0</color>
            <integer id="ASSOCIATION_SPACING_MODE">0</integer>
            <string id="MIN_CIRCULARITY">0</string>
            <boolean id="SECTION_HALVES">false</boolean>
            <string id="OUTSIDE_BEZIER_FACTOR">1</string>
            <string id="NB_MAX_ASSOCIATION">1</string>
            <integer id="INTERPOLATION_MODE">0</integer>
            <string id="MIN_INTENSITY">0</string>
            <string id="MIN_WIDTH">0</string>
            <string id="CRITERIA"/>
            <string id="POLE_RESOLUTION">0</string>
            <integer id="DISTANCE_MODE">0</integer>
            <string id="UNIT">µm</string>
            <string id="EDGE_CORRECTION_SIGMA">1</string>
            <boolean id="SECTION_SIDES">false</boolean>
            <string id="ASSOCIATION_NAME">Bacteria</string>
            <string id="BOUNDARY_SMOOTH_ORDER">2</string>
            <color id="TRANS_AXIS">0;0;0;0</color>
            <string id="MAX_LENGTH">max</string>
            <boolean id="ORIENTATION_LATERAL_SIGN">false</boolean>
            <color id="HALF_1">0;0;0;0</color>
            <boolean id="THRESHOLD">true</boolean>
            <color id="HALF_2">0;0;0;0</color>
            <boolean id="CONVEXHULL">false</boolean>
            <boolean id="SEGMENTATION">false</boolean>
            <color id="BODY">0;0;0;0</color>
            <boolean id="SECTION_POLES">false</boolean>
            <string id="BOUNDARY_DILATE">0</string>
            <color id="COLOR_CONVEXHULL">0;0;0;0</color>
            <string id="MAX_JUNCTION_COUNT">max</string>
            <boolean id="SIGNAL_RAW">false</boolean>
            <boolean id="ACTIVE">true</boolean>
            <boolean id="EXCLUDE_ON_EDGE">true</boolean>
            <boolean id="BRANCHING">false</boolean>
            <string id="MIN_SKELETON_SIZE">0</string>
            <string id="FEATURE_MIN_THRESHOLD">0</string>
            <string id="FEATURE_MODE_LABEL">Normal</string>
            <array dimension="6" id="IMAGE_FILTERS" type="string">
              <string index="0"/>
              <string index="1"/>
              <string index="2"/>
              <string index="3"/>
              <string index="4"/>
              <string index="5"/>
            </array>
            <string id="MAX_CURVATURE">max</string>
            <boolean id="EDGE_CORRECTION">false</boolean>
            <integer id="COLOR_LONG_AXIS_STROKE">0</integer>
            <boolean id="PROFILE">false</boolean>
            <string id="INSIDE_ZSCORE">0</string>
            <boolean id="SIGNAL_RATIO">true</boolean>
            <array class="com.ducret.microbeJ.ImMaskAction" dimension="0" id="THRESHOLD_CALCULATOR_ACTIONS" type="object"/>
            <string id="MAX_CIRCULARITY">max</string>
            <string id="MIN_SOLIDITY">0</string>
            <string id="OUTSIDE_ANGLE_MIN">0</string>
            <color id="COLOR_BOUNDARY">178;255;102;255</color>
            <color id="COLOR_MEMBRANE">0;0;0;0</color>
            <string id="FEATURE_MAX_POSITION">1</string>
            <boolean id="INSIDE_ASSOCIATION">true</boolean>
            <string id="MAX_INTENSITY">max</string>
            <string id="FEATURE_MAX_THRESHOLD">max</string>
            <string id="SIGNAL_DILATE">0</string>
            <integer id="MODE_DETECTION">-1</integer>
            <boolean id="SIGNAL_OPTIONS">true</boolean>
            <boolean id="ENABLED">false</boolean>
            <color id="LINKER">0;0;255;255</color>
          </property>
          <color id="BODY">0;0;0;0</color>
          <boolean id="SECTION_POLES">false</boolean>
          <string id="BOUNDARY_DILATE">0</string>
          <color id="COLOR_CONVEXHULL">0;0;0;0</color>
          <string id="MAX_JUNCTION_COUNT">max</string>
          <boolean id="SIGNAL_RAW">false</boolean>
          <boolean id="ACTIVE">false</boolean>
          <boolean id="EXCLUDE_ON_EDGE">true</boolean>
          <boolean id="BRANCHING">false</boolean>
          <string id="MIN_SKELETON_SIZE">0</string>
          <string id="FEATURE_MIN_THRESHOLD">0</string>
          <string id="FEATURE_MODE_LABEL">Normal</string>
          <string id="MAX_CURVATURE">0.35</string>
          <boolean id="EDGE_CORRECTION">false</boolean>
          <integer id="COLOR_LONG_AXIS_STROKE">0</integer>
          <boolean id="PROFILE">false</boolean>
          <string id="INSIDE_ZSCORE">0</string>
          <boolean id="SIGNAL_RATIO">true</boolean>
          <string id="MAX_CIRCULARITY">1</string>
          <string id="MIN_SOLIDITY">0.89</string>
          <string id="OUTSIDE_ANGLE_MIN">0</string>
          <color id="COLOR_BOUNDARY">178;255;102;255</color>
          <color id="COLOR_MEMBRANE">0;0;0;0</color>
          <string id="FEATURE_MAX_POSITION">1</string>
          <boolean id="INSIDE_ASSOCIATION">false</boolean>
          <string id="MAX_INTENSITY">max</string>
          <string id="FEATURE_MAX_THRESHOLD">max</string>
          <string id="SIGNAL_DILATE">0</string>
          <integer id="MODE_DETECTION">-1</integer>
          <boolean id="SIGNAL_OPTIONS">true</boolean>
          <boolean id="ENABLED">false</boolean>
          <color id="LINKER">0;0;255;255</color>
        </property>
      </array>
      <string id="POSITION_MIN">1</string>
      <string id="CALIBRATION_UNIT">pixel</string>
      <string id="OUTSIDE_CRITERIUM"/>
      <integer id="ASSOCIATION_RESULT_MODE">0</integer>
      <boolean id="THRESHOLD_TREATMENT_ACTIVE">false</boolean>
      <boolean id="ASSOCIATION_OPTION">true</boolean>
      <boolean id="ASSOCIATION_RESULT_LIST">false</boolean>
      <string id="THRESHOLD_METHOD">MaxEntropy</string>
      <string id="OUTSIDE_DISTMAX">0</string>
      <string id="NB_MAX_ASSOCIATION_PROPERTY"/>
      <string id="TIME_RESOLUTION_TEXT">1</string>
      <integer id="THRESHOLD_PROJECTION_METHOD">0</integer>
      <boolean id="CALIBRATION_ACTIVE">false</boolean>
      <boolean id="ASSOCIATION_SPACING">false</boolean>
      <integer id="INSIDE_MODE">0</integer>
      <string id="THRESHOLD_LOCAL_RADIUS">0</string>
      <boolean id="OUTSIDE_ASSOCIATION">false</boolean>
      <boolean id="TIME_RESOLUTION_ACTIVE">false</boolean>
      <boolean id="ASSOCIATION_SET_CENTER">false</boolean>
      <string id="THRESHOLD_RESOLUTION">0.5</string>
      <integer id="ASSOCIATION_LOCATION_ORIGIN">0</integer>
      <string id="IMAGE_FILTER_BINARY"/>
      <boolean id="THRESHOLD_STACK_HISTOGRAM">false</boolean>
      <string id="INSIDE_DISTMAX">0</string>
      <boolean id="ASSOCIATION_DISPLAYED">false</boolean>
      <string id="INSIDE_CRITERIUM"/>
      <boolean id="FILTER_ASSOCIATION">false</boolean>
      <boolean id="ASSOCIATION_POLYGON">false</boolean>
      <boolean id="ASSOCIATION">true</boolean>
      <boolean id="VIRTUAL">false</boolean>
      <integer id="NB_MAX_ASSOCIATION_MODE">0</integer>
      <boolean id="OUTSIDE_BEZIER_LINK">false</boolean>
      <boolean id="LOCALISATION">false</boolean>
      <integer id="THRESHOLD_METHOD_INDEX">6</integer>
      <boolean id="THRESHOLD_CALCULATOR">false</boolean>
      <integer id="CHANNEL_INDEX">0</integer>
      <string id="IMG_ORIGIN_Y">0</string>
      <array dimension="6" id="IMAGE_NAMES" type="string">
        <string index="0">*none*</string>
        <string index="1">*none*</string>
        <string index="2">*none*</string>
        <string index="3">*none*</string>
        <string index="4">*none*</string>
        <string index="5">*none*</string>
      </array>
      <boolean id="THRESHOLD_ROI">false</boolean>
      <string id="IMG_ORIGIN_X">0</string>
      <integer id="TIME_RESOLUTION_UNIT">0</integer>
      <boolean id="INSIDE_EXCLUSIVE">true</boolean>
      <boolean id="OUTSIDE_EXCLUSIVE">false</boolean>
      <integer id="OUTSIDE_MODE">0</integer>
      <integer id="ASSOCIATION_SPACING_MODE">0</integer>
      <string id="OUTSIDE_BEZIER_FACTOR">1</string>
      <string id="NB_MAX_ASSOCIATION">1</string>
      <boolean id="DETECTION">true</boolean>
      <boolean id="ASSOCIATION_SPACING_LIST">false</boolean>
      <boolean id="IMG_ORIGIN">false</boolean>
      <string id="UNIT">µm</string>
      <string id="ASSOCIATION_NAME">Bacteria</string>
      <string id="IMAGE_NAME_BINARY">*none*</string>
      <integer id="BACKGROUND">1</integer>
      <string id="NAME"/>
      <boolean id="THRESHOLD">true</boolean>
      <array dimension="0" id="LOCATION_AREA" type="string"/>
      <string id="POLAR_LOCALISATION">auto</string>
      <calibration class="com.ducret.resultJ.ImCalibration" fps="1.0" frameInterval="0.0" height="0.0" id="CALIBRATION" info="" pixelDepth="1.0" pixelHeight="1.0" pixelWidth="1.0" timeUnit="sec" unit="pixel" units="" width="0.0" xOrigin="0.0" yOrigin="0.0" yunit="" zOrigin="0.0" zunit=""/>
      <boolean id="SET_BINARY">false</boolean>
      <boolean id="ASSOCIATION_LOCATION">true</boolean>
      <boolean id="ACTIVE">true</boolean>
      <boolean id="LOCATION_RANGE">false</boolean>
      <boolean id="BINARY">false</boolean>
      <string id="OUTSIDE_ANGLE_MAX">180</string>
      <array dimension="6" id="IMAGE_FILTERS" type="string">
        <string index="0"/>
        <string index="1"/>
        <string index="2"/>
        <string index="3"/>
        <string index="4"/>
        <string index="5"/>
      </array>
      <string id="THRESHOLD_TREATMENT">run("Maximum...", "radius=4 stack");
run("Median...", "radius=5 stack");
run("Subtract Background...", "rolling=50 stack");
run("Enhance Contrast...", "saturated=1");</string>
      <boolean id="ASSOCIATION_COVERAGE">false</boolean>
      <string id="INSIDE_ZSCORE">0</string>
      <property class="com.ducret.resultJ.Property" id="TRACKING" name="TRACKING">
        <boolean id="TIME_CORRECTION_ACCELERATION">true</boolean>
        <boolean id="SUBRUN_RESULT">false</boolean>
        <color id="TRAJECTORY_COLOR_DEFAULT">0;255;0;255</color>
        <string id="LINEAGE_DELTAY_MAX">max</string>
        <color id="TRAJECTORY_COLOR_ROTATING">255;255;0;255</color>
        <string id="SUBRUN_DISPLACEMENT_DIRECTION_MIN">0</string>
        <integer id="TIME_MARK_SIZE">1</integer>
        <boolean id="LINEAGE_DIVISION_RESULT">false</boolean>
        <string id="LINEAGE_DELTAY_MIN">0</string>
        <string id="ACCELERATION_MIN">0.02</string>
        <string id="LIFESPAN_MAX">max</string>
        <string id="SUBRUN_DELTA_PRE_EVENT">5</string>
        <boolean id="TYPE_DETECTION">false</boolean>
        <integer id="LINEAGE_MODE">0</integer>
        <string id="REVERSION_DIRECTION_MIN">0</string>
        <string id="LINEAGE_DIST_MAX">1</string>
        <boolean id="TIME_CORRECTION">true</boolean>
        <integer id="TRACKING_COORDINATE_MODE">0</integer>
        <boolean id="TYPE_DISPLACEMENT_ADVANCED">false</boolean>
        <boolean id="SUBRUN_ROTATION_DIRECTION">false</boolean>
        <string id="INTENSITY_MAX">max</string>
        <boolean id="TYPE_DISPLACEMENT_MSD_RESULT">false</boolean>
        <integer id="TRAJECTORY_MODE">0</integer>
        <boolean id="SUBRUN_DISPLACEMENT_DIRECTION">false</boolean>
        <color id="TIME_LABEL_COLOR">0;0;0;0</color>
        <color id="TRAJECTORY_COLOR_DIFFUSING">0;0;255;255</color>
        <string id="TIME_LABEL"/>
        <boolean id="SUBRUN_DISPLACEMENT_DISTANCE">false</boolean>
        <integer id="SUBRUN_MODE">0</integer>
        <string id="SUBRUN_LIFESPAN_MAX">max</string>
        <boolean id="TIME_CORRECTION_INTENSITY">true</boolean>
        <string id="ROTATION_MIN">0.2</string>
        <color id="VECTOR_VELOCITY">0;0;0;0</color>
        <integer id="TRACKING_MODE">0</integer>
        <boolean id="MOTION_DESCRIPTORS">false</boolean>
        <font id="TIME_LABEL_FONT" name="Dialog.plain" size="1" style="0"/>
        <string id="TIME_POLARITY_OFFSET">0</string>
        <boolean id="TIME_ANALYSIS">false</boolean>
        <integer id="TIME_POLARITY_MODE">0</integer>
        <string id="INTENSITY_MIN">0</string>
        <string id="DIST_MOVING_THRESHOLD">1</string>
        <string id="SUBRUN_DISPLACEMENT_DIRECTION_MAX">45</string>
        <string id="SUBRUN_LIFESPAN_MIN">1</string>
        <boolean id="LINEAGE">false</boolean>
        <string id="SUBRUN_PROPERTY_RATIO_MAX">1</string>
        <integer id="TIME_FILTER_TYPE">0</integer>
        <boolean id="SUBRUN_DETECTION">false</boolean>
        <string id="TIME_DIVISION_DELTA">2</string>
        <boolean id="TYPE_DISPLACEMENT_ADVANCED_CENTER">false</boolean>
        <string id="SUBRUN_DISPLACEMENT_THRESHOLD">default</string>
        <string id="SUBRUN_PROPERTY_RATIO_MIN">1</string>
        <color id="CURVATURE">0;0;0;0</color>
        <boolean id="REVERSION_DETECTION">false</boolean>
        <boolean id="SUBRUN_LIFESPAN_FILTER">false</boolean>
        <boolean id="TIME_CORRECTION_ANGLE">true</boolean>
        <boolean id="TIME_CORRECTION_AREA">true</boolean>
        <boolean id="TIME_FILTER">false</boolean>
        <boolean id="TIMEFLAG">false</boolean>
        <boolean id="REVERSION_LIST">false</boolean>
        <string id="TIME_CORRECTION_DELTA">2</string>
        <string id="LIFESPAN_MIN">0</string>
        <integer id="SUBRUN_PROPERTY_FILTER">0</integer>
        <array dimension="1" id="OCCURENCE" type="integer">
          <integer index="0">0</integer>
        </array>
        <integer id="REVERSION_DISTANCE_MODE">0</integer>
        <boolean id="TYPE_DISPLACEMENT">false</boolean>
        <string id="REVERSION_DIRECTION_MAX">30</string>
        <integer id="TRAJECTORY_COLOR_TYPE">0</integer>
        <string id="TIME_DIVISION_DISTANCE">2</string>
        <boolean id="SUBRUN_ROTATION_DISTANCE">false</boolean>
        <boolean id="ASSOCIATION_DISPLAYED">false</boolean>
        <string id="MOVING_MIN">auto</string>
        <string id="TIME_FILTER_DELTA">2</string>
        <string id="TYPE_DISPLACEMENT_MSD_MAXLAG">20</string>
        <boolean id="SUBRUN_DEBUG">false</boolean>
        <boolean id="ASSOCIATION">true</boolean>
        <string id="LINEAGE_DELTAX_MIN">0</string>
        <string id="PROPERTIES"/>
        <color id="TRAJECTORY_COLOR_MIXED">255;0;255;255</color>
        <string id="START_MAX">max</string>
        <string id="REVERSION_DISTANCE_THRESHOLD">default</string>
        <color id="VECTOR_ACCELERATION">0;0;0;0</color>
        <boolean id="RELATIVE_FILTER">true</boolean>
        <color id="TRAJECTORY_COLOR_MOVING">255;200;0;255</color>
        <array class="com.ducret.resultJ.Property" dimension="1" id="TYPES" type="">
          <property class="com.ducret.resultJ.Property" index="0" name="">
            <array dimension="5" id="CRITERIUM" type="string">
              <string index="0"/>
              <string index="1"/>
              <string index="2"/>
              <string index="3"/>
              <string index="4"/>
            </array>
            <string id="UNIT">µm</string>
            <boolean id="ACTIVE">true</boolean>
            <integer id="TYPE_MODE">0</integer>
            <integer id="COLOR_LUT_MODE">0</integer>
            <string id="BIN_MAX">100</string>
            <string id="NAME"/>
            <boolean id="ASSOCIATION_DISPLAYED">false</boolean>
            <string id="BIN_PROPERTY"/>
            <integer id="PANEL_MODE">0</integer>
            <array class="java.awt.Color" dimension="5" id="COLOR" type="">
              <color index="0">0;255;0;255</color>
              <color index="1">0;255;0;255</color>
              <color index="2">0;255;0;255</color>
              <color index="3">0;255;0;255</color>
              <color index="4">0;255;0;255</color>
            </array>
            <integer id="COLOR_MODE">0</integer>
            <boolean id="ENABLED">false</boolean>
            <array dimension="5" id="TITLE" type="string">
              <string index="0"/>
              <string index="1"/>
              <string index="2"/>
              <string index="3"/>
              <string index="4"/>
            </array>
            <boolean id="ASSOCIATION">true</boolean>
            <string id="BIN_MIN">0</string>
          </property>
        </array>
        <string id="FILTER_CRITERIUM"/>
        <color id="LINEAGE_LINKER_COLOR">0;255;255;255</color>
        <color id="TRAJECTORY_LINKER">0;0;0;0</color>
        <array class="java.awt.Color" dimension="1" id="COLOR" type="">
          <color index="0">0;255;0;255</color>
        </array>
        <boolean id="TIME_POLARITY">true</boolean>
        <boolean id="SUBRUN_ROTATION">false</boolean>
        <property class="com.ducret.resultJ.Property" id="FLAGS" name="FLAGS">
          <boolean id="ASSOCIATION_DISPLAYED">false</boolean>
          <array dimension="1" id="CRITERIUM" type="string">
            <string index="0"/>
          </array>
          <array dimension="1" id="LIFESPAN" type="integer">
            <integer index="0">0</integer>
          </array>
          <string id="UNIT">µm</string>
          <boolean id="ACTIVE">true</boolean>
          <array class="java.awt.Color" dimension="1" id="COLOR" type="">
            <color index="0">0;255;0;255</color>
          </array>
          <array dimension="1" id="OCCURENCE" type="integer">
            <integer index="0">0</integer>
          </array>
          <boolean id="ENABLED">false</boolean>
          <array dimension="1" id="TITLE" type="string">
            <string index="0"/>
          </array>
          <boolean id="ASSOCIATION">true</boolean>
        </property>
        <string id="LINEAGE_DELTAX_MAX">max</string>
        <array dimension="1" id="LIFESPAN" type="integer">
          <integer index="0">0</integer>
        </array>
        <string id="UNIT">µm</string>
        <string id="SUBRUN_PROPERTY_NAME"/>
        <string id="SUBRUN_DELTA_POST_EVENT">5</string>
        <string id="TIME_CORRECTION_DISTANCE">2</string>
        <boolean id="TYPE_BEHAVIOR">false</boolean>
        <string id="NAME"/>
        <color id="TRAJECTORY_COLOR_DIFFUSING_CONFINED">0;255;255;255</color>
        <color id="REVERSION_COLOR">0;0;255;255</color>
        <string id="TIME_POLARITY_TOLERANCE">0</string>
        <boolean id="TIME_CORRECTION_OVERLAP">false</boolean>
        <string id="END_MIN">0</string>
        <array dimension="1" id="CRITERIUM" type="string">
          <string index="0"/>
        </array>
        <string id="ROTATION_MAX">pi</string>
        <boolean id="ACTIVE">false</boolean>
        <boolean id="TIME_MODIFICATION">false</boolean>
        <string id="ANGLE_MAX">180</string>
        <string id="DIST_MAX">2</string>
        <string id="END_MAX">max</string>
        <boolean id="SUBRUN_RECURSIVE">false</boolean>
        <boolean id="SUBRUN_PROPERTY">false</boolean>
        <string id="ANGLE_MIN">0</string>
        <boolean id="TIME_DIVISION">false</boolean>
        <boolean id="SUBRUN_DISPLACEMENT">false</boolean>
        <color id="TRAJECTORY_COLOR_NOT_MOVING">255;255;255;255</color>
        <boolean id="TIME_OPTIONS">true</boolean>
        <string id="CONFINEMENT_MAX">15</string>
        <string id="AREA_MIN">0</string>
        <color id="TRAJECTORY_COLOR">0;255;0;255</color>
        <string id="ACCELERATION_MAX">4</string>
        <string id="SUBRUN_PROPERTY_FILTER_SIZE">1</string>
        <color id="TRAJECTORY_COLOR_MOVING_CONFINED">255;255;0;255</color>
        <string id="START_MIN">0</string>
        <string id="CONFINEMENT_MIN">1</string>
        <string id="AREA_MAX">max</string>
        <integer id="SUBRUN_DISPLACEMENT_MODE">0</integer>
        <boolean id="ENABLED">false</boolean>
        <array dimension="1" id="TITLE" type="string">
          <string index="0"/>
        </array>
        <boolean id="TYPE_DISPLACEMENT_MSD">false</boolean>
        <string id="DIST_MIN">0</string>
      </property>
      <integer id="THRESHOLD_OFFSET">495</integer>
      <boolean id="INSIDE_OVERLAP">false</boolean>
      <array class="com.ducret.microbeJ.ImMaskAction" dimension="0" id="THRESHOLD_CALCULATOR_ACTIONS" type="object"/>
      <integer id="ASSOCIATION_INDEX">0</integer>
      <string id="OUTSIDE_ANGLE_MIN">0</string>
      <boolean id="ASSOCIATION_DISTANCE">false</boolean>
      <boolean id="INSIDE_ASSOCIATION">false</boolean>
      <boolean id="INCLUDE_HOLES">false</boolean>
      <integer id="MODE_DETECTION">-1</integer>
      <boolean id="BIOFORMAT_CONCATENATE_SERIES">true</boolean>
      <boolean id="ENABLED">false</boolean>
      <string id="MIDCELL_LOCALISATION">auto</string>
    </property>
    <boolean id="LOCATION_RANGE">false</boolean>
    <string id="SLICE_MAX">max</string>
    <string id="IMAGE_FILTER_HYPERSTACK"/>
    <string id="IMAGE_NAME_HYPERSTACK">4 1651DUP BF adj.tif</string>
    <boolean id="POSITION_RANGE">false</boolean>
    <string id="CALIBRATION_PIXELSIZE">1</string>
    <array dimension="6" id="IMAGE_FILTERS" type="string">
      <string index="0"/>
      <string index="1"/>
      <string index="2"/>
      <string index="3"/>
      <string index="4"/>
      <string index="5"/>
    </array>
    <string id="IMG_ORIGIN_Y">0</string>
    <array dimension="6" id="IMAGE_NAMES" type="string">
      <string index="0">*none*</string>
      <string index="1">*none*</string>
      <string index="2">*none*</string>
      <string index="3">*none*</string>
      <string index="4">*none*</string>
      <string index="5">*none*</string>
    </array>
    <boolean id="TIME_RESOLUTION_ACTIVE">false</boolean>
    <string id="POSITION_MAX">max</string>
    <string id="DESCRIPTION"/>
    <string id="IMG_ORIGIN_X">0</string>
    <template active="true" class="com.ducret.resultJ.Template" id="RESULT_TEMPLATE" name="Template res MuGam">
      <array class="com.ducret.resultJ.ResultTemplate" dimension="4" id="list" type="">
        <resultTemplate class="com.ducret.resultJ.ResultTemplate" index="0" name="Experiment">
          <array class="com.ducret.resultJ.Heading" dimension="5" id="heading" type="">
            <heading active="true" class="com.ducret.resultJ.Heading" formula="NAME" formulaEditable="false" hidden="false" index="0" label="NAME" selected="false" valueEditable="false"/>
            <heading active="true" class="com.ducret.resultJ.Heading" formula="ANALYSIS_TIME" formulaEditable="false" hidden="false" index="1" label="ANALYSIS_TIME" selected="false" valueEditable="false"/>
            <heading active="true" class="com.ducret.resultJ.Heading" formula="BACTERIA" formulaEditable="false" hidden="false" index="2" label="BACTERIA" selected="false" valueEditable="false"/>
            <heading active="true" class="com.ducret.resultJ.Heading" formula="IMAGE" formulaEditable="false" hidden="false" index="3" label="IMAGE" selected="false" valueEditable="false"/>
            <heading active="true" class="com.ducret.resultJ.Heading" formula="MAXIMA" formulaEditable="false" hidden="false" index="4" label="MAXIMA" selected="false" valueEditable="false"/>
          </array>
          <array class="com.ducret.resultJ.Heading" dimension="5" id="rawHeading" type="">
            <heading active="true" class="com.ducret.resultJ.Heading" formula="BACTERIA" formulaEditable="false" hidden="false" index="0" label="BACTERIA" selected="false" valueEditable="false"/>
            <heading active="true" class="com.ducret.resultJ.Heading" formula="IMAGE" formulaEditable="false" hidden="false" index="1" label="IMAGE" selected="false" valueEditable="false"/>
            <heading active="true" class="com.ducret.resultJ.Heading" formula="ANALYSIS_TIME" formulaEditable="false" hidden="false" index="2" label="ANALYSIS_TIME" selected="false" valueEditable="false"/>
            <heading active="true" class="com.ducret.resultJ.Heading" formula="MAXIMA" formulaEditable="false" hidden="false" index="3" label="MAXIMA" selected="false" valueEditable="false"/>
            <heading active="true" class="com.ducret.resultJ.Heading" formula="NAME" formulaEditable="false" hidden="false" index="4" label="NAME" selected="false" valueEditable="false"/>
          </array>
          <property class="com.ducret.resultJ.Property" id="properties" name=""/>
          <array class="com.ducret.resultJ.ResultSubPanel" dimension="0" id="panel" type="object"/>
          <FormatTable class="com.ducret.resultJ.FormatTable" decimals="3" id="format"/>
        </resultTemplate>
        <resultTemplate class="com.ducret.resultJ.ResultTemplate" index="1" name="Experiment.Bacteria">
          <array class="com.ducret.resultJ.Heading" dimension="21" id="heading" type="">
            <heading active="true" class="com.ducret.resultJ.Heading" formula="NAME" formulaEditable="false" hidden="false" index="0" label="NAME" selected="false" valueEditable="false"/>
            <heading active="true" class="com.ducret.resultJ.Heading" formula="ASSOCIATION" formulaEditable="false" hidden="false" index="1" label="ASSOCIATION" selected="false" valueEditable="false"/>
            <heading active="true" class="com.ducret.resultJ.Heading" formula="CHANNEL" formulaEditable="false" hidden="false" index="2" label="CHANNEL" selected="false" valueEditable="false"/>
            <heading active="true" class="com.ducret.resultJ.Heading" formula="EXPERIMENT" formulaEditable="false" hidden="false" index="3" label="EXPERIMENT" selected="false" valueEditable="false"/>
            <heading active="true" class="com.ducret.resultJ.Heading" formula="FEATURE" formulaEditable="false" hidden="false" index="4" label="FEATURE" selected="false" valueEditable="false"/>
            <heading active="true" class="com.ducret.resultJ.Heading" formula="IMAGE" formulaEditable="false" hidden="false" index="5" label="IMAGE" selected="false" valueEditable="false"/>
            <heading active="true" class="com.ducret.resultJ.Heading" formula="INTENSITY" formulaEditable="false" hidden="false" index="6" label="INTENSITY" selected="false" valueEditable="false"/>
            <heading active="true" class="com.ducret.resultJ.Heading" formula="INTENSITY.ch2.max" formulaEditable="false" hidden="false" index="7" label="INTENSITY.ch2.max" selected="true" valueEditable="false"/>
            <heading active="true" class="com.ducret.resultJ.Heading" formula="INTENSITY.ch2.mean" formulaEditable="false" hidden="false" index="8" label="INTENSITY.ch2.mean" selected="false" valueEditable="false"/>
            <heading active="true" class="com.ducret.resultJ.Heading" formula="LOCATION" formulaEditable="false" hidden="false" index="9" label="LOCATION" selected="false" valueEditable="false"/>
            <heading active="true" class="com.ducret.resultJ.Heading" formula="MAXIMA" formulaEditable="false" hidden="false" index="10" label="MAXIMA" selected="false" valueEditable="false"/>
            <heading active="true" class="com.ducret.resultJ.Heading" formula="MEDIAL" formulaEditable="false" hidden="false" index="11" label="MEDIAL" selected="false" valueEditable="false"/>
            <heading active="true" class="com.ducret.resultJ.Heading" formula="POSITION" formulaEditable="false" hidden="false" index="12" label="POSITION" selected="false" valueEditable="false"/>
            <heading active="true" class="com.ducret.resultJ.Heading" formula="PROFILE_MED" formulaEditable="false" hidden="false" index="13" label="PROFILE_MED" selected="true" valueEditable="false"/>
            <heading active="true" class="com.ducret.resultJ.Heading" formula="PROFILE_MED.ch2" formulaEditable="false" hidden="false" index="14" label="PROFILE_MED.ch2" selected="false" valueEditable="false"/>
            <heading active="true" class="com.ducret.resultJ.Heading" formula="PROFILE_TRA" formulaEditable="false" hidden="false" index="15" label="PROFILE_TRA" selected="false" valueEditable="false"/>
            <heading active="true" class="com.ducret.resultJ.Heading" formula="SHAPE" formulaEditable="false" hidden="false" index="16" label="SHAPE" selected="true" valueEditable="false"/>
            <heading active="true" class="com.ducret.resultJ.Heading" formula="SHAPE.length" formulaEditable="false" hidden="false" index="17" label="SHAPE.length" selected="false" valueEditable="false"/>
            <heading active="true" class="com.ducret.resultJ.Heading" formula="SHAPE.width.mean" formulaEditable="false" hidden="false" index="18" label="SHAPE.width.mean" selected="false" valueEditable="false"/>
            <heading active="true" class="com.ducret.resultJ.Heading" formula="TRANSVERSE" formulaEditable="false" hidden="false" index="19" label="TRANSVERSE" selected="false" valueEditable="false"/>
            <heading active="true" class="com.ducret.resultJ.Heading" formula="ZSCORE" formulaEditable="false" hidden="false" index="20" label="ZSCORE" selected="false" valueEditable="false"/>
          </array>
          <array class="com.ducret.resultJ.Heading" dimension="23" id="rawHeading" type="">
            <heading active="true" class="com.ducret.resultJ.Heading" formula="LOCATION" formulaEditable="false" hidden="false" index="0" label="LOCATION" selected="false" valueEditable="false"/>
            <heading active="true" class="com.ducret.resultJ.Heading" formula="INTENSITY" formulaEditable="false" hidden="false" index="1" label="INTENSITY" selected="false" valueEditable="false"/>
            <heading active="true" class="com.ducret.resultJ.Heading" formula="PROFILE_MED" formulaEditable="false" hidden="false" index="2" label="PROFILE_MED" selected="false" valueEditable="false"/>
            <heading active="true" class="com.ducret.resultJ.Heading" formula="EXPERIMENT" formulaEditable="false" hidden="false" index="3" label="EXPERIMENT" selected="false" valueEditable="false"/>
            <heading active="true" class="com.ducret.resultJ.Heading" formula="NAME" formulaEditable="false" hidden="false" index="4" label="NAME" selected="false" valueEditable="false"/>
            <heading active="true" class="com.ducret.resultJ.Heading" formula="POSITION" formulaEditable="false" hidden="false" index="5" label="POSITION" selected="false" valueEditable="false"/>
            <heading active="true" class="com.ducret.resultJ.Heading" formula="SHAPE" formulaEditable="false" hidden="false" index="6" label="SHAPE" selected="false" valueEditable="false"/>
            <heading active="true" class="com.ducret.resultJ.Heading" formula="IMAGE" formulaEditable="false" hidden="false" index="7" label="IMAGE" selected="false" valueEditable="false"/>
            <heading active="true" class="com.ducret.resultJ.Heading" formula="PROFILE_TRA" formulaEditable="false" hidden="false" index="8" label="PROFILE_TRA" selected="false" valueEditable="false"/>
            <heading active="true" class="com.ducret.resultJ.Heading" formula="CHANNEL" formulaEditable="false" hidden="false" index="9" label="CHANNEL" selected="false" valueEditable="false"/>
            <heading active="true" class="com.ducret.resultJ.Heading" formula="FEATURE" formulaEditable="false" hidden="false" index="10" label="FEATURE" selected="false" valueEditable="false"/>
            <heading active="true" class="com.ducret.resultJ.Heading" formula="TRANSVERSE" formulaEditable="false" hidden="false" index="11" label="TRANSVERSE" selected="false" valueEditable="false"/>
            <heading active="true" class="com.ducret.resultJ.Heading" formula="MEDIAL" formulaEditable="false" hidden="false" index="12" label="MEDIAL" selected="false" valueEditable="false"/>
            <heading active="true" class="com.ducret.resultJ.Heading" formula="MAXIMA" formulaEditable="false" hidden="false" index="13" label="MAXIMA" selected="false" valueEditable="false"/>
            <heading active="true" class="com.ducret.resultJ.Heading" formula="ZSCORE" formulaEditable="false" hidden="false" index="14" label="ZSCORE" selected="false" valueEditable="false"/>
            <heading active="true" class="com.ducret.resultJ.Heading" formula="ASSOCIATION" formulaEditable="false" hidden="false" index="15" label="ASSOCIATION" selected="false" valueEditable="false"/>
            <heading active="true" class="com.ducret.resultJ.Heading" formula="INTENSITY.ch2.mean" formulaEditable="false" hidden="false" index="16" label="INTENSITY.ch2.mean" selected="false" valueEditable="false"/>
            <heading active="true" class="com.ducret.resultJ.Heading" formula="INTENSITY.ch2.max" formulaEditable="false" hidden="false" index="17" label="INTENSITY.ch2.max" selected="false" valueEditable="false"/>
            <heading active="true" class="com.ducret.resultJ.Heading" formula="PROFILE_MED.ch2" formulaEditable="false" hidden="false" index="18" label="PROFILE_MED.ch2" selected="false" valueEditable="false"/>
            <heading active="true" class="com.ducret.resultJ.Heading" formula="SHAPE.length" formulaEditable="false" hidden="false" index="19" label="SHAPE.length" selected="true" valueEditable="false"/>
            <heading active="true" class="com.ducret.resultJ.Heading" formula="SHAPE.width.mean" formulaEditable="false" hidden="false" index="20" label="SHAPE.width.mean" selected="false" valueEditable="false"/>
            <heading active="true" class="com.ducret.resultJ.Heading" formula="MAXIMA.count.total" formulaEditable="false" hidden="true" index="21" label="MAXIMA.count.total" selected="false" valueEditable="false"/>
            <heading active="true" class="com.ducret.resultJ.Heading" formula="POSITION.frame" formulaEditable="false" hidden="true" index="22" label="POSITION.frame" selected="false" valueEditable="false"/>
          </array>
          <property class="com.ducret.resultJ.Property" id="properties" name=""/>
          <array class="com.ducret.resultJ.ResultSubPanel" dimension="4" id="panel" type="property">
            <Histogram class="com.ducret.resultJ.chart.Histogram" index="0" type="property">
              <property class="com.ducret.resultJ.Property" id="parameters" name="">
                <boolean id="DISPLAY_7">false</boolean>
                <boolean id="DISPLAY_8">false</boolean>
                <boolean id="DISPLAY_5">false</boolean>
                <boolean id="DISPLAY_6">false</boolean>
                <string id="Z_AXIS"/>
                <boolean id="DISPLAY_3">false</boolean>
                <boolean id="DISPLAY_4">false</boolean>
                <string id="RESULT_FULLNAME">Experiment.Bacteria</string>
                <boolean id="DISPLAY_1">false</boolean>
                <boolean id="DISPLAY_2">false</boolean>
                <integer id="COLOR">0</integer>
                <string id="OPTION_1">10</string>
                <string id="OPTION_2">0-10</string>
                <string id="OPTION_3"/>
                <string id="OPTION_4"/>
                <string id="OPTION_5"/>
                <string id="OPTION_6"/>
                <string id="OPTION_7"/>
                <string id="OPTION_8"/>
                <integer id="RANGE_AXIS_COUNT">1</integer>
                <integer id="X_LOCATION">95</integer>
                <integer id="SERIES_COUNT">1</integer>
                <string id="X_AXIS"/>
                <string id="NAME">Histogram(Frequency)</string>
                <property class="com.ducret.resultJ.Property" id="RANGE_AXIS_1" name="RANGE_AXIS_1">
                  <boolean id="VERTICAL_TICK_LABEL">false</boolean>
                  <color id="TICK_LABEL_COLOR">64;64;64;255</color>
                  <float id="UPPER_MARGIN">0.05</float>
                  <float id="LOWER_BOUND">0.0</float>
                  <float id="LABEL_ANGLE">0.0</float>
                  <float id="FIXED_DIMENSION">0.0</float>
                  <float id="LOWER_MARGIN">0.05</float>
                  <boolean id="AUTORANGE">true</boolean>
                  <boolean id="VISIBLE">true</boolean>
                  <font id="LABEL_FONT" name="Dialog.bold" size="14" style="1"/>
                  <color id="LABEL_COLOR">64;64;64;255</color>
                  <float id="UPPER_BOUND">1988.7</float>
                  <string id="LABEL">Frequency</string>
                  <boolean id="AUTORANGE_INCLUDE_ZERO">true</boolean>
                  <boolean id="INVERTED">false</boolean>
                  <float id="TICK_VALUE">NaN</float>
                  <string id="ID">com.ducret.resultJ.NumberAxisExtended@7345a635</string>
                  <font id="TICK_LABEL_FONT" name="Tahoma" size="12" style="0"/>
                  <integer id="TYPE">3</integer>
                </property>
                <integer id="SHAPE">0</integer>
                <integer id="CHANNEL">0</integer>
                <integer id="Y_LOCATION">132</integer>
                <string id="COORD_AXIS"/>
                <integer id="WIDTH">715</integer>
                <property class="com.ducret.resultJ.Property" id="SERIES_1" name="SERIES_1">
                  <integer id="SHAPE">0</integer>
                  <boolean id="ACTIVE">true</boolean>
                  <color id="COLOR">143;207;73;100</color>
                  <integer id="OUTLINE">0</integer>
                  <string id="TITLE"> </string>
                  <color id="ERROR">0;255;0;255</color>
                  <integer id="INDEX">0</integer>
                  <float id="THICKNESS">1.0</float>
                </property>
                <string id="CLASS_NAME">com.ducret.resultJ.chart.Histogram</string>
                <string id="GROUP"/>
                <integer id="MARKER_COUNT">0</integer>
                <integer id="DEVIATION">0</integer>
                <string id="FILTER"/>
                <integer id="RENDERER">0</integer>
                <integer id="DOMAIN_AXIS_COUNT">1</integer>
                <integer id="LEGEND_POSITION">0</integer>
                <string id="SCALE_LUT">default</string>
                <property class="com.ducret.resultJ.Property" id="DOMAIN_AXIS_1" name="DOMAIN_AXIS_1">
                  <boolean id="VERTICAL_TICK_LABEL">false</boolean>
                  <color id="TICK_LABEL_COLOR">64;64;64;255</color>
                  <float id="UPPER_MARGIN">0.05</float>
                  <float id="LOWER_BOUND">0.0</float>
                  <float id="LABEL_ANGLE">0.0</float>
                  <float id="FIXED_DIMENSION">0.0</float>
                  <float id="LOWER_MARGIN">0.05</float>
                  <boolean id="AUTORANGE">true</boolean>
                  <boolean id="VISIBLE">true</boolean>
                  <font id="LABEL_FONT" name="Dialog.bold" size="14" style="1"/>
                  <color id="LABEL_COLOR">64;64;64;255</color>
                  <float id="UPPER_BOUND">10.5</float>
                  <string id="LABEL"/>
                  <boolean id="AUTORANGE_INCLUDE_ZERO">false</boolean>
                  <boolean id="INVERTED">false</boolean>
                  <float id="TICK_VALUE">NaN</float>
                  <string id="ID">com.ducret.resultJ.NumberAxisExtended@f9</string>
                  <font id="TICK_LABEL_FONT" name="Tahoma" size="12" style="0"/>
                  <integer id="TYPE">3</integer>
                </property>
                <integer id="HEIGHT">516</integer>
                <string id="SERIE"/>
                <string id="CHART">com.ducret.resultJ.chart.Histogram</string>
                <integer id="FIT">0</integer>
                <integer id="STAT">0</integer>
                <string id="RESULT_NAME">Bacteria</string>
                <string id="Y_AXIS">MAXIMA.count.total</string>
              </property>
            </Histogram>
            <Histogram class="com.ducret.resultJ.chart.Histogram" index="1" type="property">
              <property class="com.ducret.resultJ.Property" id="parameters" name="">
                <boolean id="DISPLAY_7">false</boolean>
                <boolean id="DISPLAY_8">false</boolean>
                <boolean id="DISPLAY_5">false</boolean>
                <boolean id="DISPLAY_6">false</boolean>
                <string id="Z_AXIS"/>
                <boolean id="DISPLAY_3">false</boolean>
                <boolean id="DISPLAY_4">false</boolean>
                <string id="RESULT_FULLNAME">Experiment.Bacteria</string>
                <boolean id="DISPLAY_1">false</boolean>
                <boolean id="DISPLAY_2">false</boolean>
                <integer id="COLOR">0</integer>
                <string id="OPTION_1">10</string>
                <string id="OPTION_2">0-10</string>
                <string id="OPTION_3"/>
                <string id="OPTION_4"/>
                <string id="OPTION_5"/>
                <string id="OPTION_6"/>
                <string id="OPTION_7"/>
                <string id="OPTION_8"/>
                <integer id="RANGE_AXIS_COUNT">1</integer>
                <property class="com.ducret.resultJ.Property" id="SERIES_21" name="SERIES_21">
                  <integer id="SHAPE">0</integer>
                  <boolean id="ACTIVE">true</boolean>
                  <color id="COLOR">139;2;175;255</color>
                  <integer id="OUTLINE">0</integer>
                  <string id="TITLE">23</string>
                  <color id="ERROR">0;255;0;255</color>
                  <integer id="INDEX">20</integer>
                  <float id="THICKNESS">1.0</float>
                </property>
                <property class="com.ducret.resultJ.Property" id="SERIES_20" name="SERIES_20">
                  <integer id="SHAPE">0</integer>
                  <boolean id="ACTIVE">true</boolean>
                  <color id="COLOR">184;56;115;255</color>
                  <integer id="OUTLINE">0</integer>
                  <string id="TITLE">22</string>
                  <color id="ERROR">0;255;0;255</color>
                  <integer id="INDEX">19</integer>
                  <float id="THICKNESS">1.0</float>
                </property>
                <integer id="X_LOCATION">39</integer>
                <integer id="SERIES_COUNT">24</integer>
                <string id="X_AXIS"/>
                <property class="com.ducret.resultJ.Property" id="SERIES_23" name="SERIES_23">
                  <integer id="SHAPE">0</integer>
                  <boolean id="ACTIVE">true</boolean>
                  <color id="COLOR">190;54;212;255</color>
                  <integer id="OUTLINE">0</integer>
                  <string id="TITLE">25</string>
                  <color id="ERROR">0;255;0;255</color>
                  <integer id="INDEX">22</integer>
                  <float id="THICKNESS">1.0</float>
                </property>
                <property class="com.ducret.resultJ.Property" id="SERIES_22" name="SERIES_22">
                  <integer id="SHAPE">0</integer>
                  <boolean id="ACTIVE">true</boolean>
                  <color id="COLOR">170;12;186;255</color>
                  <integer id="OUTLINE">0</integer>
                  <string id="TITLE">24</string>
                  <color id="ERROR">0;255;0;255</color>
                  <integer id="INDEX">21</integer>
                  <float id="THICKNESS">1.0</float>
                </property>
                <string id="NAME">Histogram(Frequency)</string>
                <property class="com.ducret.resultJ.Property" id="RANGE_AXIS_1" name="RANGE_AXIS_1">
                  <boolean id="VERTICAL_TICK_LABEL">false</boolean>
                  <color id="TICK_LABEL_COLOR">64;64;64;255</color>
                  <float id="UPPER_MARGIN">0.05</float>
                  <float id="LOWER_BOUND">0.0</float>
                  <float id="LABEL_ANGLE">0.0</float>
                  <float id="FIXED_DIMENSION">0.0</float>
                  <float id="LOWER_MARGIN">0.05</float>
                  <boolean id="AUTORANGE">true</boolean>
                  <boolean id="VISIBLE">true</boolean>
                  <font id="LABEL_FONT" name="Dialog.bold" size="14" style="1"/>
                  <color id="LABEL_COLOR">64;64;64;255</color>
                  <float id="UPPER_BOUND">129.15</float>
                  <string id="LABEL">Frequency</string>
                  <boolean id="AUTORANGE_INCLUDE_ZERO">true</boolean>
                  <boolean id="INVERTED">false</boolean>
                  <float id="TICK_VALUE">NaN</float>
                  <string id="ID">com.ducret.resultJ.NumberAxisExtended@7345a635</string>
                  <font id="TICK_LABEL_FONT" name="Tahoma" size="12" style="0"/>
                  <integer id="TYPE">3</integer>
                </property>
                <property class="com.ducret.resultJ.Property" id="SERIES_24" name="SERIES_24">
                  <integer id="SHAPE">0</integer>
                  <boolean id="ACTIVE">true</boolean>
                  <color id="COLOR">204;114;245;255</color>
                  <integer id="OUTLINE">0</integer>
                  <string id="TITLE">26</string>
                  <color id="ERROR">0;255;0;255</color>
                  <integer id="INDEX">23</integer>
                  <float id="THICKNESS">1.0</float>
                </property>
                <integer id="SHAPE">0</integer>
                <integer id="CHANNEL">0</integer>
                <integer id="Y_LOCATION">107</integer>
                <string id="COORD_AXIS"/>
                <property class="com.ducret.resultJ.Property" id="SERIES_10" name="SERIES_10">
                  <integer id="SHAPE">0</integer>
                  <boolean id="ACTIVE">true</boolean>
                  <color id="COLOR">202;210;0;255</color>
                  <integer id="OUTLINE">0</integer>
                  <string id="TITLE">12</string>
                  <color id="ERROR">0;255;0;255</color>
                  <integer id="INDEX">9</integer>
                  <float id="THICKNESS">1.0</float>
                </property>
                <property class="com.ducret.resultJ.Property" id="SERIES_2" name="SERIES_2">
                  <integer id="SHAPE">0</integer>
                  <boolean id="ACTIVE">true</boolean>
                  <color id="COLOR">1;110;206;255</color>
                  <integer id="OUTLINE">0</integer>
                  <string id="TITLE">2</string>
                  <color id="ERROR">0;255;0;255</color>
                  <integer id="INDEX">1</integer>
                  <float id="THICKNESS">1.0</float>
                </property>
                <property class="com.ducret.resultJ.Property" id="SERIES_16" name="SERIES_16">
                  <integer id="SHAPE">0</integer>
                  <boolean id="ACTIVE">true</boolean>
                  <color id="COLOR">236;9;45;255</color>
                  <integer id="OUTLINE">0</integer>
                  <string id="TITLE">18</string>
                  <color id="ERROR">0;255;0;255</color>
                  <integer id="INDEX">15</integer>
                  <float id="THICKNESS">1.0</float>
                </property>
                <property class="com.ducret.resultJ.Property" id="SERIES_3" name="SERIES_3">
                  <integer id="SHAPE">0</integer>
                  <boolean id="ACTIVE">true</boolean>
                  <color id="COLOR">3;146;224;255</color>
                  <integer id="OUTLINE">0</integer>
                  <string id="TITLE">3</string>
                  <color id="ERROR">0;255;0;255</color>
                  <integer id="INDEX">2</integer>
                  <float id="THICKNESS">1.0</float>
                </property>
                <property class="com.ducret.resultJ.Property" id="SERIES_15" name="SERIES_15">
                  <integer id="SHAPE">0</integer>
                  <boolean id="ACTIVE">true</boolean>
                  <color id="COLOR">244;109;55;255</color>
                  <integer id="OUTLINE">0</integer>
                  <string id="TITLE">17</string>
                  <color id="ERROR">0;255;0;255</color>
                  <integer id="INDEX">14</integer>
                  <float id="THICKNESS">1.0</float>
                </property>
                <integer id="WIDTH">703</integer>
                <property class="com.ducret.resultJ.Property" id="SERIES_18" name="SERIES_18">
                  <integer id="SHAPE">0</integer>
                  <boolean id="ACTIVE">true</boolean>
                  <color id="COLOR">253;91;16;255</color>
                  <integer id="OUTLINE">0</integer>
                  <string id="TITLE">20</string>
                  <color id="ERROR">0;255;0;255</color>
                  <integer id="INDEX">17</integer>
                  <float id="THICKNESS">1.0</float>
                </property>
                <property class="com.ducret.resultJ.Property" id="SERIES_1" name="SERIES_1">
                  <integer id="SHAPE">0</integer>
                  <boolean id="ACTIVE">true</boolean>
                  <color id="COLOR">0;71;189;255</color>
                  <integer id="OUTLINE">0</integer>
                  <string id="TITLE">1</string>
                  <color id="ERROR">0;255;0;255</color>
                  <integer id="INDEX">0</integer>
                  <float id="THICKNESS">1.0</float>
                </property>
                <property class="com.ducret.resultJ.Property" id="SERIES_17" name="SERIES_17">
                  <integer id="SHAPE">0</integer>
                  <boolean id="ACTIVE">true</boolean>
                  <color id="COLOR">248;52;15;255</color>
                  <integer id="OUTLINE">0</integer>
                  <string id="TITLE">19</string>
                  <color id="ERROR">0;255;0;255</color>
                  <integer id="INDEX">16</integer>
                  <float id="THICKNESS">1.0</float>
                </property>
                <property class="com.ducret.resultJ.Property" id="SERIES_6" name="SERIES_6">
                  <integer id="SHAPE">0</integer>
                  <boolean id="ACTIVE">true</boolean>
                  <color id="COLOR">0;149;66;255</color>
                  <integer id="OUTLINE">0</integer>
                  <string id="TITLE">8</string>
                  <color id="ERROR">0;255;0;255</color>
                  <integer id="INDEX">5</integer>
                  <float id="THICKNESS">1.0</float>
                </property>
                <property class="com.ducret.resultJ.Property" id="SERIES_12" name="SERIES_12">
                  <integer id="SHAPE">0</integer>
                  <boolean id="ACTIVE">true</boolean>
                  <color id="COLOR">255;197;0;255</color>
                  <integer id="OUTLINE">0</integer>
                  <string id="TITLE">14</string>
                  <color id="ERROR">0;255;0;255</color>
                  <integer id="INDEX">11</integer>
                  <float id="THICKNESS">1.0</float>
                </property>
                <property class="com.ducret.resultJ.Property" id="SERIES_7" name="SERIES_7">
                  <integer id="SHAPE">0</integer>
                  <boolean id="ACTIVE">true</boolean>
                  <color id="COLOR">0;163;59;255</color>
                  <integer id="OUTLINE">0</integer>
                  <string id="TITLE">9</string>
                  <color id="ERROR">0;255;0;255</color>
                  <integer id="INDEX">6</integer>
                  <float id="THICKNESS">1.0</float>
                </property>
                <property class="com.ducret.resultJ.Property" id="SERIES_11" name="SERIES_11">
                  <integer id="SHAPE">0</integer>
                  <boolean id="ACTIVE">true</boolean>
                  <color id="COLOR">255;181;0;255</color>
                  <integer id="OUTLINE">0</integer>
                  <string id="TITLE">13</string>
                  <color id="ERROR">0;255;0;255</color>
                  <integer id="INDEX">10</integer>
                  <float id="THICKNESS">1.0</float>
                </property>
                <string id="CLASS_NAME">com.ducret.resultJ.chart.Histogram</string>
                <property class="com.ducret.resultJ.Property" id="SERIES_4" name="SERIES_4">
                  <integer id="SHAPE">0</integer>
                  <boolean id="ACTIVE">true</boolean>
                  <color id="COLOR">6;176;245;255</color>
                  <integer id="OUTLINE">0</integer>
                  <string id="TITLE">6</string>
                  <color id="ERROR">0;255;0;255</color>
                  <integer id="INDEX">3</integer>
                  <float id="THICKNESS">1.0</float>
                </property>
                <property class="com.ducret.resultJ.Property" id="SERIES_14" name="SERIES_14">
                  <integer id="SHAPE">0</integer>
                  <boolean id="ACTIVE">true</boolean>
                  <color id="COLOR">255;227;53;255</color>
                  <integer id="OUTLINE">0</integer>
                  <string id="TITLE">16</string>
                  <color id="ERROR">0;255;0;255</color>
                  <integer id="INDEX">13</integer>
                  <float id="THICKNESS">1.0</float>
                </property>
                <property class="com.ducret.resultJ.Property" id="SERIES_5" name="SERIES_5">
                  <integer id="SHAPE">0</integer>
                  <boolean id="ACTIVE">true</boolean>
                  <color id="COLOR">3;169;171;255</color>
                  <integer id="OUTLINE">0</integer>
                  <string id="TITLE">7</string>
                  <color id="ERROR">0;255;0;255</color>
                  <integer id="INDEX">4</integer>
                  <float id="THICKNESS">1.0</float>
                </property>
                <property class="com.ducret.resultJ.Property" id="SERIES_13" name="SERIES_13">
                  <integer id="SHAPE">0</integer>
                  <boolean id="ACTIVE">true</boolean>
                  <color id="COLOR">255;213;17;255</color>
                  <integer id="OUTLINE">0</integer>
                  <string id="TITLE">15</string>
                  <color id="ERROR">0;255;0;255</color>
                  <integer id="INDEX">12</integer>
                  <float id="THICKNESS">1.0</float>
                </property>
                <string id="GROUP"/>
                <property class="com.ducret.resultJ.Property" id="SERIES_8" name="SERIES_8">
                  <integer id="SHAPE">0</integer>
                  <boolean id="ACTIVE">true</boolean>
                  <color id="COLOR">40;189;41;255</color>
                  <integer id="OUTLINE">0</integer>
                  <string id="TITLE">10</string>
                  <color id="ERROR">0;255;0;255</color>
                  <integer id="INDEX">7</integer>
                  <float id="THICKNESS">1.0</float>
                </property>
                <property class="com.ducret.resultJ.Property" id="SERIES_9" name="SERIES_9">
                  <integer id="SHAPE">0</integer>
                  <boolean id="ACTIVE">true</boolean>
                  <color id="COLOR">133;231;7;255</color>
                  <integer id="OUTLINE">0</integer>
                  <string id="TITLE">11</string>
                  <color id="ERROR">0;255;0;255</color>
                  <integer id="INDEX">8</integer>
                  <float id="THICKNESS">1.0</float>
                </property>
                <property class="com.ducret.resultJ.Property" id="SERIES_19" name="SERIES_19">
                  <integer id="SHAPE">0</integer>
                  <boolean id="ACTIVE">true</boolean>
                  <color id="COLOR">254;127;40;255</color>
                  <integer id="OUTLINE">0</integer>
                  <string id="TITLE">21</string>
                  <color id="ERROR">0;255;0;255</color>
                  <integer id="INDEX">18</integer>
                  <float id="THICKNESS">1.0</float>
                </property>
                <integer id="MARKER_COUNT">0</integer>
                <integer id="DEVIATION">0</integer>
                <string id="FILTER"/>
                <integer id="RENDERER">0</integer>
                <integer id="DOMAIN_AXIS_COUNT">1</integer>
                <integer id="LEGEND_POSITION">0</integer>
                <string id="SCALE_LUT">default</string>
                <property class="com.ducret.resultJ.Property" id="DOMAIN_AXIS_1" name="DOMAIN_AXIS_1">
                  <boolean id="VERTICAL_TICK_LABEL">false</boolean>
                  <color id="TICK_LABEL_COLOR">64;64;64;255</color>
                  <float id="UPPER_MARGIN">0.05</float>
                  <float id="LOWER_BOUND">0.0</float>
                  <float id="LABEL_ANGLE">0.0</float>
                  <float id="FIXED_DIMENSION">0.0</float>
                  <float id="LOWER_MARGIN">0.05</float>
                  <boolean id="AUTORANGE">true</boolean>
                  <boolean id="VISIBLE">true</boolean>
                  <font id="LABEL_FONT" name="Dialog.bold" size="14" style="1"/>
                  <color id="LABEL_COLOR">64;64;64;255</color>
                  <float id="UPPER_BOUND">10.5</float>
                  <string id="LABEL"/>
                  <boolean id="AUTORANGE_INCLUDE_ZERO">false</boolean>
                  <boolean id="INVERTED">false</boolean>
                  <float id="TICK_VALUE">NaN</float>
                  <string id="ID">com.ducret.resultJ.NumberAxisExtended@f9</string>
                  <font id="TICK_LABEL_FONT" name="Tahoma" size="12" style="0"/>
                  <integer id="TYPE">3</integer>
                </property>
                <integer id="HEIGHT">507</integer>
                <string id="SERIE">POSITION.frame</string>
                <string id="CHART">com.ducret.resultJ.chart.Histogram</string>
                <integer id="FIT">0</integer>
                <integer id="STAT">0</integer>
                <string id="RESULT_NAME">Bacteria</string>
                <string id="Y_AXIS">MAXIMA.count.total</string>
              </property>
            </Histogram>
            <ProfileChart class="com.ducret.resultJ.chart.ProfileChart" index="2" type="property">
              <property class="com.ducret.resultJ.Property" id="parameters" name="">
                <boolean id="DISPLAY_7">false</boolean>
                <boolean id="DISPLAY_8">false</boolean>
                <boolean id="DISPLAY_5">false</boolean>
                <boolean id="DISPLAY_6">false</boolean>
                <integer id="CROP_MODE">0</integer>
                <string id="Z_AXIS">SHAPE.length</string>
                <boolean id="DISPLAY_3">false</boolean>
                <boolean id="DISPLAY_4">true</boolean>
                <string id="RESULT_FULLNAME">Experiment.Bacteria</string>
                <boolean id="DISPLAY_1">false</boolean>
                <boolean id="DISPLAY_2">false</boolean>
                <integer id="COLOR">0</integer>
                <string id="OPTION_1"/>
                <string id="OPTION_2"/>
                <string id="OPTION_3"/>
                <string id="OPTION_4"/>
                <string id="OPTION_5"/>
                <string id="OPTION_6"/>
                <string id="OPTION_7"/>
                <string id="OPTION_8"/>
                <integer id="SCALE_AXIS_COUNT">1</integer>
                <integer id="RANGE_AXIS_COUNT">1</integer>
                <integer id="X_LOCATION">15</integer>
                <integer id="SERIES_COUNT">1</integer>
                <string id="X_AXIS"/>
                <string id="NAME">Profile(PROFILE_MED.ch2;SHAPE.length)</string>
                <property class="com.ducret.resultJ.Property" id="RANGE_AXIS_1" name="RANGE_AXIS_1">
                  <boolean id="VERTICAL_TICK_LABEL">false</boolean>
                  <color id="TICK_LABEL_COLOR">0;0;0;255</color>
                  <float id="UPPER_MARGIN">0.05</float>
                  <float id="LOWER_BOUND">-12.03187</float>
                  <float id="LABEL_ANGLE">0.0</float>
                  <float id="FIXED_DIMENSION">0.0</float>
                  <float id="LOWER_MARGIN">0.05</float>
                  <boolean id="AUTORANGE">true</boolean>
                  <boolean id="VISIBLE">true</boolean>
                  <font id="LABEL_FONT" name="SansSerif.plain" size="12" style="0"/>
                  <color id="LABEL_COLOR">0;0;0;255</color>
                  <float id="UPPER_BOUND">12.03187</float>
                  <string id="LABEL">Position</string>
                  <boolean id="AUTORANGE_INCLUDE_ZERO">true</boolean>
                  <boolean id="INVERTED">false</boolean>
                  <float id="TICK_VALUE">NaN</float>
                  <string id="ID">com.ducret.resultJ.NumberAxisExtended@306cfe42</string>
                  <font id="TICK_LABEL_FONT" name="SansSerif.plain" size="10" style="0"/>
                  <integer id="TYPE">3</integer>
                </property>
                <integer id="SHAPE">0</integer>
                <integer id="CHANNEL">0</integer>
                <integer id="Y_LOCATION">71</integer>
                <property class="com.ducret.resultJ.Property" id="SCALE_AXIS_1" name="SCALE_AXIS_1">
                  <color id="TICK_LABEL_COLOR">0;0;0;255</color>
                  <float id="UPPER_MARGIN">0.05</float>
                  <float id="LABEL_ANGLE">0.0</float>
                  <boolean id="SCALE_LUT_BACKGROUND_INCLUDED">true</boolean>
                  <integer id="SCALE_LUT_MODE">0</integer>
                  <boolean id="VISIBLE">true</boolean>
                  <font id="LABEL_FONT" name="SansSerif.plain" size="12" style="0"/>
                  <string id="LABEL">SHAPE.length</string>
                  <float id="TICK_VALUE">NaN</float>
                  <string id="ID">PaintScaleAxis@fa1146ec4f2cea21-88b8-4d20-8042-a4645b2c9e4e</string>
                  <integer id="TYPE">6</integer>
                  <boolean id="VERTICAL_TICK_LABEL">false</boolean>
                  <float id="LOWER_BOUND">0.0</float>
                  <float id="FIXED_DIMENSION">0.0</float>
                  <float id="SCALE_SIZE">20.0</float>
                  <string id="SCALE_LUT">green fire blue</string>
                  <float id="LOWER_MARGIN">0.05</float>
                  <boolean id="AUTORANGE">true</boolean>
                  <integer id="SCALE_BIN">150</integer>
                  <color id="LABEL_COLOR">0;0;0;255</color>
                  <integer id="SCALE_LOCATION">0</integer>
                  <integer id="SCALE_BACKGROUND_MODE">0</integer>
                  <float id="UPPER_BOUND">252.0</float>
                  <boolean id="AUTORANGE_INCLUDE_ZERO">true</boolean>
                  <boolean id="INVERTED">false</boolean>
                  <font id="TICK_LABEL_FONT" name="SansSerif.plain" size="10" style="0"/>
                </property>
                <string id="COORD_AXIS"/>
                <integer id="WIDTH">650</integer>
                <property class="com.ducret.resultJ.Property" id="SERIES_1" name="SERIES_1">
                  <integer id="SHAPE">0</integer>
                  <boolean id="ACTIVE">true</boolean>
                  <color id="COLOR">143;207;73;100</color>
                  <integer id="OUTLINE">0</integer>
                  <string id="TITLE"> </string>
                  <color id="ERROR">0;255;0;255</color>
                  <integer id="INDEX">0</integer>
                  <float id="THICKNESS">1.0</float>
                </property>
                <string id="CLASS_NAME">com.ducret.resultJ.chart.ProfileChart</string>
                <string id="GROUP"/>
                <integer id="ALIGNMENT_MODE">0</integer>
                <integer id="MARKER_COUNT">0</integer>
                <integer id="DEVIATION">0</integer>
                <string id="FILTER"/>
                <integer id="RENDERER">0</integer>
                <integer id="DOMAIN_AXIS_COUNT">1</integer>
                <integer id="LEGEND_POSITION">0</integer>
                <string id="SCALE_LUT">green fire blue</string>
                <property class="com.ducret.resultJ.Property" id="DOMAIN_AXIS_1" name="DOMAIN_AXIS_1">
                  <color id="TICK_LABEL_COLOR">0;0;0;255</color>
                  <float id="UPPER_MARGIN">0.0</float>
                  <float id="LABEL_ANGLE">0.0</float>
                  <color id="TREE_INFO_COLOR">0;0;0;255</color>
                  <float id="TREE_SHAPE_STROKE_WIDTH">1.5</float>
                  <float id="TREE_SHAPE_RATIO">1.0</float>
                  <boolean id="VISIBLE">true</boolean>
                  <font id="LABEL_FONT" name="SansSerif.plain" size="12" style="0"/>
                  <color id="TREE_SHAPE_COLOR">64;64;64;255</color>
                  <boolean id="TREE_SHAPE_ACTIVE">false</boolean>
                  <color id="TREE_SCORE_COLOR">128;128;128;255</color>
                  <float id="TREE_ANNOTATION_RATIO">0.3</float>
                  <font id="TREE_SCORE_FONT" name="Tahoma" size="8" style="0"/>
                  <color id="TREE_COLOR">128;128;128;255</color>
                  <string id="LABEL">Cells</string>
                  <string id="ID">com.ducret.resultJ.TreeAxis@3dfb42a</string>
                  <font id="TREE_INFO_FONT" name="Tahoma" size="8" style="0"/>
                  <integer id="TYPE">9</integer>
                  <float id="FIXED_DIMENSION">0.0</float>
                  <float id="TICK_DRAWABLE_RATIO">0.0</float>
                  <float id="LOWER_MARGIN">0.0</float>
                  <color id="LABEL_COLOR">0;0;0;255</color>
                  <integer id="TICK_LABEL_ORIENTATION">2</integer>
                  <font id="TREE_INDEX_FONT" name="Dialog.bold" size="10" style="1"/>
                  <float id="TREE_STROKE_WIDTH">0.0</float>
                  <float id="TICK_INTERVAL">0.0</float>
                  <float id="CATEGORY_MARGIN">0.0</float>
                  <font id="TICK_LABEL_FONT" name="SansSerif.plain" size="10" style="0"/>
                </property>
                <integer id="HEIGHT">571</integer>
                <string id="SERIE"/>
                <string id="CHART">com.ducret.resultJ.chart.ProfileChart</string>
                <integer id="FIT">0</integer>
                <integer id="STAT">0</integer>
                <string id="RESULT_NAME">Bacteria</string>
                <string id="Y_AXIS">PROFILE_MED.ch2</string>
              </property>
            </ProfileChart>
            <ProfileChart class="com.ducret.resultJ.chart.ProfileChart" index="3" type="property">
              <property class="com.ducret.resultJ.Property" id="parameters" name="">
                <boolean id="DISPLAY_7">false</boolean>
                <boolean id="DISPLAY_8">false</boolean>
                <boolean id="DISPLAY_5">false</boolean>
                <boolean id="DISPLAY_6">false</boolean>
                <integer id="CROP_MODE">0</integer>
                <string id="Z_AXIS">SHAPE.length</string>
                <boolean id="DISPLAY_3">false</boolean>
                <boolean id="DISPLAY_4">true</boolean>
                <string id="RESULT_FULLNAME">Experiment.Bacteria</string>
                <boolean id="DISPLAY_1">true</boolean>
                <boolean id="DISPLAY_2">false</boolean>
                <integer id="COLOR">0</integer>
                <string id="OPTION_1"/>
                <string id="OPTION_2"/>
                <string id="OPTION_3"/>
                <string id="OPTION_4"/>
                <string id="OPTION_5"/>
                <string id="OPTION_6"/>
                <string id="OPTION_7"/>
                <string id="OPTION_8"/>
                <integer id="SCALE_AXIS_COUNT">1</integer>
                <integer id="RANGE_AXIS_COUNT">1</integer>
                <integer id="X_LOCATION">60</integer>
                <integer id="SERIES_COUNT">1</integer>
                <string id="X_AXIS"/>
                <string id="NAME">Profile(PROFILE_MED.ch2;SHAPE.length)</string>
                <property class="com.ducret.resultJ.Property" id="RANGE_AXIS_1" name="RANGE_AXIS_1">
                  <boolean id="VERTICAL_TICK_LABEL">false</boolean>
                  <color id="TICK_LABEL_COLOR">0;0;0;255</color>
                  <float id="UPPER_MARGIN">0.05</float>
                  <float id="LOWER_BOUND">-1.1</float>
                  <float id="LABEL_ANGLE">0.0</float>
                  <float id="FIXED_DIMENSION">0.0</float>
                  <float id="LOWER_MARGIN">0.05</float>
                  <boolean id="AUTORANGE">true</boolean>
                  <boolean id="VISIBLE">true</boolean>
                  <font id="LABEL_FONT" name="SansSerif.plain" size="12" style="0"/>
                  <color id="LABEL_COLOR">0;0;0;255</color>
                  <float id="UPPER_BOUND">1.1</float>
                  <string id="LABEL">Position</string>
                  <boolean id="AUTORANGE_INCLUDE_ZERO">true</boolean>
                  <boolean id="INVERTED">false</boolean>
                  <float id="TICK_VALUE">NaN</float>
                  <string id="ID">com.ducret.resultJ.NumberAxisExtended@306cfe42</string>
                  <font id="TICK_LABEL_FONT" name="SansSerif.plain" size="10" style="0"/>
                  <integer id="TYPE">3</integer>
                </property>
                <integer id="SHAPE">0</integer>
                <integer id="CHANNEL">0</integer>
                <integer id="Y_LOCATION">133</integer>
                <property class="com.ducret.resultJ.Property" id="SCALE_AXIS_1" name="SCALE_AXIS_1">
                  <color id="TICK_LABEL_COLOR">0;0;0;255</color>
                  <float id="UPPER_MARGIN">0.05</float>
                  <float id="LABEL_ANGLE">0.0</float>
                  <boolean id="SCALE_LUT_BACKGROUND_INCLUDED">true</boolean>
                  <integer id="SCALE_LUT_MODE">0</integer>
                  <boolean id="VISIBLE">true</boolean>
                  <font id="LABEL_FONT" name="SansSerif.plain" size="12" style="0"/>
                  <string id="LABEL">SHAPE.length</string>
                  <float id="TICK_VALUE">NaN</float>
                  <string id="ID">PaintScaleAxis@fa1146ec27f523bf-a360-4f39-ab2f-0e39b2f5eb41</string>
                  <integer id="TYPE">6</integer>
                  <boolean id="VERTICAL_TICK_LABEL">false</boolean>
                  <float id="LOWER_BOUND">0.0</float>
                  <float id="FIXED_DIMENSION">0.0</float>
                  <float id="SCALE_SIZE">20.0</float>
                  <string id="SCALE_LUT">green fire blue</string>
                  <float id="LOWER_MARGIN">0.05</float>
                  <boolean id="AUTORANGE">true</boolean>
                  <integer id="SCALE_BIN">150</integer>
                  <color id="LABEL_COLOR">0;0;0;255</color>
                  <integer id="SCALE_LOCATION">0</integer>
                  <integer id="SCALE_BACKGROUND_MODE">0</integer>
                  <float id="UPPER_BOUND">252.0</float>
                  <boolean id="AUTORANGE_INCLUDE_ZERO">true</boolean>
                  <boolean id="INVERTED">false</boolean>
                  <font id="TICK_LABEL_FONT" name="SansSerif.plain" size="10" style="0"/>
                </property>
                <string id="COORD_AXIS"/>
                <integer id="WIDTH">638</integer>
                <property class="com.ducret.resultJ.Property" id="SERIES_1" name="SERIES_1">
                  <integer id="SHAPE">0</integer>
                  <boolean id="ACTIVE">true</boolean>
                  <color id="COLOR">143;207;73;100</color>
                  <integer id="OUTLINE">0</integer>
                  <string id="TITLE"> </string>
                  <color id="ERROR">0;255;0;255</color>
                  <integer id="INDEX">0</integer>
                  <float id="THICKNESS">1.0</float>
                </property>
                <string id="CLASS_NAME">com.ducret.resultJ.chart.ProfileChart</string>
                <string id="GROUP"/>
                <integer id="ALIGNMENT_MODE">0</integer>
                <integer id="MARKER_COUNT">0</integer>
                <integer id="DEVIATION">0</integer>
                <string id="FILTER"/>
                <integer id="RENDERER">0</integer>
                <integer id="DOMAIN_AXIS_COUNT">1</integer>
                <integer id="LEGEND_POSITION">0</integer>
                <string id="SCALE_LUT">green fire blue</string>
                <property class="com.ducret.resultJ.Property" id="DOMAIN_AXIS_1" name="DOMAIN_AXIS_1">
                  <color id="TICK_LABEL_COLOR">0;0;0;255</color>
                  <float id="UPPER_MARGIN">0.0</float>
                  <float id="LABEL_ANGLE">0.0</float>
                  <color id="TREE_INFO_COLOR">0;0;0;255</color>
                  <float id="TREE_SHAPE_STROKE_WIDTH">1.5</float>
                  <float id="TREE_SHAPE_RATIO">1.0</float>
                  <boolean id="VISIBLE">true</boolean>
                  <font id="LABEL_FONT" name="SansSerif.plain" size="12" style="0"/>
                  <color id="TREE_SHAPE_COLOR">64;64;64;255</color>
                  <boolean id="TREE_SHAPE_ACTIVE">false</boolean>
                  <color id="TREE_SCORE_COLOR">128;128;128;255</color>
                  <float id="TREE_ANNOTATION_RATIO">0.3</float>
                  <font id="TREE_SCORE_FONT" name="Tahoma" size="8" style="0"/>
                  <color id="TREE_COLOR">128;128;128;255</color>
                  <string id="LABEL">Cells</string>
                  <string id="ID">com.ducret.resultJ.TreeAxis@3dfb42a</string>
                  <font id="TREE_INFO_FONT" name="Tahoma" size="8" style="0"/>
                  <integer id="TYPE">9</integer>
                  <float id="FIXED_DIMENSION">0.0</float>
                  <float id="TICK_DRAWABLE_RATIO">0.0</float>
                  <float id="LOWER_MARGIN">0.0</float>
                  <color id="LABEL_COLOR">0;0;0;255</color>
                  <integer id="TICK_LABEL_ORIENTATION">2</integer>
                  <font id="TREE_INDEX_FONT" name="Dialog.bold" size="10" style="1"/>
                  <float id="TREE_STROKE_WIDTH">0.0</float>
                  <float id="TICK_INTERVAL">0.0</float>
                  <float id="CATEGORY_MARGIN">0.0</float>
                  <font id="TICK_LABEL_FONT" name="SansSerif.plain" size="10" style="0"/>
                </property>
                <integer id="HEIGHT">530</integer>
                <string id="SERIE"/>
                <string id="CHART">com.ducret.resultJ.chart.ProfileChart</string>
                <integer id="FIT">0</integer>
                <integer id="STAT">0</integer>
                <string id="RESULT_NAME">Bacteria</string>
                <string id="Y_AXIS">PROFILE_MED.ch2</string>
              </property>
            </ProfileChart>
          </array>
          <FormatTable class="com.ducret.resultJ.FormatTable" decimals="3" id="format"/>
        </resultTemplate>
        <resultTemplate class="com.ducret.resultJ.ResultTemplate" index="2" name="Experiment.Bacteria.FEATURE1">
          <array class="com.ducret.resultJ.Heading" dimension="10" id="heading" type="">
            <heading active="true" class="com.ducret.resultJ.Heading" formula="NAME" formulaEditable="false" hidden="false" index="0" label="NAME" selected="false" valueEditable="false"/>
            <heading active="true" class="com.ducret.resultJ.Heading" formula="CHANNEL" formulaEditable="false" hidden="false" index="1" label="CHANNEL" selected="false" valueEditable="false"/>
            <heading active="true" class="com.ducret.resultJ.Heading" formula="IMAGE" formulaEditable="false" hidden="false" index="2" label="IMAGE" selected="false" valueEditable="false"/>
            <heading active="true" class="com.ducret.resultJ.Heading" formula="LOCATION" formulaEditable="false" hidden="false" index="3" label="LOCATION" selected="false" valueEditable="false"/>
            <heading active="true" class="com.ducret.resultJ.Heading" formula="PARENT" formulaEditable="false" hidden="false" index="4" label="PARENT" selected="false" valueEditable="false"/>
            <heading active="true" class="com.ducret.resultJ.Heading" formula="POSITION" formulaEditable="false" hidden="false" index="5" label="POSITION" selected="false" valueEditable="false"/>
            <heading active="true" class="com.ducret.resultJ.Heading" formula="RATIO" formulaEditable="false" hidden="false" index="6" label="RATIO" selected="false" valueEditable="false"/>
            <heading active="true" class="com.ducret.resultJ.Heading" formula="RELATIVE_POSITION" formulaEditable="false" hidden="false" index="7" label="RELATIVE_POSITION" selected="false" valueEditable="false"/>
            <heading active="true" class="com.ducret.resultJ.Heading" formula="SHAPE" formulaEditable="false" hidden="false" index="8" label="SHAPE" selected="false" valueEditable="false"/>
            <heading active="true" class="com.ducret.resultJ.Heading" formula="ZSCORE" formulaEditable="false" hidden="false" index="9" label="ZSCORE" selected="false" valueEditable="false"/>
          </array>
          <array class="com.ducret.resultJ.Heading" dimension="10" id="rawHeading" type="">
            <heading active="true" class="com.ducret.resultJ.Heading" formula="LOCATION" formulaEditable="false" hidden="false" index="0" label="LOCATION" selected="false" valueEditable="false"/>
            <heading active="true" class="com.ducret.resultJ.Heading" formula="POSITION" formulaEditable="false" hidden="false" index="1" label="POSITION" selected="false" valueEditable="false"/>
            <heading active="true" class="com.ducret.resultJ.Heading" formula="SHAPE" formulaEditable="false" hidden="false" index="2" label="SHAPE" selected="false" valueEditable="false"/>
            <heading active="true" class="com.ducret.resultJ.Heading" formula="IMAGE" formulaEditable="false" hidden="false" index="3" label="IMAGE" selected="false" valueEditable="false"/>
            <heading active="true" class="com.ducret.resultJ.Heading" formula="CHANNEL" formulaEditable="false" hidden="false" index="4" label="CHANNEL" selected="false" valueEditable="false"/>
            <heading active="true" class="com.ducret.resultJ.Heading" formula="PARENT" formulaEditable="false" hidden="false" index="5" label="PARENT" selected="false" valueEditable="false"/>
            <heading active="true" class="com.ducret.resultJ.Heading" formula="RATIO" formulaEditable="false" hidden="false" index="6" label="RATIO" selected="false" valueEditable="false"/>
            <heading active="true" class="com.ducret.resultJ.Heading" formula="RELATIVE_POSITION" formulaEditable="false" hidden="false" index="7" label="RELATIVE_POSITION" selected="false" valueEditable="false"/>
            <heading active="true" class="com.ducret.resultJ.Heading" formula="ZSCORE" formulaEditable="false" hidden="false" index="8" label="ZSCORE" selected="false" valueEditable="false"/>
            <heading active="true" class="com.ducret.resultJ.Heading" formula="NAME" formulaEditable="false" hidden="false" index="9" label="NAME" selected="false" valueEditable="false"/>
          </array>
          <property class="com.ducret.resultJ.Property" id="properties" name=""/>
          <array class="com.ducret.resultJ.ResultSubPanel" dimension="0" id="panel" type="object"/>
          <FormatTable class="com.ducret.resultJ.FormatTable" decimals="3" id="format"/>
        </resultTemplate>
        <resultTemplate class="com.ducret.resultJ.ResultTemplate" index="3" name="Experiment.Bacteria.Maxima1">
          <array class="com.ducret.resultJ.Heading" dimension="13" id="heading" type="">
            <heading active="true" class="com.ducret.resultJ.Heading" formula="NAME" formulaEditable="false" hidden="false" index="0" label="NAME" selected="false" valueEditable="false"/>
            <heading active="true" class="com.ducret.resultJ.Heading" formula="CHANNEL" formulaEditable="false" hidden="false" index="1" label="CHANNEL" selected="false" valueEditable="false"/>
            <heading active="true" class="com.ducret.resultJ.Heading" formula="EXPERIMENT" formulaEditable="false" hidden="false" index="2" label="EXPERIMENT" selected="false" valueEditable="false"/>
            <heading active="true" class="com.ducret.resultJ.Heading" formula="GAUSSIAN" formulaEditable="false" hidden="false" index="3" label="GAUSSIAN" selected="false" valueEditable="false"/>
            <heading active="true" class="com.ducret.resultJ.Heading" formula="IMAGE" formulaEditable="false" hidden="false" index="4" label="IMAGE" selected="false" valueEditable="false"/>
            <heading active="true" class="com.ducret.resultJ.Heading" formula="INTENSITY" formulaEditable="false" hidden="false" index="5" label="INTENSITY" selected="true" valueEditable="false"/>
            <heading active="true" class="com.ducret.resultJ.Heading" formula="INTENSITY.ch2.mean" formulaEditable="false" hidden="false" index="6" label="INTENSITY.ch2.mean" selected="false" valueEditable="false"/>
            <heading active="true" class="com.ducret.resultJ.Heading" formula="LOCATION" formulaEditable="false" hidden="false" index="7" label="LOCATION" selected="false" valueEditable="false"/>
            <heading active="true" class="com.ducret.resultJ.Heading" formula="PARENT" formulaEditable="false" hidden="false" index="8" label="PARENT" selected="false" valueEditable="false"/>
            <heading active="true" class="com.ducret.resultJ.Heading" formula="POSITION" formulaEditable="false" hidden="false" index="9" label="POSITION" selected="false" valueEditable="false"/>
            <heading active="true" class="com.ducret.resultJ.Heading" formula="SHAPE" formulaEditable="false" hidden="false" index="10" label="SHAPE" selected="true" valueEditable="false"/>
            <heading active="true" class="com.ducret.resultJ.Heading" formula="SHAPE.area" formulaEditable="false" hidden="false" index="11" label="SHAPE.area" selected="false" valueEditable="false"/>
            <heading active="true" class="com.ducret.resultJ.Heading" formula="ZSCORE" formulaEditable="false" hidden="false" index="12" label="ZSCORE" selected="false" valueEditable="false"/>
          </array>
          <array class="com.ducret.resultJ.Heading" dimension="13" id="rawHeading" type="">
            <heading active="true" class="com.ducret.resultJ.Heading" formula="LOCATION" formulaEditable="false" hidden="false" index="0" label="LOCATION" selected="false" valueEditable="false"/>
            <heading active="true" class="com.ducret.resultJ.Heading" formula="POSITION" formulaEditable="false" hidden="false" index="1" label="POSITION" selected="false" valueEditable="false"/>
            <heading active="true" class="com.ducret.resultJ.Heading" formula="SHAPE" formulaEditable="false" hidden="false" index="2" label="SHAPE" selected="true" valueEditable="false"/>
            <heading active="true" class="com.ducret.resultJ.Heading" formula="IMAGE" formulaEditable="false" hidden="false" index="3" label="IMAGE" selected="false" valueEditable="false"/>
            <heading active="true" class="com.ducret.resultJ.Heading" formula="CHANNEL" formulaEditable="false" hidden="false" index="4" label="CHANNEL" selected="false" valueEditable="false"/>
            <heading active="true" class="com.ducret.resultJ.Heading" formula="GAUSSIAN" formulaEditable="false" hidden="false" index="5" label="GAUSSIAN" selected="false" valueEditable="false"/>
            <heading active="true" class="com.ducret.resultJ.Heading" formula="PARENT" formulaEditable="false" hidden="false" index="6" label="PARENT" selected="false" valueEditable="false"/>
            <heading active="true" class="com.ducret.resultJ.Heading" formula="INTENSITY" formulaEditable="false" hidden="false" index="7" label="INTENSITY" selected="true" valueEditable="false"/>
            <heading active="true" class="com.ducret.resultJ.Heading" formula="ZSCORE" formulaEditable="false" hidden="false" index="8" label="ZSCORE" selected="false" valueEditable="false"/>
            <heading active="true" class="com.ducret.resultJ.Heading" formula="EXPERIMENT" formulaEditable="false" hidden="false" index="9" label="EXPERIMENT" selected="false" valueEditable="false"/>
            <heading active="true" class="com.ducret.resultJ.Heading" formula="NAME" formulaEditable="false" hidden="false" index="10" label="NAME" selected="false" valueEditable="false"/>
            <heading active="true" class="com.ducret.resultJ.Heading" formula="SHAPE.area" formulaEditable="false" hidden="false" index="11" label="SHAPE.area" selected="false" valueEditable="false"/>
            <heading active="true" class="com.ducret.resultJ.Heading" formula="INTENSITY.ch2.mean" formulaEditable="false" hidden="false" index="12" label="INTENSITY.ch2.mean" selected="false" valueEditable="false"/>
          </array>
          <property class="com.ducret.resultJ.Property" id="properties" name=""/>
          <array class="com.ducret.resultJ.ResultSubPanel" dimension="0" id="panel" type="object"/>
          <FormatTable class="com.ducret.resultJ.FormatTable" decimals="3" id="format"/>
        </resultTemplate>
      </array>
    </template>
    <array class="com.ducret.resultJ.Property" dimension="1" id="maxima" type="">
      <property class="com.ducret.resultJ.Property" index="0" name="">
        <string id="STRAIGHTEN_DILATE">0</string>
        <string id="MAX_WIDTH">max</string>
        <boolean id="SHAPE_CONTOUR">false</boolean>
        <string id="SLICE_MAX">max</string>
        <integer id="SIGNAL_TEXTURE_ANGLE">0</integer>
        <boolean id="POSITION_RANGE">false</boolean>
        <string id="INSIDE_TOLERANCE">0</string>
        <string id="MAX_AREA">max</string>
        <boolean id="TYPE_DETECTION">false</boolean>
        <color id="REJECTED">255;0;0;255</color>
        <boolean id="CURRENT_POSITION">false</boolean>
        <boolean id="DISTANCE">false</boolean>
        <boolean id="BIOFORMAT_OPENALL_SERIES">true</boolean>
        <string id="IMAGE_DIRECTORY"/>
        <string id="POSITION_MIN">1</string>
        <string id="OUTSIDE_CRITERIUM"/>
        <boolean id="SIGNAL_TEXTURE_SCALING">true</boolean>
        <string id="MIN_SLICE_COUNT">0</string>
        <string id="SIGNAL_ZSCORE">2</string>
        <boolean id="SIGNAL_REGION_INTERSECTION">false</boolean>
        <color id="LABEL_COLOR">255;255;255;255</color>
        <integer id="COLOCALIZATION_INDEX">0</integer>
        <boolean id="COLOCALIZATION">false</boolean>
        <boolean id="ASSOCIATION_OPTION">true</boolean>
        <boolean id="ASSOCIATION_RESULT_LIST">false</boolean>
        <string id="OUTSIDE_DISTMAX">0</string>
        <string id="GAUSSIAN_FIT_AMPLITUDE_MAX">max</string>
        <boolean id="CALIBRATION_ACTIVE">false</boolean>
        <string id="BOUNDARY_SMOOTH_CUTOFF">0.1</string>
        <string id="AXIS_SMOOTH">1</string>
        <boolean id="SHAPE_FIT">false</boolean>
        <float id="TOLERANCE">100.0</float>
        <string id="MAX_SKELETON_SIZE">max</string>
        <string id="GAUSSIAN_FIT_RADIUS">2</string>
        <string id="CONTACT_DISTMAX">0</string>
        <string id="MAX_SKELETON">max</string>
        <boolean id="TIME_RESOLUTION_ACTIVE">false</boolean>
        <boolean id="STRAIGHTEN">false</boolean>
        <string id="AXIS_CORRECTION_TOLERANCE">0</string>
        <integer id="ASSOCIATION_LOCATION_ORIGIN">0</integer>
        <boolean id="GAUSSIAN_FIT">true</boolean>
        <boolean id="SIGNAL_REGION_HALF">false</boolean>
        <string id="INSIDE_DISTMAX">0</string>
        <boolean id="SIGNAL_TEXTURE">false</boolean>
        <string id="GAUSSIAN_FIT_THRESHOLD_DISTANCE">2</string>
        <string id="INSIDE_CRITERIUM"/>
        <boolean id="FILTER_ASSOCIATION">false</boolean>
        <boolean id="ASSOCIATION_POLYGON">false</boolean>
        <boolean id="VIRTUAL">false</boolean>
        <color id="COLOR_INTERSECTION">0;0;0;0</color>
        <integer id="POINT_TYPE">0</integer>
        <font id="LABEL_FONT" name="Dialog.plain" size="1" style="0"/>
        <array class="com.ducret.resultJ.Property" dimension="1" id="TYPES" type="">
          <property class="com.ducret.resultJ.Property" index="0" name="">
            <array dimension="5" id="CRITERIUM" type="string">
              <string index="0"/>
              <string index="1"/>
              <string index="2"/>
              <string index="3"/>
              <string index="4"/>
            </array>
            <string id="UNIT">µm</string>
            <boolean id="ACTIVE">true</boolean>
            <integer id="TYPE_MODE">0</integer>
            <integer id="COLOR_LUT_MODE">0</integer>
            <string id="BIN_MAX">100</string>
            <string id="NAME"/>
            <boolean id="ASSOCIATION_DISPLAYED">false</boolean>
            <string id="BIN_PROPERTY"/>
            <integer id="PANEL_MODE">0</integer>
            <array class="java.awt.Color" dimension="5" id="COLOR" type="">
              <color index="0">0;255;255;255</color>
              <color index="1">0;255;0;255</color>
              <color index="2">0;255;0;255</color>
              <color index="3">0;255;0;255</color>
              <color index="4">0;255;0;255</color>
            </array>
            <integer id="COLOR_MODE">0</integer>
            <boolean id="ENABLED">false</boolean>
            <array dimension="5" id="TITLE" type="string">
              <string index="0"/>
              <string index="1"/>
              <string index="2"/>
              <string index="3"/>
              <string index="4"/>
            </array>
            <boolean id="ASSOCIATION">true</boolean>
            <string id="BIN_MIN">0</string>
          </property>
        </array>
        <boolean id="OUTSIDE_EXCLUSIVE">false</boolean>
        <string id="LABEL"/>
        <boolean id="DETECTION">true</boolean>
        <boolean id="SIGNAL_REGION_MEMBRANE">false</boolean>
        <boolean id="ASSOCIATION_SPACING_LIST">false</boolean>
        <boolean id="IMG_ORIGIN">false</boolean>
        <integer id="POLE_MODE">0</integer>
        <boolean id="DISTANCE_LIST">false</boolean>
        <string id="IMAGE_NAME_BINARY">*none*</string>
        <integer id="FILTER_TYPE">8</integer>
        <integer id="BACKGROUND">0</integer>
        <string id="MIN_AREA">0.01</string>
        <string id="NAME"/>
        <string id="GAUSSIAN_FIT_THRESHOLD">max</string>
        <array dimension="0" id="LOCATION_AREA" type="string"/>
        <string id="POLAR_LOCALISATION">auto</string>
        <color id="MAIN_AXIS">0;0;0;0</color>
        <string id="SIDE_FACTOR">0.9</string>
        <calibration class="com.ducret.resultJ.ImCalibration" fps="1.0" frameInterval="0.0" height="0.0" id="CALIBRATION" info="" pixelDepth="1.0" pixelHeight="1.0" pixelWidth="1.0" timeUnit="sec" unit="pixel" units="" width="0.0" xOrigin="0.0" yOrigin="0.0" yunit="" zOrigin="0.0" zunit=""/>
        <boolean id="SET_BINARY">false</boolean>
        <boolean id="ASSOCIATION_LOCATION">true</boolean>
        <boolean id="LOCATION_RANGE">false</boolean>
        <boolean id="BINARY">false</boolean>
        <string id="OUTSIDE_ANGLE_MAX">180</string>
        <string id="MAX_SLICE_COUNT">max</string>
        <boolean id="ASSOCIATION_COVERAGE">false</boolean>
        <string id="BOUNDARY_SMOOTH">1</string>
        <string id="MIN_LENGTH">0</string>
        <property class="com.ducret.resultJ.Property" id="TRACKING" name="TRACKING">
          <boolean id="TIME_CORRECTION_ACCELERATION">true</boolean>
          <boolean id="SUBRUN_RESULT">false</boolean>
          <color id="TRAJECTORY_COLOR_DEFAULT">0;255;0;255</color>
          <string id="LINEAGE_DELTAY_MAX">max</string>
          <color id="TRAJECTORY_COLOR_ROTATING">255;255;0;255</color>
          <string id="SUBRUN_DISPLACEMENT_DIRECTION_MIN">0</string>
          <integer id="TIME_MARK_SIZE">1</integer>
          <boolean id="LINEAGE_DIVISION_RESULT">false</boolean>
          <string id="LINEAGE_DELTAY_MIN">0</string>
          <string id="ACCELERATION_MIN">0.02</string>
          <string id="LIFESPAN_MAX">max</string>
          <string id="SUBRUN_DELTA_PRE_EVENT">5</string>
          <boolean id="TYPE_DETECTION">false</boolean>
          <integer id="LINEAGE_MODE">0</integer>
          <string id="REVERSION_DIRECTION_MIN">0</string>
          <string id="LINEAGE_DIST_MAX">1</string>
          <boolean id="TIME_CORRECTION">true</boolean>
          <integer id="TRACKING_COORDINATE_MODE">0</integer>
          <boolean id="TYPE_DISPLACEMENT_ADVANCED">false</boolean>
          <boolean id="SUBRUN_ROTATION_DIRECTION">false</boolean>
          <string id="INTENSITY_MAX">max</string>
          <boolean id="TYPE_DISPLACEMENT_MSD_RESULT">false</boolean>
          <integer id="TRAJECTORY_MODE">0</integer>
          <boolean id="SUBRUN_DISPLACEMENT_DIRECTION">false</boolean>
          <color id="TIME_LABEL_COLOR">0;0;0;0</color>
          <color id="TRAJECTORY_COLOR_DIFFUSING">0;0;255;255</color>
          <string id="TIME_LABEL"/>
          <boolean id="SUBRUN_DISPLACEMENT_DISTANCE">false</boolean>
          <integer id="SUBRUN_MODE">0</integer>
          <string id="SUBRUN_LIFESPAN_MAX">max</string>
          <boolean id="TIME_CORRECTION_INTENSITY">true</boolean>
          <string id="ROTATION_MIN">0.2</string>
          <color id="VECTOR_VELOCITY">0;0;0;0</color>
          <integer id="TRACKING_MODE">0</integer>
          <boolean id="MOTION_DESCRIPTORS">false</boolean>
          <font id="TIME_LABEL_FONT" name="Dialog.plain" size="1" style="0"/>
          <string id="TIME_POLARITY_OFFSET">0</string>
          <boolean id="TIME_ANALYSIS">false</boolean>
          <integer id="TIME_POLARITY_MODE">0</integer>
          <string id="INTENSITY_MIN">0</string>
          <string id="DIST_MOVING_THRESHOLD">1</string>
          <string id="SUBRUN_DISPLACEMENT_DIRECTION_MAX">45</string>
          <string id="SUBRUN_LIFESPAN_MIN">1</string>
          <boolean id="LINEAGE">false</boolean>
          <string id="SUBRUN_PROPERTY_RATIO_MAX">1</string>
          <integer id="TIME_FILTER_TYPE">0</integer>
          <boolean id="SUBRUN_DETECTION">false</boolean>
          <string id="TIME_DIVISION_DELTA">2</string>
          <boolean id="TYPE_DISPLACEMENT_ADVANCED_CENTER">false</boolean>
          <string id="SUBRUN_DISPLACEMENT_THRESHOLD">default</string>
          <string id="SUBRUN_PROPERTY_RATIO_MIN">1</string>
          <color id="CURVATURE">0;0;0;0</color>
          <boolean id="REVERSION_DETECTION">false</boolean>
          <boolean id="SUBRUN_LIFESPAN_FILTER">false</boolean>
          <boolean id="TIME_CORRECTION_ANGLE">true</boolean>
          <boolean id="TIME_CORRECTION_AREA">true</boolean>
          <boolean id="TIME_FILTER">false</boolean>
          <boolean id="TIMEFLAG">false</boolean>
          <boolean id="REVERSION_LIST">false</boolean>
          <string id="TIME_CORRECTION_DELTA">2</string>
          <string id="LIFESPAN_MIN">0</string>
          <integer id="SUBRUN_PROPERTY_FILTER">0</integer>
          <array dimension="1" id="OCCURENCE" type="integer">
            <integer index="0">0</integer>
          </array>
          <integer id="REVERSION_DISTANCE_MODE">0</integer>
          <boolean id="TYPE_DISPLACEMENT">false</boolean>
          <string id="REVERSION_DIRECTION_MAX">30</string>
          <integer id="TRAJECTORY_COLOR_TYPE">0</integer>
          <string id="TIME_DIVISION_DISTANCE">2</string>
          <boolean id="SUBRUN_ROTATION_DISTANCE">false</boolean>
          <boolean id="ASSOCIATION_DISPLAYED">false</boolean>
          <string id="MOVING_MIN">auto</string>
          <string id="TIME_FILTER_DELTA">2</string>
          <string id="TYPE_DISPLACEMENT_MSD_MAXLAG">20</string>
          <boolean id="SUBRUN_DEBUG">false</boolean>
          <boolean id="ASSOCIATION">true</boolean>
          <string id="LINEAGE_DELTAX_MIN">0</string>
          <string id="PROPERTIES"/>
          <color id="TRAJECTORY_COLOR_MIXED">255;0;255;255</color>
          <string id="START_MAX">max</string>
          <string id="REVERSION_DISTANCE_THRESHOLD">default</string>
          <color id="VECTOR_ACCELERATION">0;0;0;0</color>
          <boolean id="RELATIVE_FILTER">true</boolean>
          <color id="TRAJECTORY_COLOR_MOVING">255;200;0;255</color>
          <array class="com.ducret.resultJ.Property" dimension="1" id="TYPES" type="">
            <property class="com.ducret.resultJ.Property" index="0" name="">
              <array dimension="5" id="CRITERIUM" type="string">
                <string index="0"/>
                <string index="1"/>
                <string index="2"/>
                <string index="3"/>
                <string index="4"/>
              </array>
              <string id="UNIT">µm</string>
              <boolean id="ACTIVE">true</boolean>
              <integer id="TYPE_MODE">0</integer>
              <integer id="COLOR_LUT_MODE">0</integer>
              <string id="BIN_MAX">100</string>
              <string id="NAME"/>
              <boolean id="ASSOCIATION_DISPLAYED">false</boolean>
              <string id="BIN_PROPERTY"/>
              <integer id="PANEL_MODE">0</integer>
              <array class="java.awt.Color" dimension="5" id="COLOR" type="">
                <color index="0">0;255;0;255</color>
                <color index="1">0;255;0;255</color>
                <color index="2">0;255;0;255</color>
                <color index="3">0;255;0;255</color>
                <color index="4">0;255;0;255</color>
              </array>
              <integer id="COLOR_MODE">0</integer>
              <boolean id="ENABLED">false</boolean>
              <array dimension="5" id="TITLE" type="string">
                <string index="0"/>
                <string index="1"/>
                <string index="2"/>
                <string index="3"/>
                <string index="4"/>
              </array>
              <boolean id="ASSOCIATION">true</boolean>
              <string id="BIN_MIN">0</string>
            </property>
          </array>
          <string id="FILTER_CRITERIUM"/>
          <color id="LINEAGE_LINKER_COLOR">0;255;255;255</color>
          <color id="TRAJECTORY_LINKER">0;0;0;0</color>
          <array class="java.awt.Color" dimension="1" id="COLOR" type="">
            <color index="0">0;255;0;255</color>
          </array>
          <boolean id="TIME_POLARITY">true</boolean>
          <boolean id="SUBRUN_ROTATION">false</boolean>
          <property class="com.ducret.resultJ.Property" id="FLAGS" name="FLAGS">
            <boolean id="ASSOCIATION_DISPLAYED">false</boolean>
            <array dimension="1" id="CRITERIUM" type="string">
              <string index="0"/>
            </array>
            <array dimension="1" id="LIFESPAN" type="integer">
              <integer index="0">0</integer>
            </array>
            <string id="UNIT">µm</string>
            <boolean id="ACTIVE">true</boolean>
            <array class="java.awt.Color" dimension="1" id="COLOR" type="">
              <color index="0">0;255;0;255</color>
            </array>
            <array dimension="1" id="OCCURENCE" type="integer">
              <integer index="0">0</integer>
            </array>
            <boolean id="ENABLED">false</boolean>
            <array dimension="1" id="TITLE" type="string">
              <string index="0"/>
            </array>
            <boolean id="ASSOCIATION">true</boolean>
          </property>
          <string id="LINEAGE_DELTAX_MAX">max</string>
          <array dimension="1" id="LIFESPAN" type="integer">
            <integer index="0">0</integer>
          </array>
          <string id="UNIT">µm</string>
          <string id="SUBRUN_PROPERTY_NAME"/>
          <string id="SUBRUN_DELTA_POST_EVENT">5</string>
          <string id="TIME_CORRECTION_DISTANCE">2</string>
          <boolean id="TYPE_BEHAVIOR">false</boolean>
          <string id="NAME"/>
          <color id="TRAJECTORY_COLOR_DIFFUSING_CONFINED">0;255;255;255</color>
          <color id="REVERSION_COLOR">0;0;255;255</color>
          <string id="TIME_POLARITY_TOLERANCE">0</string>
          <boolean id="TIME_CORRECTION_OVERLAP">false</boolean>
          <string id="END_MIN">0</string>
          <array dimension="1" id="CRITERIUM" type="string">
            <string index="0"/>
          </array>
          <string id="ROTATION_MAX">pi</string>
          <boolean id="ACTIVE">false</boolean>
          <boolean id="TIME_MODIFICATION">false</boolean>
          <string id="ANGLE_MAX">180</string>
          <string id="DIST_MAX">2</string>
          <string id="END_MAX">max</string>
          <boolean id="SUBRUN_RECURSIVE">false</boolean>
          <boolean id="SUBRUN_PROPERTY">false</boolean>
          <string id="ANGLE_MIN">0</string>
          <boolean id="TIME_DIVISION">false</boolean>
          <boolean id="SUBRUN_DISPLACEMENT">false</boolean>
          <color id="TRAJECTORY_COLOR_NOT_MOVING">255;255;255;255</color>
          <boolean id="TIME_OPTIONS">true</boolean>
          <string id="CONFINEMENT_MAX">15</string>
          <string id="AREA_MIN">0</string>
          <color id="TRAJECTORY_COLOR">0;255;0;255</color>
          <string id="ACCELERATION_MAX">4</string>
          <string id="SUBRUN_PROPERTY_FILTER_SIZE">1</string>
          <color id="TRAJECTORY_COLOR_MOVING_CONFINED">255;255;0;255</color>
          <string id="START_MIN">0</string>
          <string id="CONFINEMENT_MIN">1</string>
          <string id="AREA_MAX">max</string>
          <integer id="SUBRUN_DISPLACEMENT_MODE">0</integer>
          <boolean id="ENABLED">false</boolean>
          <array dimension="1" id="TITLE" type="string">
            <string index="0"/>
          </array>
          <boolean id="TYPE_DISPLACEMENT_MSD">false</boolean>
          <string id="DIST_MIN">0</string>
        </property>
        <boolean id="INSIDE_OVERLAP">false</boolean>
        <integer id="SIGNAL_REGION_MEMBRANE_MODE">0</integer>
        <color id="BOND">102;178;255;100</color>
        <integer id="ASSOCIATION_INDEX">0</integer>
        <boolean id="BOUNDARY_FITSPLINE">false</boolean>
        <boolean id="ASSOCIATION_DISTANCE">false</boolean>
        <boolean id="FILTER">false</boolean>
        <integer id="BOUNDARY_SMOOTH_MODE">0</integer>
        <boolean id="CONTACT_DISTANCE">false</boolean>
        <string id="MIN_ZSCORE">0</string>
        <boolean id="BIOFORMAT_CONCATENATE_SERIES">true</boolean>
        <color id="LONG_AXIS">255;200;0;255</color>
        <color id="CONTACT_COLOR">0;0;0;0</color>
        <integer id="MODE_AREA">3</integer>
        <float id="ADJUSTED_ZSCORE">30.0</float>
        <string id="GAUSSIAN_FIT_ZSCORE">0-max</string>
        <boolean id="SIGNAL_REGION_POLE">false</boolean>
        <string id="MIDCELL_LOCALISATION">auto</string>
        <array class="com.ducret.resultJ.Property" dimension="1" id="PROFILES" type="">
          <property class="com.ducret.resultJ.Property" index="0" name="">
            <string id="UNIT">p</string>
            <boolean id="ACTIVE">true</boolean>
            <boolean id="PLOT">true</boolean>
            <string id="RESOLUTION">auto</string>
            <boolean id="WIDTH">false</boolean>
            <boolean id="OPTIONS">true</boolean>
            <string id="NAME"/>
            <boolean id="ASSOCIATION_DISPLAYED">false</boolean>
            <integer id="PANEL_MODE">0</integer>
            <string id="EXPANSION">0</string>
            <boolean id="CURVATURE">false</boolean>
            <boolean id="PLOT_RAW">false</boolean>
            <string id="OFFSET">0</string>
            <boolean id="PLOT_BOUNDARY">false</boolean>
            <boolean id="ENABLED">false</boolean>
            <integer id="INDEX">0</integer>
            <string id="CURVATURE_DELTA">2</string>
            <boolean id="ASSOCIATION">true</boolean>
            <string id="THICKNESS">auto</string>
            <integer id="PLOT_MODE">0</integer>
          </property>
        </array>
        <integer id="IMAGE_OPENING_MODE">0</integer>
        <boolean id="OUTSIDE_OVERLAP">true</boolean>
        <integer id="COLOCALIZATION_MODE">0</integer>
        <string id="IMAGE_FILTER_HYPERSTACK"/>
        <string id="IMAGE_NAME_HYPERSTACK">4 1651DUP BF adj.tif</string>
        <string id="CALIBRATION_PIXELSIZE">1</string>
        <string id="POLE_FACTOR">1.3</string>
        <integer id="INTERPOLATION_WIDTHMODE">1</integer>
        <string id="SIGNAL_TEXTURE_STEP">1</string>
        <string id="GAUSSIAN_FIT_ITERATION">200</string>
        <integer id="PANEL_MODE">0</integer>
        <string id="POSITION_MAX">max</string>
        <boolean id="GAUSSIAN_FIT_WARNING">false</boolean>
        <string id="SLICE_MIN">1</string>
        <string id="INTERPOLATION_WIDTH">5</string>
        <boolean id="SIGNAL_REGION_BODY">false</boolean>
        <boolean id="SIGNAL_REGION">false</boolean>
        <boolean id="SEGMENTATION_AXIS">true</boolean>
        <boolean id="EXCLUDE_BOUNDARY">false</boolean>
        <string id="CALIBRATION_UNIT">pixel</string>
        <string id="SIGNAL_RESOLUTION">3</string>
        <string id="MAX_ZSCORE">max</string>
        <boolean id="OPTION">true</boolean>
        <string id="AXIS_CORRECTION_WIDTH">2</string>
        <color id="DISTANCE_COLOR">0;0;0;0</color>
        <boolean id="AXIS_CORRECTION">false</boolean>
        <string id="GAUSSIAN_FIT_AMPLITUDE_MIN">0</string>
        <integer id="ASSOCIATION_RESULT_MODE">0</integer>
        <boolean id="SHAPE">true</boolean>
        <boolean id="GAUSSIAN_FIT_OPTIMIZATION">false</boolean>
        <string id="NB_LIMIT">10000</string>
        <string id="SIGNAL_REGION_MEMBRANE_THICKNESS">0.5</string>
        <string id="NB_MAX_ASSOCIATION_PROPERTY"/>
        <string id="TIME_RESOLUTION_TEXT">1</string>
        <string id="AXIS_CORRECTION_SMOOTH">1</string>
        <boolean id="ASSOCIATION_SPACING">false</boolean>
        <integer id="INSIDE_MODE">0</integer>
        <string id="COLOCALIZATION_THRESHOLD">0</string>
        <boolean id="OUTSIDE_ASSOCIATION">false</boolean>
        <boolean id="SIGNAL_TEXTURE_SYMETRY">false</boolean>
        <string id="MIN_SKELETON">0</string>
        <integer id="GAUSSIAN_FIT_METHOD">1</integer>
        <boolean id="ASSOCIATION_SET_CENTER">false</boolean>
        <integer id="POINT_SIZE">1</integer>
        <string id="AXIS_RESOLUTION">2</string>
        <boolean id="SIGNAL_REGION_SIDE">false</boolean>
        <string id="EXCLUDE_BOUNDARY_DILATE">1</string>
        <boolean id="AXIS_SIMPLIFICATION">true</boolean>
        <boolean id="SIGNAL">true</boolean>
        <string id="FILTER_SIZE">1.5</string>
        <string id="MAX_BACKGROUND_AREA">max</string>
        <string id="BOUNDARY_RESOLUTION">1</string>
        <string id="IMAGE_FILTER_BINARY"/>
        <boolean id="ASSOCIATION_DISPLAYED">false</boolean>
        <boolean id="SIGNAL_CORRELATION">false</boolean>
        <boolean id="ASSOCIATION">true</boolean>
        <integer id="COLOR_ACCESSORY_STROKE">0</integer>
        <integer id="NB_MAX_ASSOCIATION_MODE">0</integer>
        <boolean id="CONTACT">false</boolean>
        <boolean id="OUTSIDE_BEZIER_LINK">false</boolean>
        <boolean id="LOCALISATION">true</boolean>
        <integer id="MODE">1</integer>
        <integer id="CHANNEL_INDEX">1</integer>
        <string id="IMG_ORIGIN_Y">0</string>
        <array dimension="6" id="IMAGE_NAMES" type="string">
          <string index="0">*none*</string>
          <string index="1">*none*</string>
          <string index="2">*none*</string>
          <string index="3">*none*</string>
          <string index="4">*none*</string>
          <string index="5">*none*</string>
        </array>
        <string id="DISTANCE_THRESHOLD">0</string>
        <string id="IMG_ORIGIN_X">0</string>
        <integer id="TIME_RESOLUTION_UNIT">0</integer>
        <boolean id="INSIDE_EXCLUSIVE">false</boolean>
        <integer id="OUTSIDE_MODE">0</integer>
        <integer id="ASSOCIATION_SPACING_MODE">0</integer>
        <string id="OUTSIDE_BEZIER_FACTOR">1</string>
        <string id="NB_MAX_ASSOCIATION">1</string>
        <string id="MIN_CIRCULARITY">0.01</string>
        <integer id="INTERPOLATION_MODE">0</integer>
        <string id="MIN_INTENSITY">20</string>
        <string id="POLE_RESOLUTION">0</string>
        <string id="MIN_WIDTH">0</string>
        <string id="CRITERIA"/>
        <integer id="DISTANCE_MODE">0</integer>
        <string id="UNIT">µm</string>
        <string id="ASSOCIATION_NAME">Bacteria</string>
        <string id="BOUNDARY_SMOOTH_ORDER">2</string>
        <string id="MAX_LENGTH">max</string>
        <boolean id="SEGMENTATION">false</boolean>
        <string id="SEGMENTATION_THICKNESS">0.1</string>
        <boolean id="OVERLAPPING">false</boolean>
        <string id="BOUNDARY_DILATE">0</string>
        <boolean id="SIGNAL_RAW">false</boolean>
        <boolean id="ACTIVE">true</boolean>
        <boolean id="EXCLUDE_ON_EDGE">false</boolean>
        <string id="FILTER_OPTION">0</string>
        <boolean id="BRANCHING">false</boolean>
        <string id="MIN_SKELETON_SIZE">0</string>
        <array dimension="6" id="IMAGE_FILTERS" type="string">
          <string index="0"/>
          <string index="1"/>
          <string index="2"/>
          <string index="3"/>
          <string index="4"/>
          <string index="5"/>
        </array>
        <boolean id="PROFILE">true</boolean>
        <string id="INSIDE_ZSCORE">0</string>
        <boolean id="SIGNAL_RATIO">true</boolean>
        <integer id="COLOCALIZATION_DISTANCE_MODE">0</integer>
        <string id="MAX_CIRCULARITY">max</string>
        <string id="OUTSIDE_ANGLE_MIN">0</string>
        <color id="COLOR_BOUNDARY">0;255;255;255</color>
        <color id="COLOR_MEMBRANE">0;0;0;0</color>
        <boolean id="INSIDE_ASSOCIATION">true</boolean>
        <string id="MAX_INTENSITY">max</string>
        <color id="COLOR_ACCESSORY">255;0;127;255</color>
        <string id="SIGNAL_DILATE">0</string>
        <integer id="MODE_DETECTION">3</integer>
        <color id="COLOCALIZATION_COLOR">255;255;0;255</color>
        <boolean id="SIGNAL_OPTIONS">true</boolean>
        <boolean id="ENABLED">false</boolean>
        <color id="LINKER">255;0;255;255</color>
      </property>
    </array>
    <integer id="TIME_RESOLUTION_UNIT">0</integer>
    <string id="SLICE_MIN">1</string>
    <boolean id="DETECTION_SUBPARTICLE">false</boolean>
    <boolean id="TEMPLATE">true</boolean>
    <boolean id="IMG_ORIGIN">false</boolean>
    <boolean id="SLICE_MULTITHREAD">true</boolean>
    <boolean id="DETECTION_BACTERIA">true</boolean>
    <boolean id="BIOFORMAT_OPENALL_SERIES">true</boolean>
    <string id="IMAGE_DIRECTORY"/>
    <boolean id="CLEAR_MEMORY">false</boolean>
    <string id="POSITION_MIN">1</string>
    <string id="BATCH_FOLDER"/>
    <string id="CALIBRATION_UNIT">pixel</string>
    <string id="IMAGE_FILTER_BINARY"/>
    <string id="IMAGE_NAME_BINARY">*none*</string>
    <string id="NAME">4 EAW1651 pPrecN-gfp</string>
    <boolean id="BEEP">false</boolean>
    <string id="DATE">10/21/2022</string>
    <boolean id="BIOFORMAT_CONCATENATE_SERIES">true</boolean>
    <array class="com.ducret.resultJ.Template" dimension="1" id="RESULT_TEMPLATE_LIST" type="">
      <template active="true" class="com.ducret.resultJ.Template" index="0" name="Template res MuGam">
        <array class="com.ducret.resultJ.ResultTemplate" dimension="4" id="list" type="">
          <resultTemplate class="com.ducret.resultJ.ResultTemplate" index="0" name="Experiment">
            <array class="com.ducret.resultJ.Heading" dimension="5" id="heading" type="">
              <heading active="true" class="com.ducret.resultJ.Heading" formula="NAME" formulaEditable="false" hidden="false" index="0" label="NAME" selected="false" valueEditable="false"/>
              <heading active="true" class="com.ducret.resultJ.Heading" formula="ANALYSIS_TIME" formulaEditable="false" hidden="false" index="1" label="ANALYSIS_TIME" selected="false" valueEditable="false"/>
              <heading active="true" class="com.ducret.resultJ.Heading" formula="BACTERIA" formulaEditable="false" hidden="false" index="2" label="BACTERIA" selected="false" valueEditable="false"/>
              <heading active="true" class="com.ducret.resultJ.Heading" formula="IMAGE" formulaEditable="false" hidden="false" index="3" label="IMAGE" selected="false" valueEditable="false"/>
              <heading active="true" class="com.ducret.resultJ.Heading" formula="MAXIMA" formulaEditable="false" hidden="false" index="4" label="MAXIMA" selected="false" valueEditable="false"/>
            </array>
            <array class="com.ducret.resultJ.Heading" dimension="5" id="rawHeading" type="">
              <heading active="true" class="com.ducret.resultJ.Heading" formula="BACTERIA" formulaEditable="false" hidden="false" index="0" label="BACTERIA" selected="false" valueEditable="false"/>
              <heading active="true" class="com.ducret.resultJ.Heading" formula="IMAGE" formulaEditable="false" hidden="false" index="1" label="IMAGE" selected="false" valueEditable="false"/>
              <heading active="true" class="com.ducret.resultJ.Heading" formula="ANALYSIS_TIME" formulaEditable="false" hidden="false" index="2" label="ANALYSIS_TIME" selected="false" valueEditable="false"/>
              <heading active="true" class="com.ducret.resultJ.Heading" formula="MAXIMA" formulaEditable="false" hidden="false" index="3" label="MAXIMA" selected="false" valueEditable="false"/>
              <heading active="true" class="com.ducret.resultJ.Heading" formula="NAME" formulaEditable="false" hidden="false" index="4" label="NAME" selected="false" valueEditable="false"/>
            </array>
            <property class="com.ducret.resultJ.Property" id="properties" name=""/>
            <array class="com.ducret.resultJ.ResultSubPanel" dimension="0" id="panel" type="object"/>
            <FormatTable class="com.ducret.resultJ.FormatTable" decimals="3" id="format"/>
          </resultTemplate>
          <resultTemplate class="com.ducret.resultJ.ResultTemplate" index="1" name="Experiment.Bacteria">
            <array class="com.ducret.resultJ.Heading" dimension="21" id="heading" type="">
              <heading active="true" class="com.ducret.resultJ.Heading" formula="NAME" formulaEditable="false" hidden="false" index="0" label="NAME" selected="false" valueEditable="false"/>
              <heading active="true" class="com.ducret.resultJ.Heading" formula="ASSOCIATION" formulaEditable="false" hidden="false" index="1" label="ASSOCIATION" selected="false" valueEditable="false"/>
              <heading active="true" class="com.ducret.resultJ.Heading" formula="CHANNEL" formulaEditable="false" hidden="false" index="2" label="CHANNEL" selected="false" valueEditable="false"/>
              <heading active="true" class="com.ducret.resultJ.Heading" formula="EXPERIMENT" formulaEditable="false" hidden="false" index="3" label="EXPERIMENT" selected="false" valueEditable="false"/>
              <heading active="true" class="com.ducret.resultJ.Heading" formula="FEATURE" formulaEditable="false" hidden="false" index="4" label="FEATURE" selected="false" valueEditable="false"/>
              <heading active="true" class="com.ducret.resultJ.Heading" formula="IMAGE" formulaEditable="false" hidden="false" index="5" label="IMAGE" selected="false" valueEditable="false"/>
              <heading active="true" class="com.ducret.resultJ.Heading" formula="INTENSITY" formulaEditable="false" hidden="false" index="6" label="INTENSITY" selected="false" valueEditable="false"/>
              <heading active="true" class="com.ducret.resultJ.Heading" formula="INTENSITY.ch2.max" formulaEditable="false" hidden="false" index="7" label="INTENSITY.ch2.max" selected="true" valueEditable="false"/>
              <heading active="true" class="com.ducret.resultJ.Heading" formula="INTENSITY.ch2.mean" formulaEditable="false" hidden="false" index="8" label="INTENSITY.ch2.mean" selected="false" valueEditable="false"/>
              <heading active="true" class="com.ducret.resultJ.Heading" formula="LOCATION" formulaEditable="false" hidden="false" index="9" label="LOCATION" selected="false" valueEditable="false"/>
              <heading active="true" class="com.ducret.resultJ.Heading" formula="MAXIMA" formulaEditable="false" hidden="false" index="10" label="MAXIMA" selected="false" valueEditable="false"/>
              <heading active="true" class="com.ducret.resultJ.Heading" formula="MEDIAL" formulaEditable="false" hidden="false" index="11" label="MEDIAL" selected="false" valueEditable="false"/>
              <heading active="true" class="com.ducret.resultJ.Heading" formula="POSITION" formulaEditable="false" hidden="false" index="12" label="POSITION" selected="false" valueEditable="false"/>
              <heading active="true" class="com.ducret.resultJ.Heading" formula="PROFILE_MED" formulaEditable="false" hidden="false" index="13" label="PROFILE_MED" selected="true" valueEditable="false"/>
              <heading active="true" class="com.ducret.resultJ.Heading" formula="PROFILE_MED.ch2" formulaEditable="false" hidden="false" index="14" label="PROFILE_MED.ch2" selected="false" valueEditable="false"/>
              <heading active="true" class="com.ducret.resultJ.Heading" formula="PROFILE_TRA" formulaEditable="false" hidden="false" index="15" label="PROFILE_TRA" selected="false" valueEditable="false"/>
              <heading active="true" class="com.ducret.resultJ.Heading" formula="SHAPE" formulaEditable="false" hidden="false" index="16" label="SHAPE" selected="true" valueEditable="false"/>
              <heading active="true" class="com.ducret.resultJ.Heading" formula="SHAPE.length" formulaEditable="false" hidden="false" index="17" label="SHAPE.length" selected="false" valueEditable="false"/>
              <heading active="true" class="com.ducret.resultJ.Heading" formula="SHAPE.width.mean" formulaEditable="false" hidden="false" index="18" label="SHAPE.width.mean" selected="false" valueEditable="false"/>
              <heading active="true" class="com.ducret.resultJ.Heading" formula="TRANSVERSE" formulaEditable="false" hidden="false" index="19" label="TRANSVERSE" selected="false" valueEditable="false"/>
              <heading active="true" class="com.ducret.resultJ.Heading" formula="ZSCORE" formulaEditable="false" hidden="false" index="20" label="ZSCORE" selected="false" valueEditable="false"/>
            </array>
            <array class="com.ducret.resultJ.Heading" dimension="23" id="rawHeading" type="">
              <heading active="true" class="com.ducret.resultJ.Heading" formula="LOCATION" formulaEditable="false" hidden="false" index="0" label="LOCATION" selected="false" valueEditable="false"/>
              <heading active="true" class="com.ducret.resultJ.Heading" formula="INTENSITY" formulaEditable="false" hidden="false" index="1" label="INTENSITY" selected="false" valueEditable="false"/>
              <heading active="true" class="com.ducret.resultJ.Heading" formula="PROFILE_MED" formulaEditable="false" hidden="false" index="2" label="PROFILE_MED" selected="false" valueEditable="false"/>
              <heading active="true" class="com.ducret.resultJ.Heading" formula="EXPERIMENT" formulaEditable="false" hidden="false" index="3" label="EXPERIMENT" selected="false" valueEditable="false"/>
              <heading active="true" class="com.ducret.resultJ.Heading" formula="NAME" formulaEditable="false" hidden="false" index="4" label="NAME" selected="false" valueEditable="false"/>
              <heading active="true" class="com.ducret.resultJ.Heading" formula="POSITION" formulaEditable="false" hidden="false" index="5" label="POSITION" selected="false" valueEditable="false"/>
              <heading active="true" class="com.ducret.resultJ.Heading" formula="SHAPE" formulaEditable="false" hidden="false" index="6" label="SHAPE" selected="false" valueEditable="false"/>
              <heading active="true" class="com.ducret.resultJ.Heading" formula="IMAGE" formulaEditable="false" hidden="false" index="7" label="IMAGE" selected="false" valueEditable="false"/>
              <heading active="true" class="com.ducret.resultJ.Heading" formula="PROFILE_TRA" formulaEditable="false" hidden="false" index="8" label="PROFILE_TRA" selected="false" valueEditable="false"/>
              <heading active="true" class="com.ducret.resultJ.Heading" formula="CHANNEL" formulaEditable="false" hidden="false" index="9" label="CHANNEL" selected="false" valueEditable="false"/>
              <heading active="true" class="com.ducret.resultJ.Heading" formula="FEATURE" formulaEditable="false" hidden="false" index="10" label="FEATURE" selected="false" valueEditable="false"/>
              <heading active="true" class="com.ducret.resultJ.Heading" formula="TRANSVERSE" formulaEditable="false" hidden="false" index="11" label="TRANSVERSE" selected="false" valueEditable="false"/>
              <heading active="true" class="com.ducret.resultJ.Heading" formula="MEDIAL" formulaEditable="false" hidden="false" index="12" label="MEDIAL" selected="false" valueEditable="false"/>
              <heading active="true" class="com.ducret.resultJ.Heading" formula="MAXIMA" formulaEditable="false" hidden="false" index="13" label="MAXIMA" selected="false" valueEditable="false"/>
              <heading active="true" class="com.ducret.resultJ.Heading" formula="ZSCORE" formulaEditable="false" hidden="false" index="14" label="ZSCORE" selected="false" valueEditable="false"/>
              <heading active="true" class="com.ducret.resultJ.Heading" formula="ASSOCIATION" formulaEditable="false" hidden="false" index="15" label="ASSOCIATION" selected="false" valueEditable="false"/>
              <heading active="true" class="com.ducret.resultJ.Heading" formula="INTENSITY.ch2.mean" formulaEditable="false" hidden="false" index="16" label="INTENSITY.ch2.mean" selected="false" valueEditable="false"/>
              <heading active="true" class="com.ducret.resultJ.Heading" formula="INTENSITY.ch2.max" formulaEditable="false" hidden="false" index="17" label="INTENSITY.ch2.max" selected="false" valueEditable="false"/>
              <heading active="true" class="com.ducret.resultJ.Heading" formula="PROFILE_MED.ch2" formulaEditable="false" hidden="false" index="18" label="PROFILE_MED.ch2" selected="false" valueEditable="false"/>
              <heading active="true" class="com.ducret.resultJ.Heading" formula="SHAPE.length" formulaEditable="false" hidden="false" index="19" label="SHAPE.length" selected="true" valueEditable="false"/>
              <heading active="true" class="com.ducret.resultJ.Heading" formula="SHAPE.width.mean" formulaEditable="false" hidden="false" index="20" label="SHAPE.width.mean" selected="false" valueEditable="false"/>
              <heading active="true" class="com.ducret.resultJ.Heading" formula="MAXIMA.count.total" formulaEditable="false" hidden="true" index="21" label="MAXIMA.count.total" selected="false" valueEditable="false"/>
              <heading active="true" class="com.ducret.resultJ.Heading" formula="POSITION.frame" formulaEditable="false" hidden="true" index="22" label="POSITION.frame" selected="false" valueEditable="false"/>
            </array>
            <property class="com.ducret.resultJ.Property" id="properties" name=""/>
            <array class="com.ducret.resultJ.ResultSubPanel" dimension="4" id="panel" type="property">
              <Histogram class="com.ducret.resultJ.chart.Histogram" index="0" type="property">
                <property class="com.ducret.resultJ.Property" id="parameters" name="">
                  <boolean id="DISPLAY_7">false</boolean>
                  <boolean id="DISPLAY_8">false</boolean>
                  <boolean id="DISPLAY_5">false</boolean>
                  <boolean id="DISPLAY_6">false</boolean>
                  <string id="Z_AXIS"/>
                  <boolean id="DISPLAY_3">false</boolean>
                  <boolean id="DISPLAY_4">false</boolean>
                  <string id="RESULT_FULLNAME">Experiment.Bacteria</string>
                  <boolean id="DISPLAY_1">false</boolean>
                  <boolean id="DISPLAY_2">false</boolean>
                  <integer id="COLOR">0</integer>
                  <string id="OPTION_1">10</string>
                  <string id="OPTION_2">0-10</string>
                  <string id="OPTION_3"/>
                  <string id="OPTION_4"/>
                  <string id="OPTION_5"/>
                  <string id="OPTION_6"/>
                  <string id="OPTION_7"/>
                  <string id="OPTION_8"/>
                  <integer id="RANGE_AXIS_COUNT">1</integer>
                  <integer id="X_LOCATION">95</integer>
                  <integer id="SERIES_COUNT">1</integer>
                  <string id="X_AXIS"/>
                  <string id="NAME">Histogram(Frequency)</string>
                  <property class="com.ducret.resultJ.Property" id="RANGE_AXIS_1" name="RANGE_AXIS_1">
                    <boolean id="VERTICAL_TICK_LABEL">false</boolean>
                    <color id="TICK_LABEL_COLOR">64;64;64;255</color>
                    <float id="UPPER_MARGIN">0.05</float>
                    <float id="LOWER_BOUND">0.0</float>
                    <float id="LABEL_ANGLE">0.0</float>
                    <float id="FIXED_DIMENSION">0.0</float>
                    <float id="LOWER_MARGIN">0.05</float>
                    <boolean id="AUTORANGE">true</boolean>
                    <boolean id="VISIBLE">true</boolean>
                    <font id="LABEL_FONT" name="Dialog.bold" size="14" style="1"/>
                    <color id="LABEL_COLOR">64;64;64;255</color>
                    <float id="UPPER_BOUND">1988.7</float>
                    <string id="LABEL">Frequency</string>
                    <boolean id="AUTORANGE_INCLUDE_ZERO">true</boolean>
                    <boolean id="INVERTED">false</boolean>
                    <float id="TICK_VALUE">NaN</float>
                    <string id="ID">com.ducret.resultJ.NumberAxisExtended@7345a635</string>
                    <font id="TICK_LABEL_FONT" name="Tahoma" size="12" style="0"/>
                    <integer id="TYPE">3</integer>
                  </property>
                  <integer id="SHAPE">0</integer>
                  <integer id="CHANNEL">0</integer>
                  <integer id="Y_LOCATION">132</integer>
                  <string id="COORD_AXIS"/>
                  <integer id="WIDTH">715</integer>
                  <property class="com.ducret.resultJ.Property" id="SERIES_1" name="SERIES_1">
                    <integer id="SHAPE">0</integer>
                    <boolean id="ACTIVE">true</boolean>
                    <color id="COLOR">143;207;73;100</color>
                    <integer id="OUTLINE">0</integer>
                    <string id="TITLE"> </string>
                    <color id="ERROR">0;255;0;255</color>
                    <integer id="INDEX">0</integer>
                    <float id="THICKNESS">1.0</float>
                  </property>
                  <string id="CLASS_NAME">com.ducret.resultJ.chart.Histogram</string>
                  <string id="GROUP"/>
                  <integer id="MARKER_COUNT">0</integer>
                  <integer id="DEVIATION">0</integer>
                  <string id="FILTER"/>
                  <integer id="RENDERER">0</integer>
                  <integer id="DOMAIN_AXIS_COUNT">1</integer>
                  <integer id="LEGEND_POSITION">0</integer>
                  <string id="SCALE_LUT">default</string>
                  <property class="com.ducret.resultJ.Property" id="DOMAIN_AXIS_1" name="DOMAIN_AXIS_1">
                    <boolean id="VERTICAL_TICK_LABEL">false</boolean>
                    <color id="TICK_LABEL_COLOR">64;64;64;255</color>
                    <float id="UPPER_MARGIN">0.05</float>
                    <float id="LOWER_BOUND">0.0</float>
                    <float id="LABEL_ANGLE">0.0</float>
                    <float id="FIXED_DIMENSION">0.0</float>
                    <float id="LOWER_MARGIN">0.05</float>
                    <boolean id="AUTORANGE">true</boolean>
                    <boolean id="VISIBLE">true</boolean>
                    <font id="LABEL_FONT" name="Dialog.bold" size="14" style="1"/>
                    <color id="LABEL_COLOR">64;64;64;255</color>
                    <float id="UPPER_BOUND">10.5</float>
                    <string id="LABEL"/>
                    <boolean id="AUTORANGE_INCLUDE_ZERO">false</boolean>
                    <boolean id="INVERTED">false</boolean>
                    <float id="TICK_VALUE">NaN</float>
                    <string id="ID">com.ducret.resultJ.NumberAxisExtended@f9</string>
                    <font id="TICK_LABEL_FONT" name="Tahoma" size="12" style="0"/>
                    <integer id="TYPE">3</integer>
                  </property>
                  <integer id="HEIGHT">516</integer>
                  <string id="SERIE"/>
                  <string id="CHART">com.ducret.resultJ.chart.Histogram</string>
                  <integer id="FIT">0</integer>
                  <integer id="STAT">0</integer>
                  <string id="RESULT_NAME">Bacteria</string>
                  <string id="Y_AXIS">MAXIMA.count.total</string>
                </property>
              </Histogram>
              <Histogram class="com.ducret.resultJ.chart.Histogram" index="1" type="property">
                <property class="com.ducret.resultJ.Property" id="parameters" name="">
                  <boolean id="DISPLAY_7">false</boolean>
                  <boolean id="DISPLAY_8">false</boolean>
                  <boolean id="DISPLAY_5">false</boolean>
                  <boolean id="DISPLAY_6">false</boolean>
                  <string id="Z_AXIS"/>
                  <boolean id="DISPLAY_3">false</boolean>
                  <boolean id="DISPLAY_4">false</boolean>
                  <string id="RESULT_FULLNAME">Experiment.Bacteria</string>
                  <boolean id="DISPLAY_1">false</boolean>
                  <boolean id="DISPLAY_2">false</boolean>
                  <integer id="COLOR">0</integer>
                  <string id="OPTION_1">10</string>
                  <string id="OPTION_2">0-10</string>
                  <string id="OPTION_3"/>
                  <string id="OPTION_4"/>
                  <string id="OPTION_5"/>
                  <string id="OPTION_6"/>
                  <string id="OPTION_7"/>
                  <string id="OPTION_8"/>
                  <integer id="RANGE_AXIS_COUNT">1</integer>
                  <property class="com.ducret.resultJ.Property" id="SERIES_21" name="SERIES_21">
                    <integer id="SHAPE">0</integer>
                    <boolean id="ACTIVE">true</boolean>
                    <color id="COLOR">139;2;175;255</color>
                    <integer id="OUTLINE">0</integer>
                    <string id="TITLE">23</string>
                    <color id="ERROR">0;255;0;255</color>
                    <integer id="INDEX">20</integer>
                    <float id="THICKNESS">1.0</float>
                  </property>
                  <property class="com.ducret.resultJ.Property" id="SERIES_20" name="SERIES_20">
                    <integer id="SHAPE">0</integer>
                    <boolean id="ACTIVE">true</boolean>
                    <color id="COLOR">184;56;115;255</color>
                    <integer id="OUTLINE">0</integer>
                    <string id="TITLE">22</string>
                    <color id="ERROR">0;255;0;255</color>
                    <integer id="INDEX">19</integer>
                    <float id="THICKNESS">1.0</float>
                  </property>
                  <integer id="X_LOCATION">39</integer>
                  <integer id="SERIES_COUNT">24</integer>
                  <string id="X_AXIS"/>
                  <property class="com.ducret.resultJ.Property" id="SERIES_23" name="SERIES_23">
                    <integer id="SHAPE">0</integer>
                    <boolean id="ACTIVE">true</boolean>
                    <color id="COLOR">190;54;212;255</color>
                    <integer id="OUTLINE">0</integer>
                    <string id="TITLE">25</string>
                    <color id="ERROR">0;255;0;255</color>
                    <integer id="INDEX">22</integer>
                    <float id="THICKNESS">1.0</float>
                  </property>
                  <property class="com.ducret.resultJ.Property" id="SERIES_22" name="SERIES_22">
                    <integer id="SHAPE">0</integer>
                    <boolean id="ACTIVE">true</boolean>
                    <color id="COLOR">170;12;186;255</color>
                    <integer id="OUTLINE">0</integer>
                    <string id="TITLE">24</string>
                    <color id="ERROR">0;255;0;255</color>
                    <integer id="INDEX">21</integer>
                    <float id="THICKNESS">1.0</float>
                  </property>
                  <string id="NAME">Histogram(Frequency)</string>
                  <property class="com.ducret.resultJ.Property" id="RANGE_AXIS_1" name="RANGE_AXIS_1">
                    <boolean id="VERTICAL_TICK_LABEL">false</boolean>
                    <color id="TICK_LABEL_COLOR">64;64;64;255</color>
                    <float id="UPPER_MARGIN">0.05</float>
                    <float id="LOWER_BOUND">0.0</float>
                    <float id="LABEL_ANGLE">0.0</float>
                    <float id="FIXED_DIMENSION">0.0</float>
                    <float id="LOWER_MARGIN">0.05</float>
                    <boolean id="AUTORANGE">true</boolean>
                    <boolean id="VISIBLE">true</boolean>
                    <font id="LABEL_FONT" name="Dialog.bold" size="14" style="1"/>
                    <color id="LABEL_COLOR">64;64;64;255</color>
                    <float id="UPPER_BOUND">129.15</float>
                    <string id="LABEL">Frequency</string>
                    <boolean id="AUTORANGE_INCLUDE_ZERO">true</boolean>
                    <boolean id="INVERTED">false</boolean>
                    <float id="TICK_VALUE">NaN</float>
                    <string id="ID">com.ducret.resultJ.NumberAxisExtended@7345a635</string>
                    <font id="TICK_LABEL_FONT" name="Tahoma" size="12" style="0"/>
                    <integer id="TYPE">3</integer>
                  </property>
                  <property class="com.ducret.resultJ.Property" id="SERIES_24" name="SERIES_24">
                    <integer id="SHAPE">0</integer>
                    <boolean id="ACTIVE">true</boolean>
                    <color id="COLOR">204;114;245;255</color>
                    <integer id="OUTLINE">0</integer>
                    <string id="TITLE">26</string>
                    <color id="ERROR">0;255;0;255</color>
                    <integer id="INDEX">23</integer>
                    <float id="THICKNESS">1.0</float>
                  </property>
                  <integer id="SHAPE">0</integer>
                  <integer id="CHANNEL">0</integer>
                  <integer id="Y_LOCATION">107</integer>
                  <string id="COORD_AXIS"/>
                  <property class="com.ducret.resultJ.Property" id="SERIES_10" name="SERIES_10">
                    <integer id="SHAPE">0</integer>
                    <boolean id="ACTIVE">true</boolean>
                    <color id="COLOR">202;210;0;255</color>
                    <integer id="OUTLINE">0</integer>
                    <string id="TITLE">12</string>
                    <color id="ERROR">0;255;0;255</color>
                    <integer id="INDEX">9</integer>
                    <float id="THICKNESS">1.0</float>
                  </property>
                  <property class="com.ducret.resultJ.Property" id="SERIES_2" name="SERIES_2">
                    <integer id="SHAPE">0</integer>
                    <boolean id="ACTIVE">true</boolean>
                    <color id="COLOR">1;110;206;255</color>
                    <integer id="OUTLINE">0</integer>
                    <string id="TITLE">2</string>
                    <color id="ERROR">0;255;0;255</color>
                    <integer id="INDEX">1</integer>
                    <float id="THICKNESS">1.0</float>
                  </property>
                  <property class="com.ducret.resultJ.Property" id="SERIES_16" name="SERIES_16">
                    <integer id="SHAPE">0</integer>
                    <boolean id="ACTIVE">true</boolean>
                    <color id="COLOR">236;9;45;255</color>
                    <integer id="OUTLINE">0</integer>
                    <string id="TITLE">18</string>
                    <color id="ERROR">0;255;0;255</color>
                    <integer id="INDEX">15</integer>
                    <float id="THICKNESS">1.0</float>
                  </property>
                  <property class="com.ducret.resultJ.Property" id="SERIES_3" name="SERIES_3">
                    <integer id="SHAPE">0</integer>
                    <boolean id="ACTIVE">true</boolean>
                    <color id="COLOR">3;146;224;255</color>
                    <integer id="OUTLINE">0</integer>
                    <string id="TITLE">3</string>
                    <color id="ERROR">0;255;0;255</color>
                    <integer id="INDEX">2</integer>
                    <float id="THICKNESS">1.0</float>
                  </property>
                  <property class="com.ducret.resultJ.Property" id="SERIES_15" name="SERIES_15">
                    <integer id="SHAPE">0</integer>
                    <boolean id="ACTIVE">true</boolean>
                    <color id="COLOR">244;109;55;255</color>
                    <integer id="OUTLINE">0</integer>
                    <string id="TITLE">17</string>
                    <color id="ERROR">0;255;0;255</color>
                    <integer id="INDEX">14</integer>
                    <float id="THICKNESS">1.0</float>
                  </property>
                  <integer id="WIDTH">703</integer>
                  <property class="com.ducret.resultJ.Property" id="SERIES_18" name="SERIES_18">
                    <integer id="SHAPE">0</integer>
                    <boolean id="ACTIVE">true</boolean>
                    <color id="COLOR">253;91;16;255</color>
                    <integer id="OUTLINE">0</integer>
                    <string id="TITLE">20</string>
                    <color id="ERROR">0;255;0;255</color>
                    <integer id="INDEX">17</integer>
                    <float id="THICKNESS">1.0</float>
                  </property>
                  <property class="com.ducret.resultJ.Property" id="SERIES_1" name="SERIES_1">
                    <integer id="SHAPE">0</integer>
                    <boolean id="ACTIVE">true</boolean>
                    <color id="COLOR">0;71;189;255</color>
                    <integer id="OUTLINE">0</integer>
                    <string id="TITLE">1</string>
                    <color id="ERROR">0;255;0;255</color>
                    <integer id="INDEX">0</integer>
                    <float id="THICKNESS">1.0</float>
                  </property>
                  <property class="com.ducret.resultJ.Property" id="SERIES_17" name="SERIES_17">
                    <integer id="SHAPE">0</integer>
                    <boolean id="ACTIVE">true</boolean>
                    <color id="COLOR">248;52;15;255</color>
                    <integer id="OUTLINE">0</integer>
                    <string id="TITLE">19</string>
                    <color id="ERROR">0;255;0;255</color>
                    <integer id="INDEX">16</integer>
                    <float id="THICKNESS">1.0</float>
                  </property>
                  <property class="com.ducret.resultJ.Property" id="SERIES_6" name="SERIES_6">
                    <integer id="SHAPE">0</integer>
                    <boolean id="ACTIVE">true</boolean>
                    <color id="COLOR">0;149;66;255</color>
                    <integer id="OUTLINE">0</integer>
                    <string id="TITLE">8</string>
                    <color id="ERROR">0;255;0;255</color>
                    <integer id="INDEX">5</integer>
                    <float id="THICKNESS">1.0</float>
                  </property>
                  <property class="com.ducret.resultJ.Property" id="SERIES_12" name="SERIES_12">
                    <integer id="SHAPE">0</integer>
                    <boolean id="ACTIVE">true</boolean>
                    <color id="COLOR">255;197;0;255</color>
                    <integer id="OUTLINE">0</integer>
                    <string id="TITLE">14</string>
                    <color id="ERROR">0;255;0;255</color>
                    <integer id="INDEX">11</integer>
                    <float id="THICKNESS">1.0</float>
                  </property>
                  <property class="com.ducret.resultJ.Property" id="SERIES_7" name="SERIES_7">
                    <integer id="SHAPE">0</integer>
                    <boolean id="ACTIVE">true</boolean>
                    <color id="COLOR">0;163;59;255</color>
                    <integer id="OUTLINE">0</integer>
                    <string id="TITLE">9</string>
                    <color id="ERROR">0;255;0;255</color>
                    <integer id="INDEX">6</integer>
                    <float id="THICKNESS">1.0</float>
                  </property>
                  <property class="com.ducret.resultJ.Property" id="SERIES_11" name="SERIES_11">
                    <integer id="SHAPE">0</integer>
                    <boolean id="ACTIVE">true</boolean>
                    <color id="COLOR">255;181;0;255</color>
                    <integer id="OUTLINE">0</integer>
                    <string id="TITLE">13</string>
                    <color id="ERROR">0;255;0;255</color>
                    <integer id="INDEX">10</integer>
                    <float id="THICKNESS">1.0</float>
                  </property>
                  <string id="CLASS_NAME">com.ducret.resultJ.chart.Histogram</string>
                  <property class="com.ducret.resultJ.Property" id="SERIES_4" name="SERIES_4">
                    <integer id="SHAPE">0</integer>
                    <boolean id="ACTIVE">true</boolean>
                    <color id="COLOR">6;176;245;255</color>
                    <integer id="OUTLINE">0</integer>
                    <string id="TITLE">6</string>
                    <color id="ERROR">0;255;0;255</color>
                    <integer id="INDEX">3</integer>
                    <float id="THICKNESS">1.0</float>
                  </property>
                  <property class="com.ducret.resultJ.Property" id="SERIES_14" name="SERIES_14">
                    <integer id="SHAPE">0</integer>
                    <boolean id="ACTIVE">true</boolean>
                    <color id="COLOR">255;227;53;255</color>
                    <integer id="OUTLINE">0</integer>
                    <string id="TITLE">16</string>
                    <color id="ERROR">0;255;0;255</color>
                    <integer id="INDEX">13</integer>
                    <float id="THICKNESS">1.0</float>
                  </property>
                  <property class="com.ducret.resultJ.Property" id="SERIES_5" name="SERIES_5">
                    <integer id="SHAPE">0</integer>
                    <boolean id="ACTIVE">true</boolean>
                    <color id="COLOR">3;169;171;255</color>
                    <integer id="OUTLINE">0</integer>
                    <string id="TITLE">7</string>
                    <color id="ERROR">0;255;0;255</color>
                    <integer id="INDEX">4</integer>
                    <float id="THICKNESS">1.0</float>
                  </property>
                  <property class="com.ducret.resultJ.Property" id="SERIES_13" name="SERIES_13">
                    <integer id="SHAPE">0</integer>
                    <boolean id="ACTIVE">true</boolean>
                    <color id="COLOR">255;213;17;255</color>
                    <integer id="OUTLINE">0</integer>
                    <string id="TITLE">15</string>
                    <color id="ERROR">0;255;0;255</color>
                    <integer id="INDEX">12</integer>
                    <float id="THICKNESS">1.0</float>
                  </property>
                  <string id="GROUP"/>
                  <property class="com.ducret.resultJ.Property" id="SERIES_8" name="SERIES_8">
                    <integer id="SHAPE">0</integer>
                    <boolean id="ACTIVE">true</boolean>
                    <color id="COLOR">40;189;41;255</color>
                    <integer id="OUTLINE">0</integer>
                    <string id="TITLE">10</string>
                    <color id="ERROR">0;255;0;255</color>
                    <integer id="INDEX">7</integer>
                    <float id="THICKNESS">1.0</float>
                  </property>
                  <property class="com.ducret.resultJ.Property" id="SERIES_9" name="SERIES_9">
                    <integer id="SHAPE">0</integer>
                    <boolean id="ACTIVE">true</boolean>
                    <color id="COLOR">133;231;7;255</color>
                    <integer id="OUTLINE">0</integer>
                    <string id="TITLE">11</string>
                    <color id="ERROR">0;255;0;255</color>
                    <integer id="INDEX">8</integer>
                    <float id="THICKNESS">1.0</float>
                  </property>
                  <property class="com.ducret.resultJ.Property" id="SERIES_19" name="SERIES_19">
                    <integer id="SHAPE">0</integer>
                    <boolean id="ACTIVE">true</boolean>
                    <color id="COLOR">254;127;40;255</color>
                    <integer id="OUTLINE">0</integer>
                    <string id="TITLE">21</string>
                    <color id="ERROR">0;255;0;255</color>
                    <integer id="INDEX">18</integer>
                    <float id="THICKNESS">1.0</float>
                  </property>
                  <integer id="MARKER_COUNT">0</integer>
                  <integer id="DEVIATION">0</integer>
                  <string id="FILTER"/>
                  <integer id="RENDERER">0</integer>
                  <integer id="DOMAIN_AXIS_COUNT">1</integer>
                  <integer id="LEGEND_POSITION">0</integer>
                  <string id="SCALE_LUT">default</string>
                  <property class="com.ducret.resultJ.Property" id="DOMAIN_AXIS_1" name="DOMAIN_AXIS_1">
                    <boolean id="VERTICAL_TICK_LABEL">false</boolean>
                    <color id="TICK_LABEL_COLOR">64;64;64;255</color>
                    <float id="UPPER_MARGIN">0.05</float>
                    <float id="LOWER_BOUND">0.0</float>
                    <float id="LABEL_ANGLE">0.0</float>
                    <float id="FIXED_DIMENSION">0.0</float>
                    <float id="LOWER_MARGIN">0.05</float>
                    <boolean id="AUTORANGE">true</boolean>
                    <boolean id="VISIBLE">true</boolean>
                    <font id="LABEL_FONT" name="Dialog.bold" size="14" style="1"/>
                    <color id="LABEL_COLOR">64;64;64;255</color>
                    <float id="UPPER_BOUND">10.5</float>
                    <string id="LABEL"/>
                    <boolean id="AUTORANGE_INCLUDE_ZERO">false</boolean>
                    <boolean id="INVERTED">false</boolean>
                    <float id="TICK_VALUE">NaN</float>
                    <string id="ID">com.ducret.resultJ.NumberAxisExtended@f9</string>
                    <font id="TICK_LABEL_FONT" name="Tahoma" size="12" style="0"/>
                    <integer id="TYPE">3</integer>
                  </property>
                  <integer id="HEIGHT">507</integer>
                  <string id="SERIE">POSITION.frame</string>
                  <string id="CHART">com.ducret.resultJ.chart.Histogram</string>
                  <integer id="FIT">0</integer>
                  <integer id="STAT">0</integer>
                  <string id="RESULT_NAME">Bacteria</string>
                  <string id="Y_AXIS">MAXIMA.count.total</string>
                </property>
              </Histogram>
              <ProfileChart class="com.ducret.resultJ.chart.ProfileChart" index="2" type="property">
                <property class="com.ducret.resultJ.Property" id="parameters" name="">
                  <boolean id="DISPLAY_7">false</boolean>
                  <boolean id="DISPLAY_8">false</boolean>
                  <boolean id="DISPLAY_5">false</boolean>
                  <boolean id="DISPLAY_6">false</boolean>
                  <integer id="CROP_MODE">0</integer>
                  <string id="Z_AXIS">SHAPE.length</string>
                  <boolean id="DISPLAY_3">false</boolean>
                  <boolean id="DISPLAY_4">true</boolean>
                  <string id="RESULT_FULLNAME">Experiment.Bacteria</string>
                  <boolean id="DISPLAY_1">false</boolean>
                  <boolean id="DISPLAY_2">false</boolean>
                  <integer id="COLOR">0</integer>
                  <string id="OPTION_1"/>
                  <string id="OPTION_2"/>
                  <string id="OPTION_3"/>
                  <string id="OPTION_4"/>
                  <string id="OPTION_5"/>
                  <string id="OPTION_6"/>
                  <string id="OPTION_7"/>
                  <string id="OPTION_8"/>
                  <integer id="SCALE_AXIS_COUNT">1</integer>
                  <integer id="RANGE_AXIS_COUNT">1</integer>
                  <integer id="X_LOCATION">15</integer>
                  <integer id="SERIES_COUNT">1</integer>
                  <string id="X_AXIS"/>
                  <string id="NAME">Profile(PROFILE_MED.ch2;SHAPE.length)</string>
                  <property class="com.ducret.resultJ.Property" id="RANGE_AXIS_1" name="RANGE_AXIS_1">
                    <boolean id="VERTICAL_TICK_LABEL">false</boolean>
                    <color id="TICK_LABEL_COLOR">0;0;0;255</color>
                    <float id="UPPER_MARGIN">0.05</float>
                    <float id="LOWER_BOUND">-12.03187</float>
                    <float id="LABEL_ANGLE">0.0</float>
                    <float id="FIXED_DIMENSION">0.0</float>
                    <float id="LOWER_MARGIN">0.05</float>
                    <boolean id="AUTORANGE">true</boolean>
                    <boolean id="VISIBLE">true</boolean>
                    <font id="LABEL_FONT" name="SansSerif.plain" size="12" style="0"/>
                    <color id="LABEL_COLOR">0;0;0;255</color>
                    <float id="UPPER_BOUND">12.03187</float>
                    <string id="LABEL">Position</string>
                    <boolean id="AUTORANGE_INCLUDE_ZERO">true</boolean>
                    <boolean id="INVERTED">false</boolean>
                    <float id="TICK_VALUE">NaN</float>
                    <string id="ID">com.ducret.resultJ.NumberAxisExtended@306cfe42</string>
                    <font id="TICK_LABEL_FONT" name="SansSerif.plain" size="10" style="0"/>
                    <integer id="TYPE">3</integer>
                  </property>
                  <integer id="SHAPE">0</integer>
                  <integer id="CHANNEL">0</integer>
                  <integer id="Y_LOCATION">71</integer>
                  <property class="com.ducret.resultJ.Property" id="SCALE_AXIS_1" name="SCALE_AXIS_1">
                    <color id="TICK_LABEL_COLOR">0;0;0;255</color>
                    <float id="UPPER_MARGIN">0.05</float>
                    <float id="LABEL_ANGLE">0.0</float>
                    <boolean id="SCALE_LUT_BACKGROUND_INCLUDED">true</boolean>
                    <integer id="SCALE_LUT_MODE">0</integer>
                    <boolean id="VISIBLE">true</boolean>
                    <font id="LABEL_FONT" name="SansSerif.plain" size="12" style="0"/>
                    <string id="LABEL">SHAPE.length</string>
                    <float id="TICK_VALUE">NaN</float>
                    <string id="ID">PaintScaleAxis@fa1146ec4f2cea21-88b8-4d20-8042-a4645b2c9e4e</string>
                    <integer id="TYPE">6</integer>
                    <boolean id="VERTICAL_TICK_LABEL">false</boolean>
                    <float id="LOWER_BOUND">0.0</float>
                    <float id="FIXED_DIMENSION">0.0</float>
                    <float id="SCALE_SIZE">20.0</float>
                    <string id="SCALE_LUT">green fire blue</string>
                    <float id="LOWER_MARGIN">0.05</float>
                    <boolean id="AUTORANGE">true</boolean>
                    <integer id="SCALE_BIN">150</integer>
                    <color id="LABEL_COLOR">0;0;0;255</color>
                    <integer id="SCALE_LOCATION">0</integer>
                    <integer id="SCALE_BACKGROUND_MODE">0</integer>
                    <float id="UPPER_BOUND">252.0</float>
                    <boolean id="AUTORANGE_INCLUDE_ZERO">true</boolean>
                    <boolean id="INVERTED">false</boolean>
                    <font id="TICK_LABEL_FONT" name="SansSerif.plain" size="10" style="0"/>
                  </property>
                  <string id="COORD_AXIS"/>
                  <integer id="WIDTH">650</integer>
                  <property class="com.ducret.resultJ.Property" id="SERIES_1" name="SERIES_1">
                    <integer id="SHAPE">0</integer>
                    <boolean id="ACTIVE">true</boolean>
                    <color id="COLOR">143;207;73;100</color>
                    <integer id="OUTLINE">0</integer>
                    <string id="TITLE"> </string>
                    <color id="ERROR">0;255;0;255</color>
                    <integer id="INDEX">0</integer>
                    <float id="THICKNESS">1.0</float>
                  </property>
                  <string id="CLASS_NAME">com.ducret.resultJ.chart.ProfileChart</string>
                  <string id="GROUP"/>
                  <integer id="ALIGNMENT_MODE">0</integer>
                  <integer id="MARKER_COUNT">0</integer>
                  <integer id="DEVIATION">0</integer>
                  <string id="FILTER"/>
                  <integer id="RENDERER">0</integer>
                  <integer id="DOMAIN_AXIS_COUNT">1</integer>
                  <integer id="LEGEND_POSITION">0</integer>
                  <string id="SCALE_LUT">green fire blue</string>
                  <property class="com.ducret.resultJ.Property" id="DOMAIN_AXIS_1" name="DOMAIN_AXIS_1">
                    <color id="TICK_LABEL_COLOR">0;0;0;255</color>
                    <float id="UPPER_MARGIN">0.0</float>
                    <float id="LABEL_ANGLE">0.0</float>
                    <color id="TREE_INFO_COLOR">0;0;0;255</color>
                    <float id="TREE_SHAPE_STROKE_WIDTH">1.5</float>
                    <float id="TREE_SHAPE_RATIO">1.0</float>
                    <boolean id="VISIBLE">true</boolean>
                    <font id="LABEL_FONT" name="SansSerif.plain" size="12" style="0"/>
                    <color id="TREE_SHAPE_COLOR">64;64;64;255</color>
                    <boolean id="TREE_SHAPE_ACTIVE">false</boolean>
                    <color id="TREE_SCORE_COLOR">128;128;128;255</color>
                    <float id="TREE_ANNOTATION_RATIO">0.3</float>
                    <font id="TREE_SCORE_FONT" name="Tahoma" size="8" style="0"/>
                    <color id="TREE_COLOR">128;128;128;255</color>
                    <string id="LABEL">Cells</string>
                    <string id="ID">com.ducret.resultJ.TreeAxis@3dfb42a</string>
                    <font id="TREE_INFO_FONT" name="Tahoma" size="8" style="0"/>
                    <integer id="TYPE">9</integer>
                    <float id="FIXED_DIMENSION">0.0</float>
                    <float id="TICK_DRAWABLE_RATIO">0.0</float>
                    <float id="LOWER_MARGIN">0.0</float>
                    <color id="LABEL_COLOR">0;0;0;255</color>
                    <integer id="TICK_LABEL_ORIENTATION">2</integer>
                    <font id="TREE_INDEX_FONT" name="Dialog.bold" size="10" style="1"/>
                    <float id="TREE_STROKE_WIDTH">0.0</float>
                    <float id="TICK_INTERVAL">0.0</float>
                    <float id="CATEGORY_MARGIN">0.0</float>
                    <font id="TICK_LABEL_FONT" name="SansSerif.plain" size="10" style="0"/>
                  </property>
                  <integer id="HEIGHT">571</integer>
                  <string id="SERIE"/>
                  <string id="CHART">com.ducret.resultJ.chart.ProfileChart</string>
                  <integer id="FIT">0</integer>
                  <integer id="STAT">0</integer>
                  <string id="RESULT_NAME">Bacteria</string>
                  <string id="Y_AXIS">PROFILE_MED.ch2</string>
                </property>
              </ProfileChart>
              <ProfileChart class="com.ducret.resultJ.chart.ProfileChart" index="3" type="property">
                <property class="com.ducret.resultJ.Property" id="parameters" name="">
                  <boolean id="DISPLAY_7">false</boolean>
                  <boolean id="DISPLAY_8">false</boolean>
                  <boolean id="DISPLAY_5">false</boolean>
                  <boolean id="DISPLAY_6">false</boolean>
                  <integer id="CROP_MODE">0</integer>
                  <string id="Z_AXIS">SHAPE.length</string>
                  <boolean id="DISPLAY_3">false</boolean>
                  <boolean id="DISPLAY_4">true</boolean>
                  <string id="RESULT_FULLNAME">Experiment.Bacteria</string>
                  <boolean id="DISPLAY_1">true</boolean>
                  <boolean id="DISPLAY_2">false</boolean>
                  <integer id="COLOR">0</integer>
                  <string id="OPTION_1"/>
                  <string id="OPTION_2"/>
                  <string id="OPTION_3"/>
                  <string id="OPTION_4"/>
                  <string id="OPTION_5"/>
                  <string id="OPTION_6"/>
                  <string id="OPTION_7"/>
                  <string id="OPTION_8"/>
                  <integer id="SCALE_AXIS_COUNT">1</integer>
                  <integer id="RANGE_AXIS_COUNT">1</integer>
                  <integer id="X_LOCATION">60</integer>
                  <integer id="SERIES_COUNT">1</integer>
                  <string id="X_AXIS"/>
                  <string id="NAME">Profile(PROFILE_MED.ch2;SHAPE.length)</string>
                  <property class="com.ducret.resultJ.Property" id="RANGE_AXIS_1" name="RANGE_AXIS_1">
                    <boolean id="VERTICAL_TICK_LABEL">false</boolean>
                    <color id="TICK_LABEL_COLOR">0;0;0;255</color>
                    <float id="UPPER_MARGIN">0.05</float>
                    <float id="LOWER_BOUND">-1.1</float>
                    <float id="LABEL_ANGLE">0.0</float>
                    <float id="FIXED_DIMENSION">0.0</float>
                    <float id="LOWER_MARGIN">0.05</float>
                    <boolean id="AUTORANGE">true</boolean>
                    <boolean id="VISIBLE">true</boolean>
                    <font id="LABEL_FONT" name="SansSerif.plain" size="12" style="0"/>
                    <color id="LABEL_COLOR">0;0;0;255</color>
                    <float id="UPPER_BOUND">1.1</float>
                    <string id="LABEL">Position</string>
                    <boolean id="AUTORANGE_INCLUDE_ZERO">true</boolean>
                    <boolean id="INVERTED">false</boolean>
                    <float id="TICK_VALUE">NaN</float>
                    <string id="ID">com.ducret.resultJ.NumberAxisExtended@306cfe42</string>
                    <font id="TICK_LABEL_FONT" name="SansSerif.plain" size="10" style="0"/>
                    <integer id="TYPE">3</integer>
                  </property>
                  <integer id="SHAPE">0</integer>
                  <integer id="CHANNEL">0</integer>
                  <integer id="Y_LOCATION">133</integer>
                  <property class="com.ducret.resultJ.Property" id="SCALE_AXIS_1" name="SCALE_AXIS_1">
                    <color id="TICK_LABEL_COLOR">0;0;0;255</color>
                    <float id="UPPER_MARGIN">0.05</float>
                    <float id="LABEL_ANGLE">0.0</float>
                    <boolean id="SCALE_LUT_BACKGROUND_INCLUDED">true</boolean>
                    <integer id="SCALE_LUT_MODE">0</integer>
                    <boolean id="VISIBLE">true</boolean>
                    <font id="LABEL_FONT" name="SansSerif.plain" size="12" style="0"/>
                    <string id="LABEL">SHAPE.length</string>
                    <float id="TICK_VALUE">NaN</float>
                    <string id="ID">PaintScaleAxis@fa1146ec27f523bf-a360-4f39-ab2f-0e39b2f5eb41</string>
                    <integer id="TYPE">6</integer>
                    <boolean id="VERTICAL_TICK_LABEL">false</boolean>
                    <float id="LOWER_BOUND">0.0</float>
                    <float id="FIXED_DIMENSION">0.0</float>
                    <float id="SCALE_SIZE">20.0</float>
                    <string id="SCALE_LUT">green fire blue</string>
                    <float id="LOWER_MARGIN">0.05</float>
                    <boolean id="AUTORANGE">true</boolean>
                    <integer id="SCALE_BIN">150</integer>
                    <color id="LABEL_COLOR">0;0;0;255</color>
                    <integer id="SCALE_LOCATION">0</integer>
                    <integer id="SCALE_BACKGROUND_MODE">0</integer>
                    <float id="UPPER_BOUND">252.0</float>
                    <boolean id="AUTORANGE_INCLUDE_ZERO">true</boolean>
                    <boolean id="INVERTED">false</boolean>
                    <font id="TICK_LABEL_FONT" name="SansSerif.plain" size="10" style="0"/>
                  </property>
                  <string id="COORD_AXIS"/>
                  <integer id="WIDTH">638</integer>
                  <property class="com.ducret.resultJ.Property" id="SERIES_1" name="SERIES_1">
                    <integer id="SHAPE">0</integer>
                    <boolean id="ACTIVE">true</boolean>
                    <color id="COLOR">143;207;73;100</color>
                    <integer id="OUTLINE">0</integer>
                    <string id="TITLE"> </string>
                    <color id="ERROR">0;255;0;255</color>
                    <integer id="INDEX">0</integer>
                    <float id="THICKNESS">1.0</float>
                  </property>
                  <string id="CLASS_NAME">com.ducret.resultJ.chart.ProfileChart</string>
                  <string id="GROUP"/>
                  <integer id="ALIGNMENT_MODE">0</integer>
                  <integer id="MARKER_COUNT">0</integer>
                  <integer id="DEVIATION">0</integer>
                  <string id="FILTER"/>
                  <integer id="RENDERER">0</integer>
                  <integer id="DOMAIN_AXIS_COUNT">1</integer>
                  <integer id="LEGEND_POSITION">0</integer>
                  <string id="SCALE_LUT">green fire blue</string>
                  <property class="com.ducret.resultJ.Property" id="DOMAIN_AXIS_1" name="DOMAIN_AXIS_1">
                    <color id="TICK_LABEL_COLOR">0;0;0;255</color>
                    <float id="UPPER_MARGIN">0.0</float>
                    <float id="LABEL_ANGLE">0.0</float>
                    <color id="TREE_INFO_COLOR">0;0;0;255</color>
                    <float id="TREE_SHAPE_STROKE_WIDTH">1.5</float>
                    <float id="TREE_SHAPE_RATIO">1.0</float>
                    <boolean id="VISIBLE">true</boolean>
                    <font id="LABEL_FONT" name="SansSerif.plain" size="12" style="0"/>
                    <color id="TREE_SHAPE_COLOR">64;64;64;255</color>
                    <boolean id="TREE_SHAPE_ACTIVE">false</boolean>
                    <color id="TREE_SCORE_COLOR">128;128;128;255</color>
                    <float id="TREE_ANNOTATION_RATIO">0.3</float>
                    <font id="TREE_SCORE_FONT" name="Tahoma" size="8" style="0"/>
                    <color id="TREE_COLOR">128;128;128;255</color>
                    <string id="LABEL">Cells</string>
                    <string id="ID">com.ducret.resultJ.TreeAxis@3dfb42a</string>
                    <font id="TREE_INFO_FONT" name="Tahoma" size="8" style="0"/>
                    <integer id="TYPE">9</integer>
                    <float id="FIXED_DIMENSION">0.0</float>
                    <float id="TICK_DRAWABLE_RATIO">0.0</float>
                    <float id="LOWER_MARGIN">0.0</float>
                    <color id="LABEL_COLOR">0;0;0;255</color>
                    <integer id="TICK_LABEL_ORIENTATION">2</integer>
                    <font id="TREE_INDEX_FONT" name="Dialog.bold" size="10" style="1"/>
                    <float id="TREE_STROKE_WIDTH">0.0</float>
                    <float id="TICK_INTERVAL">0.0</float>
                    <float id="CATEGORY_MARGIN">0.0</float>
                    <font id="TICK_LABEL_FONT" name="SansSerif.plain" size="10" style="0"/>
                  </property>
                  <integer id="HEIGHT">530</integer>
                  <string id="SERIE"/>
                  <string id="CHART">com.ducret.resultJ.chart.ProfileChart</string>
                  <integer id="FIT">0</integer>
                  <integer id="STAT">0</integer>
                  <string id="RESULT_NAME">Bacteria</string>
                  <string id="Y_AXIS">PROFILE_MED.ch2</string>
                </property>
              </ProfileChart>
            </array>
            <FormatTable class="com.ducret.resultJ.FormatTable" decimals="3" id="format"/>
          </resultTemplate>
          <resultTemplate class="com.ducret.resultJ.ResultTemplate" index="2" name="Experiment.Bacteria.FEATURE1">
            <array class="com.ducret.resultJ.Heading" dimension="10" id="heading" type="">
              <heading active="true" class="com.ducret.resultJ.Heading" formula="NAME" formulaEditable="false" hidden="false" index="0" label="NAME" selected="false" valueEditable="false"/>
              <heading active="true" class="com.ducret.resultJ.Heading" formula="CHANNEL" formulaEditable="false" hidden="false" index="1" label="CHANNEL" selected="false" valueEditable="false"/>
              <heading active="true" class="com.ducret.resultJ.Heading" formula="IMAGE" formulaEditable="false" hidden="false" index="2" label="IMAGE" selected="false" valueEditable="false"/>
              <heading active="true" class="com.ducret.resultJ.Heading" formula="LOCATION" formulaEditable="false" hidden="false" index="3" label="LOCATION" selected="false" valueEditable="false"/>
              <heading active="true" class="com.ducret.resultJ.Heading" formula="PARENT" formulaEditable="false" hidden="false" index="4" label="PARENT" selected="false" valueEditable="false"/>
              <heading active="true" class="com.ducret.resultJ.Heading" formula="POSITION" formulaEditable="false" hidden="false" index="5" label="POSITION" selected="false" valueEditable="false"/>
              <heading active="true" class="com.ducret.resultJ.Heading" formula="RATIO" formulaEditable="false" hidden="false" index="6" label="RATIO" selected="false" valueEditable="false"/>
              <heading active="true" class="com.ducret.resultJ.Heading" formula="RELATIVE_POSITION" formulaEditable="false" hidden="false" index="7" label="RELATIVE_POSITION" selected="false" valueEditable="false"/>
              <heading active="true" class="com.ducret.resultJ.Heading" formula="SHAPE" formulaEditable="false" hidden="false" index="8" label="SHAPE" selected="false" valueEditable="false"/>
              <heading active="true" class="com.ducret.resultJ.Heading" formula="ZSCORE" formulaEditable="false" hidden="false" index="9" label="ZSCORE" selected="false" valueEditable="false"/>
            </array>
            <array class="com.ducret.resultJ.Heading" dimension="10" id="rawHeading" type="">
              <heading active="true" class="com.ducret.resultJ.Heading" formula="LOCATION" formulaEditable="false" hidden="false" index="0" label="LOCATION" selected="false" valueEditable="false"/>
              <heading active="true" class="com.ducret.resultJ.Heading" formula="POSITION" formulaEditable="false" hidden="false" index="1" label="POSITION" selected="false" valueEditable="false"/>
              <heading active="true" class="com.ducret.resultJ.Heading" formula="SHAPE" formulaEditable="false" hidden="false" index="2" label="SHAPE" selected="false" valueEditable="false"/>
              <heading active="true" class="com.ducret.resultJ.Heading" formula="IMAGE" formulaEditable="false" hidden="false" index="3" label="IMAGE" selected="false" valueEditable="false"/>
              <heading active="true" class="com.ducret.resultJ.Heading" formula="CHANNEL" formulaEditable="false" hidden="false" index="4" label="CHANNEL" selected="false" valueEditable="false"/>
              <heading active="true" class="com.ducret.resultJ.Heading" formula="PARENT" formulaEditable="false" hidden="false" index="5" label="PARENT" selected="false" valueEditable="false"/>
              <heading active="true" class="com.ducret.resultJ.Heading" formula="RATIO" formulaEditable="false" hidden="false" index="6" label="RATIO" selected="false" valueEditable="false"/>
              <heading active="true" class="com.ducret.resultJ.Heading" formula="RELATIVE_POSITION" formulaEditable="false" hidden="false" index="7" label="RELATIVE_POSITION" selected="false" valueEditable="false"/>
              <heading active="true" class="com.ducret.resultJ.Heading" formula="ZSCORE" formulaEditable="false" hidden="false" index="8" label="ZSCORE" selected="false" valueEditable="false"/>
              <heading active="true" class="com.ducret.resultJ.Heading" formula="NAME" formulaEditable="false" hidden="false" index="9" label="NAME" selected="false" valueEditable="false"/>
            </array>
            <property class="com.ducret.resultJ.Property" id="properties" name=""/>
            <array class="com.ducret.resultJ.ResultSubPanel" dimension="0" id="panel" type="object"/>
            <FormatTable class="com.ducret.resultJ.FormatTable" decimals="3" id="format"/>
          </resultTemplate>
          <resultTemplate class="com.ducret.resultJ.ResultTemplate" index="3" name="Experiment.Bacteria.Maxima1">
            <array class="com.ducret.resultJ.Heading" dimension="13" id="heading" type="">
              <heading active="true" class="com.ducret.resultJ.Heading" formula="NAME" formulaEditable="false" hidden="false" index="0" label="NAME" selected="false" valueEditable="false"/>
              <heading active="true" class="com.ducret.resultJ.Heading" formula="CHANNEL" formulaEditable="false" hidden="false" index="1" label="CHANNEL" selected="false" valueEditable="false"/>
              <heading active="true" class="com.ducret.resultJ.Heading" formula="EXPERIMENT" formulaEditable="false" hidden="false" index="2" label="EXPERIMENT" selected="false" valueEditable="false"/>
              <heading active="true" class="com.ducret.resultJ.Heading" formula="GAUSSIAN" formulaEditable="false" hidden="false" index="3" label="GAUSSIAN" selected="false" valueEditable="false"/>
              <heading active="true" class="com.ducret.resultJ.Heading" formula="IMAGE" formulaEditable="false" hidden="false" index="4" label="IMAGE" selected="false" valueEditable="false"/>
              <heading active="true" class="com.ducret.resultJ.Heading" formula="INTENSITY" formulaEditable="false" hidden="false" index="5" label="INTENSITY" selected="true" valueEditable="false"/>
              <heading active="true" class="com.ducret.resultJ.Heading" formula="INTENSITY.ch2.mean" formulaEditable="false" hidden="false" index="6" label="INTENSITY.ch2.mean" selected="false" valueEditable="false"/>
              <heading active="true" class="com.ducret.resultJ.Heading" formula="LOCATION" formulaEditable="false" hidden="false" index="7" label="LOCATION" selected="false" valueEditable="false"/>
              <heading active="true" class="com.ducret.resultJ.Heading" formula="PARENT" formulaEditable="false" hidden="false" index="8" label="PARENT" selected="false" valueEditable="false"/>
              <heading active="true" class="com.ducret.resultJ.Heading" formula="POSITION" formulaEditable="false" hidden="false" index="9" label="POSITION" selected="false" valueEditable="false"/>
              <heading active="true" class="com.ducret.resultJ.Heading" formula="SHAPE" formulaEditable="false" hidden="false" index="10" label="SHAPE" selected="true" valueEditable="false"/>
              <heading active="true" class="com.ducret.resultJ.Heading" formula="SHAPE.area" formulaEditable="false" hidden="false" index="11" label="SHAPE.area" selected="false" valueEditable="false"/>
              <heading active="true" class="com.ducret.resultJ.Heading" formula="ZSCORE" formulaEditable="false" hidden="false" index="12" label="ZSCORE" selected="false" valueEditable="false"/>
            </array>
            <array class="com.ducret.resultJ.Heading" dimension="13" id="rawHeading" type="">
              <heading active="true" class="com.ducret.resultJ.Heading" formula="LOCATION" formulaEditable="false" hidden="false" index="0" label="LOCATION" selected="false" valueEditable="false"/>
              <heading active="true" class="com.ducret.resultJ.Heading" formula="POSITION" formulaEditable="false" hidden="false" index="1" label="POSITION" selected="false" valueEditable="false"/>
              <heading active="true" class="com.ducret.resultJ.Heading" formula="SHAPE" formulaEditable="false" hidden="false" index="2" label="SHAPE" selected="true" valueEditable="false"/>
              <heading active="true" class="com.ducret.resultJ.Heading" formula="IMAGE" formulaEditable="false" hidden="false" index="3" label="IMAGE" selected="false" valueEditable="false"/>
              <heading active="true" class="com.ducret.resultJ.Heading" formula="CHANNEL" formulaEditable="false" hidden="false" index="4" label="CHANNEL" selected="false" valueEditable="false"/>
              <heading active="true" class="com.ducret.resultJ.Heading" formula="GAUSSIAN" formulaEditable="false" hidden="false" index="5" label="GAUSSIAN" selected="false" valueEditable="false"/>
              <heading active="true" class="com.ducret.resultJ.Heading" formula="PARENT" formulaEditable="false" hidden="false" index="6" label="PARENT" selected="false" valueEditable="false"/>
              <heading active="true" class="com.ducret.resultJ.Heading" formula="INTENSITY" formulaEditable="false" hidden="false" index="7" label="INTENSITY" selected="true" valueEditable="false"/>
              <heading active="true" class="com.ducret.resultJ.Heading" formula="ZSCORE" formulaEditable="false" hidden="false" index="8" label="ZSCORE" selected="false" valueEditable="false"/>
              <heading active="true" class="com.ducret.resultJ.Heading" formula="EXPERIMENT" formulaEditable="false" hidden="false" index="9" label="EXPERIMENT" selected="false" valueEditable="false"/>
              <heading active="true" class="com.ducret.resultJ.Heading" formula="NAME" formulaEditable="false" hidden="false" index="10" label="NAME" selected="false" valueEditable="false"/>
              <heading active="true" class="com.ducret.resultJ.Heading" formula="SHAPE.area" formulaEditable="false" hidden="false" index="11" label="SHAPE.area" selected="false" valueEditable="false"/>
              <heading active="true" class="com.ducret.resultJ.Heading" formula="INTENSITY.ch2.mean" formulaEditable="false" hidden="false" index="12" label="INTENSITY.ch2.mean" selected="false" valueEditable="false"/>
            </array>
            <property class="com.ducret.resultJ.Property" id="properties" name=""/>
            <array class="com.ducret.resultJ.ResultSubPanel" dimension="0" id="panel" type="object"/>
            <FormatTable class="com.ducret.resultJ.FormatTable" decimals="3" id="format"/>
          </resultTemplate>
        </array>
      </template>
    </array>
    <array dimension="0" id="LOCATION_AREA" type="string"/>
    <string id="TIME_RESOLUTION_TEXT">1</string>
    <boolean id="VIRTUAL">false</boolean>
  </property>
</settings>
